# Supplementary material for: 3-Chloro-N,N-di­methyl­propan-1-aminium chloride
Source: IUCrdata. 2023 Jan 10;8(Pt 1):x230015. doi: 10.1107/S2414314623000159 (PMC9912320; doi:10.1107/S2414314623000159)
Supplement: Supplementary file 1 [file x-08-x230015-sup1.cif]

##############################################################################
#                                                                            #
# This CIF contains the data for a data article accepted for                 #
# publication in IUCrData. It conforms to the requirements of                #
# Notes for Authors for IUCrData, and has been                               #
# peer reviewed under the auspices of IUCrData.                              #
#                                                                            #
# Full details of the Crystallographic Information File format               #
# are given in the paper "The Crystallographic Information File (CIF):       #
# a New Standard Archive File for Crystallography" by S. R. Hall, F. H.      #
# Allen and I. D. Brown [Acta Cryst. (1991), A47, 655-685].                  #
#                                                                            #
# The current version of the core CIF dictionary is obtainable from          #
# ftp://ftp.iucr.org/pub/cif_core.dic.                                       #
#                                                                            #
# Software is freely available for graphical display of the structure(s)     #
# in this CIF. For information consult the CIF software page                 #
# http://www.iucr.org/resources/cif/software.                                #
#                                                                            #
# This file may be used for bona fide research purposes within the           #
# scientific community so long as proper attribution is given to the data    # 
# article from which it was obtained.                                        #
#                                                                            #
##############################################################################
data_global
_audit_creation_method     'APEX3 v2017.3-0'
_journal_date_recd_electronic     2022-12-30
_journal_date_accepted     2023-01-05
_journal_name_full     'IUCrData'
_journal_year     2023
_journal_volume     8
_journal_issue      1
_journal_page_first     0
_journal_page_last     0
_journal_paper_category     HO
_journal_paper_doi     10.1107/S2414314623000159
_journal_coeditor_code     HB4422
_publ_contact_author_name     'Marcus R. Bond'
_publ_contact_author_address
;
Department of Chemistry and Physics
Southeast Missouri State University
Cape Girardeau, MO 63701
;
_publ_contact_author_email     mbond@semo.edu
_publ_contact_author_fax     ?
_publ_contact_author_phone     ?
_publ_section_title
;
3-Chloro-<i>N</i>,<i>N</i>-dimethylpropan-1-aminium chloride
;
loop_
    _publ_author_name
    _publ_author_footnote
    _publ_author_address
    'Bond, Marcus R.' .
;
Department of Chemistry and Physics
Southeast Missouri State University
Cape Girardeau, MO 63701
USA
;
    'Silwal, Sajan' .
;
Department of Chemistry and Physics
Southeast Missouri State University
Cape Girardeau, MO 63701
USA
;
_publ_section_synopsis
;
The organic cation in the title molecular salt is found with a <i>gauche</i>
arrangement for the terminal C---C---C---Cl grouping, which DFT calculations
show is the stable conformation relative to <i>anti</i>.
;
data_I
_chemical_name_systematic
;
3-Chloro-<i>N</i>,<i>N</i>-dimethylpropan-1-aminium chloride
;
_chemical_name_common     ?
_chemical_formula_moiety     'C5 H13 N Cl+, Cl-'
_chemical_formula_sum     'C5 H13 Cl2 N'
_chemical_formula_iupac     'C5 H13 N Cl+, Cl-'
_chemical_formula_weight     158.06
_chemical_melting_point     ?
_chemical_absolute_configuration     ?
_space_group_crystal_system     tetragonal
_space_group_name_H-M_alt     'I -4'
_space_group_name_Hall     'I -4'
loop_
    _space_group_symop_operation_xyz
    'x, y, z'
    'y, -x, -z'
    '-y, x, -z'
    '-x, -y, z'
    'x+1/2, y+1/2, z+1/2'
    'y+1/2, -x+1/2, -z+1/2'
    '-y+1/2, x+1/2, -z+1/2'
    '-x+1/2, -y+1/2, z+1/2'
_cell_length_a     15.9302(8)
_cell_length_b     15.9302(8)
_cell_length_c     6.9779(4)
_cell_angle_alpha     90
_cell_angle_beta     90
_cell_angle_gamma     90
_cell_volume     1770.8(2)
_cell_formula_units_Z     8
_cell_measurement_reflns_used     9912
_cell_measurement_theta_min     3.1873
_cell_measurement_theta_max     24.3484
_cell_measurement_temperature     295.(2)
_exptl_crystal_description     gem
_exptl_crystal_colour     colourless
_exptl_crystal_size_max     0.330
_exptl_crystal_size_mid     0.327
_exptl_crystal_size_min     0.283
_exptl_crystal_density_diffrn     1.186
_exptl_crystal_density_meas     ?
_exptl_crystal_density_method     'not measured'
_exptl_crystal_F_000     672
_exptl_absorpt_coefficient_mu     0.651
_exptl_absorpt_correction_type     multi-scan
_exptl_absorpt_process_details
;
(SADABS; Krause <i>et al.</i>,  2015)
;
_exptl_absorpt_correction_T_min     0.96
_exptl_absorpt_correction_T_max     1.00
_exptl_special_details
;
;
_diffrn_ambient_temperature     295.(2)
_diffrn_source     ?
_diffrn_radiation_type     'Mo K\a'
_diffrn_radiation_wavelength     0.71073
_diffrn_radiation_monochromator     ?
_diffrn_measurement_device_type     'Bruker D8 Quest Eco'
_diffrn_measurement_method     '\f and \w scans'
_diffrn_detector_area_resol_mean     10.4167
_diffrn_reflns_number     27888
_diffrn_reflns_av_R_equivalents     0.0446
_diffrn_reflns_av_unetI/netI     0.0228
_diffrn_reflns_theta_min     3.62
_diffrn_reflns_theta_max     27.50
_diffrn_reflns_theta_full     27.50
_diffrn_measured_fraction_theta_max     0.997
_diffrn_measured_fraction_theta_full     0.997
_diffrn_reflns_limit_h_min     -20
_diffrn_reflns_limit_h_max     20
_diffrn_reflns_limit_k_min     -20
_diffrn_reflns_limit_k_max     20
_diffrn_reflns_limit_l_min     -9
_diffrn_reflns_limit_l_max     9
_refine_special_details
;
Refined as a 2-component twin.
;
_reflns_number_total     2028
_reflns_number_gt     1731
_reflns_threshold_expression     'I > 2\s(I)'
_refine_ls_structure_factor_coef     Fsqd
_refine_ls_matrix_type     full
_refine_ls_R_factor_all     0.0505
_refine_ls_R_factor_gt     0.0387
_refine_ls_wR_factor_gt     0.0799
_refine_ls_wR_factor_ref     0.0847
_refine_ls_goodness_of_fit_ref     1.092
_refine_ls_restrained_S_all     1.092
_refine_ls_number_reflns     2028
_refine_ls_number_parameters     77
_refine_ls_number_restraints     0
_refine_ls_number_constraints     ?
_refine_ls_hydrogen_treatment     constr
_refine_ls_weighting_scheme     calc
_refine_ls_weighting_details
              'w=1/[\s^2^(Fo^2^)+(0.0448P)^2^+0.2670P] where P=(Fo^2^+2Fc^2^)/3'
_atom_sites_solution_hydrogens     geom
_atom_sites_solution_primary     dual
_atom_sites_solution_secondary     ?
_refine_ls_shift/su_max     0.000
_refine_ls_shift/su_mean     0.000
_refine_diff_density_max     0.169
_refine_diff_density_min     -0.210
_refine_ls_extinction_method
;
SHELXL2016/6 (Sheldrick 2015b)
;
_refine_ls_extinction_coef     0.0065(14)
_refine_ls_abs_structure_details
;
Flack <i>x</i> determined using 668 quotients [(I+)-(I-)]/[(I+)+(I-)]
[(<i>I</i>^+^)-(<i>I</i>^-^)]/[(<i>I</i>^+^)+(<i>I</i>^-^)]
(Parsons <i>et al.</i>,  2013).
;
_refine_ls_abs_structure_Flack     0.14(3)
loop_
    _atom_type_symbol
    _atom_type_description
    _atom_type_scat_dispersion_real
    _atom_type_scat_dispersion_imag
    _atom_type_scat_source
    C C 0.0033 0.0016 'International Tables Vol C Tables 4.2.6.8 and 6.1.1.4'
    H H 0.0000 0.0000 'International Tables Vol C Tables 4.2.6.8 and 6.1.1.4'
    N N 0.0061 0.0033 'International Tables Vol C Tables 4.2.6.8 and 6.1.1.4'
    Cl Cl 0.1484 0.1585 'International Tables Vol C Tables 4.2.6.8 and 6.1.1.4'
_computing_data_collection
;
APEX3 (Bruker,2017)
;
_computing_cell_refinement
;
SAINT (Bruker, 2017)
;
_computing_data_reduction
;
SAINT (Bruker, 2017)
;
_computing_structure_solution
;
<i>SHELXT2014/5</i> (Sheldrick, 2015a)
;
_computing_structure_refinement
;
<i>SHELXL2016/6</i> (Sheldrick, 2015b)
;
_computing_molecular_graphics
;
<i>ShelXle</i> (H\"ubschle et al., 2011), Ortep-3 for Windows (Farrugia,
2012),
Mercury (MacCrae et al., 2020)
;
_computing_publication_material
;
publCIF (Westrip, 2010)
;
loop_
    _atom_site_type_symbol
    _atom_site_label
    _atom_site_fract_x
    _atom_site_fract_y
    _atom_site_fract_z
    _atom_site_U_iso_or_equiv
    _atom_site_adp_type
    _atom_site_calc_flag
    _atom_site_occupancy
    _atom_site_disorder_assembly
    _atom_site_disorder_group
    Cl Cl01 0.65850(7) 0.63178(7) 0.29014(15) 0.0535(3) Uani d 1 . .
    Cl Cl1 0.56868(10) 0.87927(9) 0.9901(3) 0.0929(5) Uani d 1 . .
    N N1 0.6590(2) 0.6289(2) 0.7246(4) 0.0438(6) Uani d 1 . .
    H H1A 0.660711 0.6302 0.584228 0.053 Uiso calc 1 . .
    C C1 0.5994(4) 0.8605(3) 0.7485(9) 0.0787(18) Uani d 1 . .
    H H9 0.563704 0.893086 0.663944 0.094 Uiso calc 1 . .
    H H10 0.656665 0.879864 0.730952 0.094 Uiso calc 1 . .
    C C2 0.5942(3) 0.7698(3) 0.6928(9) 0.0630(12) Uani d 1 . .
    H H2A 0.538666 0.748719 0.723186 0.076 Uiso calc 1 . .
    H H2B 0.602098 0.76485 0.555387 0.076 Uiso calc 1 . .
    C C3 0.6582(3) 0.7171(3) 0.7925(9) 0.0560(10) Uani d 1 . .
    H H3A 0.713328 0.741437 0.772339 0.067 Uiso calc 1 . .
    H H3B 0.646958 0.717718 0.929063 0.067 Uiso calc 1 . .
    C C4 0.5832(3) 0.5807(3) 0.7811(9) 0.0567(11) Uani d 1 . .
    H H4 0.576969 0.582365 0.917864 0.085 Uiso calc 1 . .
    H H1 0.589026 0.523441 0.740045 0.085 Uiso calc 1 . .
    H H5 0.534541 0.605002 0.721853 0.085 Uiso calc 1 . .
    C C5 0.7342(3) 0.5829(4) 0.7906(9) 0.0758(15) Uani d 1 . .
    H H7 0.783783 0.612619 0.751482 0.114 Uiso calc 1 . .
    H H8 0.734577 0.527686 0.735402 0.114 Uiso calc 1 . .
    H H6 0.733241 0.578483 0.927797 0.114 Uiso calc 1 . .
loop_
    _atom_site_aniso_label
    _atom_site_aniso_U_11
    _atom_site_aniso_U_22
    _atom_site_aniso_U_33
    _atom_site_aniso_U_12
    _atom_site_aniso_U_13
    _atom_site_aniso_U_23
    Cl01 0.0658(7) 0.0641(7) 0.0305(3) -0.0131(6) -0.0017(5) 0.0007(5)
    Cl1 0.0831(9) 0.0854(9) 0.1101(12) 0.0024(7) -0.0101(11) -0.0249(10)
    N1 0.0472(19) 0.056(2) 0.0280(12) 0.0004(19) 0.0029(17) 0.0020(15)
    C1 0.076(3) 0.061(3) 0.099(5) -0.004(2) -0.008(3) 0.019(3)
    C2 0.071(3) 0.065(3) 0.053(3) -0.001(2) -0.009(3) 0.005(3)
    C3 0.064(2) 0.057(2) 0.0471(19) -0.009(2) -0.003(2) 0.006(2)
    C4 0.058(3) 0.053(2) 0.060(2) -0.0108(19) 0.002(3) 0.004(3)
    C5 0.059(3) 0.112(4) 0.056(2) 0.024(3) 0.002(3) 0.003(4)
_geom_special_details
;
All esds (except the esd in the dihedral angle between two l.s. planes)
are estimated using the full covariance matrix.  The cell esds are taken
into account individually in the estimation of esds in distances, angles
and torsion angles; correlations between esds in cell parameters are only
used when they are defined by crystal symmetry.  An approximate (isotropic)
treatment of cell esds is used for estimating esds involving l.s. planes.
;
loop_
    _geom_bond_atom_site_label_1
    _geom_bond_atom_site_label_2
    _geom_bond_site_symmetry_2
    _geom_bond_distance
    _geom_bond_publ_flag
    Cl1 C1 . 1.781(7) ?
    N1 C5 . 1.479(6) ?
    N1 C3 . 1.483(6) ?
    N1 C4 . 1.484(6) ?
    N1 H1A . 0.98 ?
    C1 C2 . 1.500(8) ?
    C1 H9 . 0.97 ?
    C1 H10 . 0.97 ?
    C2 C3 . 1.493(7) ?
    C2 H2A . 0.97 ?
    C2 H2B . 0.97 ?
    C3 H3A . 0.97 ?
    C3 H3B . 0.97 ?
    C4 H4 . 0.96 ?
    C4 H1 . 0.96 ?
    C4 H5 . 0.96 ?
    C5 H7 . 0.96 ?
    C5 H8 . 0.96 ?
    C5 H6 . 0.96 ?
loop_
    _geom_angle_atom_site_label_1
    _geom_angle_atom_site_label_2
    _geom_angle_atom_site_label_3
    _geom_angle_site_symmetry_1
    _geom_angle_site_symmetry_3
    _geom_angle
    _geom_angle_publ_flag
    C5 N1 C3 . . 112.1(4) ?
    C5 N1 C4 . . 108.7(4) ?
    C3 N1 C4 . . 113.5(4) ?
    C5 N1 H1A . . 107.4 ?
    C3 N1 H1A . . 107.4 ?
    C4 N1 H1A . . 107.4 ?
    C2 C1 Cl1 . . 113.1(4) ?
    C2 C1 H9 . . 109.0 ?
    Cl1 C1 H9 . . 109.0 ?
    C2 C1 H10 . . 109.0 ?
    Cl1 C1 H10 . . 109.0 ?
    H9 C1 H10 . . 107.8 ?
    C3 C2 C1 . . 112.6(5) ?
    C3 C2 H2A . . 109.1 ?
    C1 C2 H2A . . 109.1 ?
    C3 C2 H2B . . 109.1 ?
    C1 C2 H2B . . 109.1 ?
    H2A C2 H2B . . 107.8 ?
    N1 C3 C2 . . 112.9(4) ?
    N1 C3 H3A . . 109.0 ?
    C2 C3 H3A . . 109.0 ?
    N1 C3 H3B . . 109.0 ?
    C2 C3 H3B . . 109.0 ?
    H3A C3 H3B . . 107.8 ?
    N1 C4 H4 . . 109.5 ?
    N1 C4 H1 . . 109.5 ?
    H4 C4 H1 . . 109.5 ?
    N1 C4 H5 . . 109.5 ?
    H4 C4 H5 . . 109.5 ?
    H1 C4 H5 . . 109.5 ?
    N1 C5 H7 . . 109.5 ?
    N1 C5 H8 . . 109.5 ?
    H7 C5 H8 . . 109.5 ?
    N1 C5 H6 . . 109.5 ?
    H7 C5 H6 . . 109.5 ?
    H8 C5 H6 . . 109.5 ?
loop_
    _geom_torsion_atom_site_label_1
    _geom_torsion_atom_site_label_2
    _geom_torsion_atom_site_label_3
    _geom_torsion_atom_site_label_4
    _geom_torsion_site_symmetry_1
    _geom_torsion_site_symmetry_2
    _geom_torsion_site_symmetry_3
    _geom_torsion_site_symmetry_4
    _geom_torsion
    _geom_torsion_publ_flag
    Cl1 C1 C2 C3 . . . . -68.6(6) ?
    C5 N1 C3 C2 . . . . 166.9(5) ?
    C4 N1 C3 C2 . . . . -69.5(6) ?
    C1 C2 C3 N1 . . . . -174.5(4) ?
loop_
    _geom_hbond_atom_site_label_D
    _geom_hbond_atom_site_label_H
    _geom_hbond_atom_site_label_A
    _geom_hbond_site_symmetry_A
    _geom_hbond_distance_DH
    _geom_hbond_distance_HA
    _geom_hbond_distance_DA
    _geom_hbond_angle_DHA
    N1 H1A Cl01 . 0.98 2.05 3.032(3) 177
_shelx_hkl_file
;
   0  -2   0 0.63550 0.63593   5
  -2   0   0 0.38890 0.44216   3
  -2   0   0 0.45961 0.95089   4
  -2   0   0 0.65997 0.67279   6
  -2   0   0 0.04274 0.46125   8
   0  -2   0 -0.0638 0.61429   2
   2  -2   0 8.22611 1.75676   8
   2  -2   0 4.31640 1.20097   8
   2   2   0 7.77477 0.90096   8
   2  -2   0 8.27198 2.28035   7
   2   2   0 9.92627 1.85646   2
   2   2   0 9.51169 1.87783   3
  -2   2   0 8.37726 1.58685   8
   2  -2   0 8.04382 1.95924   2
   2  -2   0 7.36087 1.45950   3
   2  -2   0 7.87482 1.96925   4
   2  -2   0 7.91819 1.85569   5
  -2   2   0 12.4097 2.29566   2
  -2   2   0 7.98450 2.07381   4
  -2   2   0 8.95117 1.87398   5
   2  -2   0 9.13215 1.48500   6
   2   2   0 6.96745 0.80612   8
   2   2   0 7.99505 1.60258   4
   2   2   0 7.78085 1.47198   5
   2   2   0 6.43947 1.59212   5
   2   2   0 8.89252 1.66469   6
   2   2   0 7.40974 1.92241   7
  -1   3   0 1133.66 27.8279   8
  -1   3   0 1118.55 27.6643   2
  -1   3   0 1141.58 27.4253   3
  -1   3   0 1100.52 27.9696   4
  -1   3   0 1119.93 27.0900   5
  -1   3   0 1082.89 28.0553   7
   3   1   0 1146.80 27.3976   4
   3   1   0 1146.18 27.9551   5
   3   1   0 1096.26 27.4038   6
   3   1   0 1123.92 27.8839   7
   3   1   0 1136.90 27.6700   2
   1  -3   0 1139.89 28.1004   7
   1  -3   0 1129.99 27.7489   8
   3   1   0 1132.00 27.0921   3
   1  -3   0 1122.82 27.6974   2
   1  -3   0 1139.76 27.4500   3
   1  -3   0 1133.62 28.0316   4
   1  -3   0 1117.22 27.0677   5
   1  -3   0 1152.34 27.6060   6
   1  -3   0 1086.59 27.7574   8
  -3   1   0 891.971 23.4174   5
  -3   1   0 927.719 23.3614   2
  -1  -3   0 963.550 23.2618   7
  -1  -3   0 942.205 22.3403   8
  -1  -3   0 841.717 22.2662   8
  -3   1   0 918.322 23.0097   4
   1   3   0 920.532 23.1636   3
   1   3   0 927.811 23.1157   4
   1   3   0 921.963 22.1450   5
   1   3   0 947.327 23.2996   6
   1   3   0 946.021 23.2400   7
   1   3   0 942.042 22.4579   8
   1   3   0 931.624 22.5024   8
   3  -1   0 925.765 23.3983   2
   3  -1   0 853.589 21.5788   3
   3  -1   0 906.668 22.9833   4
   3  -1   0 944.356 23.5021   5
   3  -1   0 878.055 22.2532   6
   3  -1   0 949.549 23.4767   7
   3  -1   0 941.416 22.5385   8
   3  -1   0 935.047 22.6340   8
  -1  -3   0 937.511 23.2248   3
   1   3   0 929.766 22.5026   2
  -1  -3   0 912.242 23.1835   6
  -1  -3   0 900.764 22.0844   5
  -1  -3   0 898.118 23.0217   4
  -3   3   0 4670.89 107.008   8
  -3   3   0 4694.21 106.933   8
  -3   3   0 4692.83 107.695   7
  -3   3   0 4526.78 107.314   2
  -3   3   0 4468.91 105.579   3
   3  -3   0 4563.11 106.121   6
   3  -3   0 4752.66 107.675   7
  -3   3   0 4562.04 107.276   4
   3   3   0 4619.22 106.564   5
  -3  -3   0 4382.09 106.495   4
  -3  -3   0 4611.19 107.099   6
   3  -3   0 4730.67 107.001   8
   3  -3   0 4619.95 107.096   8
   3   3   0 4135.14 106.032   2
   3   3   0 4586.02 106.836   3
  -3  -3   0 4232.52 106.122   2
  -3  -3   0 4652.13 106.929   3
  -3   3   0 4659.81 107.062   5
  -3   3   0 4359.88 106.098   6
   3   3   0 4623.50 106.607   4
   3   3   0 4474.05 106.333   5
   3   3   0 4575.18 107.067   6
   3   3   0 4673.71 107.065   7
   3   3   0 4885.51 107.321   7
   3  -3   0 4545.59 107.316   2
   3  -3   0 4450.55 105.584   3
   3  -3   0 4703.81 107.409   4
   3  -3   0 4562.64 106.880   5
  -3  -3   0 4741.86 107.180   7
  -2   4   0 4152.29 97.0379   5
  -2   4   0 4280.06 98.1379   4
  -2   4   0 4166.72 98.2579   7
  -2   4   0 4225.37 97.8103   8
  -2   4   0 4179.41 97.8342   8
   2  -4   0 4166.49 97.7727   2
   2  -4   0 4168.43 96.9434   3
   2  -4   0 4173.77 98.1310   4
   2  -4   0 4232.61 97.0572   5
  -4  -2   0 4146.40 97.7808   5
   2  -4   0 4220.04 97.2369   6
  -2   4   0 4163.55 97.2532   6
  -2   4   0 4131.67 96.8762   3
   4   2   0 4055.44 97.0380   4
   4   2   0 4209.44 97.8028   5
  -4  -2   0 3974.53 97.2241   2
  -4  -2   0 4011.41 97.0703   4
   4   2   0 3947.53 97.1947   2
  -4  -2   0 4222.50 97.5062   6
  -4  -2   0 4322.47 97.8981   7
   2  -4   0 4273.19 98.2754   7
   2  -4   0 4257.35 97.7797   8
   2  -4   0 4205.41 97.9298   8
   4   2   0 4122.50 97.3690   6
   4   2   0 4085.21 96.9560   3
  -2   4   0 4092.10 97.6156   2
  -4  -2   0 4049.06 96.9480   3
   4   2   0 4268.54 97.8763   7
   0   4   0 9948.59 217.014   4
   0  -4   0 9801.06 216.359   8
   0  -4   0 9807.48 217.013   7
   4   0   0 8868.70 216.800   2
   4   0   0 8521.27 216.065   4
   4   0   0 8977.19 216.985   5
   4   0   0 9788.65 217.053   7
   4   0   0 8530.67 216.538   2
   0   4   0 9648.91 216.645   3
   0   4   0 9728.79 216.733   6
   0   4   0 9893.55 216.930   6
  -4   0   0 9999.99 217.180   7
   0   4   0 9596.67 216.508   8
   0  -4   0 9987.94 217.088   4
   0   4   0 9771.61 217.057   7
  -4   0   0 8330.18 216.007   4
  -4   0   0 9384.66 217.185   5
   0  -4   0 9606.76 216.711   3
  -4   0   0 8578.05 216.508   2
  -2  -4   0 3222.95 73.2981   8
   2   4   0 2991.79 73.7601   2
   2   4   0 3235.28 74.6885   4
  -4   2   0 3060.58 75.0847   2
  -4   2   0 3208.62 74.8390   4
  -4   2   0 3310.88 75.4376   5
  -4   2   0 3069.76 73.6564   6
  -4   2   0 3275.65 75.5602   7
  -2  -4   0 2978.39 73.7995   2
  -2  -4   0 3188.65 74.9810   3
   4  -2   0 2932.77 72.6931   3
   4  -2   0 3031.38 74.7618   4
   4  -2   0 3198.19 75.2187   5
   4  -2   0 3154.44 73.7199   6
   4  -2   0 3314.21 75.5393   7
   4  -2   0 3218.64 74.4767   8
  -4   2   0 2715.75 72.6199   3
  -2  -4   0 3208.63 74.7201   4
   2   4   0 3118.20 74.8060   3
  -2  -4   0 3299.53 74.9593   7
   2   4   0 3142.58 73.6263   5
   2   4   0 3236.92 75.1098   6
   2   4   0 3346.57 75.1135   7
  -2  -4   0 3152.30 74.9782   6
   4  -2   0 3326.23 74.4171   8
  -2  -4   0 3170.77 73.5742   5
   4  -2   0 3089.08 75.2472   2
  -2  -4   0 3189.51 73.2127   8
   2   4   0 3147.68 73.5461   8
   2   4   0 3131.16 73.5761   8
   4  -4   0 1533.82 37.7236   3
  -4   4   0 1541.57 39.8163   2
  -4   4   0 1546.43 38.5143   6
  -4   4   0 1577.41 40.3669   7
   4  -4   0 1590.84 39.4604   8
   4  -4   0 1620.06 39.5504   5
   4   4   0 1496.15 36.8161   8
   4   4   0 1583.30 39.0553   5
  -4   4   0 1596.68 39.3929   8
  -4   4   0 1561.78 39.4296   8
   4  -4   0 1592.72 40.0664   2
   4  -4   0 1555.10 38.3875   6
  -4  -4   0 1604.16 39.4600   3
   4  -4   0 1604.32 39.7891   8
   4   4   0 1513.86 38.4476   2
   4   4   0 1595.29 39.4223   3
   4   4   0 1648.79 39.1102   4
  -4   4   0 1591.20 39.6473   5
   4   4   0 1576.67 38.8285   5
   4   4   0 1531.75 39.5202   6
   4   4   0 1508.95 39.4248   7
   4   4   0 1636.66 39.8648   7
   4   4   0 1518.80 36.8107   8
  -4   4   0 1546.24 39.7842   4
   4  -4   0 1596.77 40.0596   4
   4  -4   0 1589.30 40.2140   7
  -4  -4   0 1533.90 38.5284   2
  -4   4   0 1531.56 37.7133   3
  -4  -4   0 1597.06 39.7468   6
  -4  -4   0 1591.80 39.0972   4
   5   3   0 854.402 23.0125   5
  -3   5   0 850.994 23.0959   8
   5   3   0 840.187 22.6262   6
  -5  -3   0 840.538 22.3091   3
  -5  -3   0 812.591 22.1906   4
  -5  -3   0 854.881 22.9655   5
  -5  -3   0 850.840 22.8831   6
  -5  -3   0 814.006 23.0115   7
  -3   5   0 841.748 23.0935   2
  -3   5   0 813.788 21.6965   3
  -3   5   0 830.013 23.2364   4
  -3   5   0 821.591 22.3050   5
   3  -5   0 833.511 22.2696   5
   3  -5   0 841.723 21.8846   3
   5   3   0 840.384 22.2623   3
   5   3   0 856.005 22.3230   4
  -5  -3   0 827.421 22.3484   2
   5   3   0 852.757 22.3644   2
   3  -5   0 842.892 23.5152   4
   3  -5   0 839.323 23.1310   8
   3  -5   0 870.668 23.3471   2
   3  -5   0 836.417 23.6612   7
   3  -5   0 797.879 22.8117   8
  -3   5   0 833.707 22.2358   6
  -3   5   0 830.055 23.5787   7
   5   3   0 861.689 23.2207   7
  -3   5   0 806.763 22.8594   8
   3  -5   0 813.534 22.1082   6
  -1   5   0 494.380 14.3879   8
  -1   5   0 500.265 14.5074   8
   5   1   0 481.306 13.1028   3
   5   1   0 494.122 13.9021   4
   5   1   0 483.944 13.9361   4
   5   1   0 471.212 14.6427   5
  -5  -1   0 494.756 13.2000   3
   5   1   0 490.140 14.7282   7
   5   1   0 493.885 12.1185   8
  -5  -1   0 455.712 14.5733   7
  -5  -1   0 479.504 14.9598   5
  -5  -1   0 478.967 13.7742   6
  -1   5   0 485.625 14.1731   2
   1  -5   0 488.232 13.2257   5
   5   1   0 510.469 14.4891   2
  -1   5   0 476.429 14.0974   3
   1  -5   0 502.238 14.3884   6
   1  -5   0 477.906 14.8107   7
   1  -5   0 475.027 14.1864   8
   5   1   0 492.693 12.1711   8
   5   1   0 479.232 13.7491   6
  -1   5   0 495.564 14.4170   6
   1  -5   0 483.269 14.1689   3
   1  -5   0 499.538 14.5729   8
  -1   5   0 483.374 14.8067   4
  -1   5   0 472.623 13.2246   5
  -1   5   0 492.591 15.0251   7
   1  -5   0 484.273 14.2015   2
   1  -5   0 492.432 14.7640   4
   5   1   0 488.149 14.3678   2
  -1  -5   0 679.422 19.2509   8
   1   5   0 758.096 18.7166   5
   1   5   0 732.784 20.2035   3
   1   5   0 744.193 19.5760   8
  -5   1   0 760.963 21.0334   5
  -1  -5   0 754.213 19.4928   2
   5  -1   0 738.397 20.7016   5
   5  -1   0 745.707 18.0440   3
  -1  -5   0 770.535 20.5547   7
  -5   1   0 746.748 18.8689   8
   5  -1   0 726.915 18.0241   3
  -5   1   0 765.522 18.8223   8
   5  -1   0 721.143 19.9111   4
  -5   1   0 697.683 19.7932   4
  -1  -5   0 752.564 20.4609   3
   5  -1   0 733.471 19.1040   6
   5  -1   0 738.424 19.0574   8
   1   5   0 729.426 20.3816   6
   1   5   0 795.748 20.6829   6
   1   5   0 742.064 20.5249   7
  -5   1   0 743.636 20.5980   2
   1   5   0 651.709 20.1677   8
  -5   1   0 751.961 20.7241   7
   5  -1   0 734.720 20.7136   7
  -1  -5   0 770.427 18.6990   5
  -5   1   0 738.210 19.0891   6
   5  -1   0 731.596 19.1996   8
  -1  -5   0 737.912 19.3146   8
   5  -1   0 743.567 20.6808   2
   1   5   0 735.913 20.1629   4
   1   5   0 745.552 19.4339   2
  -1  -5   0 761.202 20.4638   4
  -3  -5   0 618.688 17.7885   3
  -5   3   0 609.424 16.3024   6
   3   5   0 619.144 17.7509   7
  -3  -5   0 610.538 15.1564   8
   3   5   0 626.201 16.4750   2
  -3  -5   0 580.322 17.6607   6
  -5   3   0 579.621 17.5004   4
  -3  -5   0 605.931 17.3624   4
  -3  -5   0 597.144 16.4500   2
   5  -3   0 614.871 16.3068   6
  -5   3   0 578.124 18.1674   7
  -5   3   0 605.355 18.0418   5
   3   5   0 610.738 16.4609   5
   3   5   0 611.978 17.5504   7
   3   5   0 606.808 15.8150   8
   3   5   0 600.637 15.8383   8
   5  -3   0 613.632 18.0290   2
   3   5   0 599.807 16.2511   5
   3   5   0 605.926 17.7090   6
  -3  -5   0 614.849 17.4201   7
  -3  -5   0 557.600 15.0041   8
   3   5   0 595.528 17.1936   4
   5  -3   0 593.780 15.0969   3
   5  -3   0 599.681 17.5693   4
   5  -3   0 591.834 17.8483   5
  -5   3   0 594.045 15.1280   3
   5  -3   0 568.545 17.8191   7
   3   5   0 575.433 17.4721   3
   5  -3   0 625.977 17.4024   8
  -5   3   0 602.370 18.0378   2
   5  -5   0 247.916 10.2433   8
  -5  -5   0 238.314 9.10788   2
  -5   5   0 247.907 8.18303   3
   5   5   0 241.633 7.12084   8
   5   5   0 230.817 10.2164   7
   5  -5   0 239.232 9.96330   5
   5   5   0 246.877 7.17597   8
   5  -5   0 226.024 9.42087   8
   5   5   0 264.599 10.1212   2
  -5  -5   0 239.137 9.75371   3
  -5  -5   0 250.914 9.70313   4
  -5   5   0 244.256 9.79070   8
   5   5   0 238.899 10.0035   7
   5   5   0 245.872 9.97171   3
   5  -5   0 241.133 10.0890   2
   5  -5   0 256.469 10.6099   4
  -5   5   0 257.572 10.2139   5
  -5   5   0 242.187 8.87875   6
   5   5   0 235.121 9.26741   4
   5  -5   0 249.643 9.74456   6
   5   5   0 246.399 9.14807   5
  -5   5   0 242.453 10.5233   7
   5   5   0 249.558 9.55185   5
  -5  -5   0 251.344 10.1803   6
  -6  -4   0 788.174 21.9298   3
  -6  -4   0 815.986 22.6405   6
   4  -6   0 752.181 22.4365   8
   6   4   0 759.146 21.8079   3
  -4   6   0 829.989 22.8593   8
   4  -6   0 814.768 23.1222   8
   4  -6   0 768.589 20.9763   3
   6   4   0 798.783 18.3634   8
  -6  -4   0 771.645 22.3255   5
   6   4   0 748.101 21.8558   4
  -6  -4   0 787.697 21.8825   2
   4  -6   0 802.845 23.0754   2
  -4   6   0 759.438 20.9684   3
  -4   6   0 775.999 21.9918   5
  -4   6   0 812.523 21.7655   6
   4  -6   0 749.595 21.7736   5
   6   4   0 738.074 22.6051   7
  -4   6   0 780.177 23.3800   7
   6   4   0 768.636 22.4138   5
  -6  -4   0 797.770 21.8183   4
   6   4   0 753.653 22.2123   6
   4  -6   0 702.786 22.1872   6
  -4   6   0 783.242 23.0157   8
  -6  -4   0 809.201 22.8536   7
   4  -6   0 813.206 23.4337   4
   6   2   0 234.312 9.81640   5
  -2   6   0 230.150 8.34530   5
  -2   6   0 248.244 9.28824   8
   6   2   0 240.998 9.27306   2
   2  -6   0 230.821 9.32274   8
   6   2   0 251.237 9.18367   2
  -6  -2   0 234.412 9.22114   2
  -2   6   0 231.421 9.08498   6
   6   2   0 232.696 8.19379   3
   2  -6   0 243.399 9.14699   6
   2  -6   0 229.800 9.97257   7
   6   2   0 228.020 9.64508   7
   2  -6   0 233.495 8.33802   5
   6   2   0 227.597 8.61272   4
  -2   6   0 237.982 10.1302   7
   6   2   0 223.457 8.69669   6
   2  -6   0 250.400 9.48111   2
   2  -6   0 244.045 8.92633   3
   2  -6   0 253.743 10.0602   4
  -2   6   0 233.703 9.88086   4
  -2   6   0 234.269 9.24710   2
   2  -6   0 250.388 9.76642   8
  -6  -2   0 222.093 8.09943   3
  -6  -2   0 226.117 8.65462   4
  -6  -2   0 236.800 9.75231   5
  -6  -2   0 231.537 8.82118   6
  -6  -2   0 226.123 9.18312   7
   6   2   0 240.838 6.25627   8
  -2   6   0 233.568 8.78372   3
   6   2   0 242.707 6.21953   8
   0   6   0 675.444 19.4912   3
   0  -6   0 692.042 19.6712   3
   0  -6   0 694.836 19.9319   4
   6   0   0 685.679 18.5194   6
  -6   0   0 679.925 16.8451   8
   6   0   0 693.997 18.0456   3
   6   0   0 710.623 19.9119   2
   0   6   0 677.746 19.6727   4
  -6   0   0 672.414 20.0159   7
   6   0   0 690.121 19.0934   4
   0   6   0 715.634 20.2070   7
   0   6   0 691.383 20.2998   8
   0  -6   0 712.327 19.1116   2
  -6   0   0 673.979 20.3251   5
  -6   0   0 687.768 18.5950   6
  -6   0   0 679.521 19.0023   4
   6   0   0 694.751 19.9349   2
  -6   0   0 697.553 16.8394   8
   0  -6   0 596.067 19.8379   8
   6   0   0 698.425 19.9093   7
   6   0   0 674.261 20.2642   5
   0   6   0 682.053 18.9198   2
   6   0   0 690.725 17.6769   8
   6   0   0 687.870 17.7850   8
   0   6   0 690.443 19.4884   6
   0   6   0 700.615 19.3623   8
   0  -6   0 662.616 18.9658   8
   0  -6   0 696.028 17.8458   5
   0  -6   0 677.343 19.9152   7
   0   6   0 703.869 19.7535   6
   0   6   0 696.386 17.8770   5
   6   0   0 698.670 17.5374   3
  -2  -6   0 422.079 13.9101   6
   2   6   0 416.200 12.4387   8
  -6   2   0 400.405 13.9676   2
   6  -2   0 413.075 12.5879   8
   2   6   0 412.725 12.5323   2
   2   6   0 416.446 14.0094   6
  -2  -6   0 417.039 13.7072   7
  -6   2   0 441.747 14.5791   7
   6  -2   0 416.541 12.9091   8
   2   6   0 422.437 13.6129   4
   2   6   0 404.881 12.5015   8
  -6   2   0 418.386 12.3095   8
   6  -2   0 413.915 13.2782   4
   6  -2   0 406.287 14.1979   5
   2   6   0 413.606 13.9081   6
   2   6   0 395.732 13.6053   3
  -6   2   0 421.158 14.4096   5
  -6   2   0 404.332 13.1481   8
  -2  -6   0 438.604 14.0177   3
   2   6   0 413.076 13.7959   7
   6  -2   0 426.122 14.2307   2
  -2  -6   0 420.900 11.8211   5
  -2  -6   0 427.886 12.6590   2
  -6   2   0 417.993 10.8161   3
  -2  -6   0 440.294 13.8344   4
   6  -2   0 428.848 12.3457   6
   6  -2   0 428.181 14.3451   7
   2   6   0 432.253 11.9486   5
  -2  -6   0 379.430 12.6614   8
  -2  -6   0 418.226 12.2517   8
  -6   2   0 401.121 13.3149   4
  -6   2   0 429.975 12.2913   6
   4   6   0 1053.88 28.6121   7
   4   6   0 1010.90 27.0146   2
   6  -4   0 1020.13 28.6155   4
   4   6   0 1064.37 26.2178   8
  -4  -6   0 1080.26 28.8461   6
  -4  -6   0 1055.55 28.2131   4
  -4  -6   0 1001.51 24.7078   8
  -6   4   0 1033.42 25.5598   3
  -6   4   0 1011.12 29.8654   4
   4   6   0 1027.32 26.1889   8
   4   6   0 1027.86 27.1743   5
   6  -4   0 1100.30 28.3269   8
   4   6   0 1025.62 28.6526   7
   6  -4   0 1039.84 26.8507   6
  -6   4   0 897.911 27.5589   8
   4   6   0 1037.04 28.0524   4
   6  -4   0 1044.45 29.2620   2
   6  -4   0 1020.64 25.5115   3
  -4  -6   0 1024.14 27.0627   2
  -4  -6   0 1071.55 28.8284   3
  -6   4   0 1088.38 29.2546   5
   6  -4   0 1068.53 30.9233   5
   4   6   0 1033.67 26.9564   5
  -6   4   0 1079.91 27.0398   6
  -6   4   0 1070.48 29.4767   7
   6  -4   0 1062.27 28.4855   8
   6  -6   0 876.281 25.7114   4
   6  -6   0 846.072 23.0660   6
  -6   6   0 872.354 23.4762   6
   6  -6   0 864.367 25.1559   8
   6  -6   0 828.293 24.5743   8
   6  -6   0 844.040 25.6261   2
  -6  -6   0 842.477 24.0055   4
   6   6   0 780.157 23.6246   4
  -6   6   0 859.734 24.9487   5
   6   6   0 844.253 23.6704   5
  -6   6   0 797.030 27.6664   7
  -6   6   0 808.188 21.9651   3
   6   6   0 824.703 24.7521   7
   6   6   0 838.239 21.0273   8
  -6  -6   0 814.428 24.8686   6
   6   6   0 830.429 23.9322   5
  -6  -6   0 866.260 23.4902   2
  -6  -6   0 858.595 24.5882   3
  -6   6   0 833.933 24.4409   8
   6  -6   0 841.744 22.0599   3
   6   6   0 798.590 23.1611   2
   7   5   0 107.288 3.74053   8
   7   5   0 114.878 7.09103   5
   7   5   0 105.206 6.86738   2
  -7  -5   0 111.807 6.72021   2
  -5   7   0 109.938 7.24113   5
  -7  -5   0 120.972 6.90487   4
  -5   7   0 108.350 6.94655   6
   5  -7   0 125.065 8.30749   8
   5  -7   0 118.644 7.46098   5
   5  -7   0 109.944 5.88409   3
   5  -7   0 104.407 6.92672   8
  -5   7   0 114.138 7.74211   8
   5  -7   0 101.520 6.65433   6
  -5   7   0 108.668 6.43388   3
  -7  -5   0 115.275 7.15397   3
   5  -7   0 113.551 8.33879   2
  -7  -5   0 104.014 7.72591   7
   7   5   0 101.183 6.73514   4
  -7  -5   0 104.885 7.45168   6
   7   3   0 3297.67 82.5681   3
   3  -7   0 3492.13 83.6020   8
   7   3   0 3187.38 78.5178   8
  -3   7   0 3508.15 82.6458   6
  -7  -3   0 3580.35 83.5853   7
   3  -7   0 3506.38 81.8102   5
  -7  -3   0 3417.21 82.1867   4
  -3   7   0 3493.90 81.9194   5
   7   3   0 3329.81 82.7993   2
   3  -7   0 3540.92 83.4203   2
  -3   7   0 3375.97 83.2799   8
  -7  -3   0 3479.50 82.6963   6
   7   3   0 3171.80 78.4824   8
  -3   7   0 3563.67 84.4063   7
   3  -7   0 3461.10 82.0893   3
   7   3   0 3363.05 82.2810   4
   7   3   0 3427.98 82.5614   6
  -3   7   0 3492.64 83.3575   8
  -7  -3   0 3505.44 83.5899   5
   3  -7   0 3371.32 82.3400   6
  -3   7   0 3352.71 81.8383   3
   3  -7   0 3260.70 83.5878   8
  -7  -3   0 3486.13 82.7879   2
  -7  -3   0 3425.96 81.7976   3
   3  -7   0 3484.84 83.9908   4
   1  -7   0 1056.20 27.4358   2
   7   1   0 1027.24 24.8702   8
   1  -7   0 1054.09 28.4094   4
   7   1   0 1032.53 27.7604   2
  -1   7   0 970.885 27.3180   6
  -1   7   0 1021.35 28.4041   7
   7   1   0 930.389 26.3635   6
  -1   7   0 992.921 27.0674   2
   1  -7   0 1005.93 27.4447   3
   7   1   0 932.146 28.0518   7
   1  -7   0 973.308 27.3797   8
  -7  -1   0 982.704 25.5212   3
  -1   7   0 1034.99 27.7752   8
  -1   7   0 1062.86 27.8052   8
   7   1   0 1000.57 25.6009   3
   1  -7   0 1066.36 27.7213   8
   7   1   0 982.175 27.6309   2
   1  -7   0 1035.82 25.7586   5
   7   1   0 1026.45 27.0530   4
  -1   7   0 978.270 27.0842   3
  -7  -1   0 990.841 28.0482   7
  -1   7   0 1051.48 27.8284   6
   7   1   0 941.673 25.4972   8
  -7  -1   0 965.730 28.1609   5
   7   1   0 1065.15 27.1620   4
  -7  -1   0 997.830 26.6005   6
   7  -1   0 1555.29 39.0827   8
   7  -1   0 1573.31 41.2050   2
   7  -1   0 1563.97 38.8970   8
   7  -1   0 1527.41 39.1116   6
  -7   1   0 1575.90 40.2192   4
   7  -1   0 1506.46 37.5672   3
   1   7   0 1601.37 40.3576   8
   1   7   0 1622.55 41.2710   6
  -1  -7   0 1597.68 40.9735   3
   1   7   0 1541.26 41.0412   4
   7  -1   0 1592.55 37.6673   3
  -1  -7   0 1353.41 39.2804   8
  -7   1   0 1660.85 42.0053   5
  -1  -7   0 1613.79 41.1171   4
   1   7   0 1619.90 40.1158   8
  -7   1   0 1605.41 38.2107   8
  -1  -7   0 1608.43 38.3599   5
   1   7   0 1622.04 38.6605   5
   1   7   0 1600.36 41.2211   7
  -7   1   0 1677.29 41.6690   7
  -1  -7   0 1547.58 41.1514   7
   7  -1   0 1571.31 40.2685   4
  -7   1   0 1574.49 39.1276   6
  -1  -7   0 1586.86 39.7366   2
   7  -3   0 2266.26 53.8886   8
  -3  -7   0 2167.94 52.0228   5
  -7   3   0 2235.07 55.5530   7
  -3  -7   0 2116.55 54.5533   6
  -7   3   0 2110.92 55.1425   5
   3   7   0 2177.67 52.5938   8
  -3  -7   0 2162.58 54.6233   3
   7  -3   0 2112.89 50.5995   3
  -7   3   0 2201.57 56.0822   4
   3   7   0 2161.99 52.7730   2
   3   7   0 2107.55 54.3196   4
  -7   3   0 2128.38 52.3338   6
   3   7   0 2249.73 54.7526   7
   7  -3   0 2093.31 52.3444   6
   7  -3   0 1907.87 54.6255   8
  -3  -7   0 2166.92 52.8816   2
   7  -3   0 2145.60 54.3072   4
  -3  -7   0 2323.09 54.6291   4
   7  -3   0 2195.49 55.3045   2
   3   7   0 2191.64 52.7159   8
  -7   3   0 2008.87 50.5080   3
   3   7   0 2226.12 55.0358   6
   3   7   0 2209.83 52.2371   5
   5   7   0 119.323 5.67934   8
  -5  -7   0 121.967 6.47971   2
   5   7   0 111.114 7.22282   7
   5   7   0 126.348 6.50217   5
   7  -5   0 124.039 7.92909   8
   5   7   0 126.561 7.34351   5
   5   7   0 127.751 5.92649   8
   7  -5   0 132.622 6.71637   6
  -7   5   0 112.618 8.41967   5
   7  -5   0 110.844 7.58072   8
   7  -5   0 122.107 8.44409   4
  -5  -7   0 131.501 7.52341   4
  -5  -7   0 129.261 7.69448   3
  -7   5   0 121.835 7.34390   8
  -7   5   0 124.804 5.37499   3
  -7   5   0 130.246 6.78709   6
   7  -5   0 129.683 5.39210   3
   5   7   0 116.608 6.90074   2
  -7  -7   0 1535.86 40.4593   4
   7   7   0 1442.18 39.1816   2
   7  -7   0 1559.45 41.8547   8
  -7   7   0 1507.38 41.4018   5
   7   7   0 1495.65 41.7045   7
  -7  -7   0 1515.01 41.0804   3
   7   7   0 1564.21 40.1559   5
  -7   7   0 1517.01 42.9476   7
   7  -7   0 1482.38 41.9736   4
   7  -7   0 1483.38 39.1614   6
   7  -7   0 1454.15 40.9033   8
  -7   7   0 1545.91 41.0219   8
  -7  -7   0 1528.18 41.6817   6
  -7  -7   0 1527.30 39.5915   2
  -7   7   0 1450.76 37.8276   3
   7  -7   0 1543.68 37.9787   3
   7  -7   0 1505.95 42.0248   2
   7   7   0 1511.41 36.8711   8
  -7   7   0 1569.71 39.6129   6
  -6   8   0 445.623 14.4400   3
   8   6   0 395.886 12.0282   8
   6  -8   0 426.890 16.7455   4
   6  -8   0 455.716 14.3580   3
  -6   8   0 441.297 18.0768   7
   8   6   0 448.521 16.3533   7
  -8  -6   0 444.071 16.7723   6
   6  -8   0 418.556 16.5163   2
  -8  -6   0 423.517 16.7939   7
   8   6   0 439.145 11.5990   8
  -8  -6   0 462.363 15.8650   4
  -6   8   0 445.650 16.3378   5
  -6   8   0 452.006 15.2227   6
  -6   8   0 453.380 16.1258   8
   6  -8   0 408.975 16.6049   8
   6  -8   0 444.879 16.9922   8
   8   6   0 456.257 16.4326   5
  -8  -6   0 444.262 15.4676   2
  -8  -4   0 225.287 9.50910   3
  -4   8   0 229.669 9.46899   3
   8   4   0 227.268 6.04644   8
   8   4   0 201.229 9.47673   4
  -8  -4   0 231.342 10.4218   6
   4  -8   0 226.910 12.4061   8
   4  -8   0 221.722 10.0086   5
  -4   8   0 210.718 11.3093   7
  -8  -4   0 213.882 10.8577   7
   4  -8   0 206.884 13.7064   3
   4  -8   0 229.849 11.1587   8
  -4   8   0 222.892 9.78073   6
   4  -8   0 243.767 11.3101   2
  -4   8   0 220.188 10.7656   8
  -4   8   0 208.037 13.3376   5
  -8  -4   0 218.524 10.2374   5
  -8  -4   0 233.304 10.0637   2
  -8  -4   0 240.044 9.90084   4
   4  -8   0 220.528 10.8912   4
   8   2   0 659.993 19.8537   4
  -8  -2   0 689.589 18.9502   3
   8   2   0 673.179 16.9727   8
   2  -8   0 635.452 18.7646   5
   8   2   0 683.334 19.8686   4
   2  -8   0 655.748 21.4457   4
  -8  -2   0 669.555 21.5456   5
  -8  -2   0 679.414 20.0559   6
  -8  -2   0 712.195 21.2770   7
  -2   8   0 671.428 21.4561   7
   8   2   0 615.784 19.5920   6
   2  -8   0 673.239 20.2754   3
   2  -8   0 673.040 20.5736   2
  -2   8   0 678.933 20.6395   6
   8   2   0 681.054 18.9132   3
  -2   8   0 708.119 21.0633   8
  -2   8   0 684.616 19.0337   5
  -2   8   0 657.705 20.8714   8
   8   2   0 698.722 17.1950   8
   8   2   0 653.131 20.2046   2
   2  -8   0 684.930 21.0519   8
   0  -8   0 703.018 21.7099   4
   0  -8   0 704.780 20.9305   3
  -8   0   0 672.104 16.8254   8
   0   8   0 695.384 20.3171   2
   0   8   0 701.379 20.8183   8
   8   0   0 699.000 18.5255   8
  -8   0   0 712.072 19.7529   6
   0  -8   0 725.443 20.3931   2
   0   8   0 685.462 21.3320   7
   0   8   0 688.616 20.4689   8
   8   0   0 691.168 19.5423   6
   0  -8   0 651.458 21.1256   8
   0  -8   0 683.979 18.5829   5
   8   0   0 697.572 21.3637   2
   8   0   0 667.040 20.1876   4
   8   0   0 696.794 18.2096   3
   8   0   0 684.147 18.1590   3
  -8   0   0 690.677 21.7219   7
   8   0   0 713.416 18.8216   8
   0   8   0 692.917 21.3008   6
  -8   0   0 688.717 21.8009   5
   0   8   0 662.861 18.5494   5
   8   0   0 668.336 22.7616   4
  -2  -8   0 746.111 20.6895   8
   8  -2   0 753.740 21.1442   8
   8  -2   0 710.229 18.4502   3
  -8   2   0 763.717 20.5068   6
   2   8   0 764.893 22.8935   7
  -2  -8   0 772.695 22.7344   4
  -8   2   0 741.359 23.0347   7
   2   8   0 737.149 20.9831   2
   8  -2   0 725.962 20.6822   8
  -8   2   0 745.672 20.0224   8
   2   8   0 746.633 21.2771   8
  -2  -8   0 729.986 19.6352   5
   8  -2   0 715.633 20.3864   6
   8  -2   0 742.597 18.5239   3
  -8   2   0 728.217 23.1147   5
  -2  -8   0 750.055 21.0171   2
   8  -2   0 734.833 23.0356   2
   2   8   0 750.776 19.8339   5
   8  -2   0 721.121 21.8746   4
  -2  -8   0 722.553 22.3626   3
   2   8   0 740.055 22.6637   6
   2   8   0 710.486 21.1271   8
   4   8   0 285.229 12.0341   7
   4   8   0 290.347 10.6183   5
   4   8   0 284.757 12.4562   6
   4   8   0 308.551 10.4649   5
  -8   4   0 270.277 13.8589   7
   8  -4   0 295.603 8.60377   3
  -4  -8   0 303.419 12.2798   4
   8  -4   0 280.519 13.3481   2
   4   8   0 294.351 10.6696   2
   8  -4   0 282.069 10.5852   6
  -4  -8   0 277.681 12.2154   6
  -4  -8   0 273.538 9.21091   8
  -4  -8   0 310.708 10.8156   2
  -4  -8   0 299.056 13.2641   3
   8  -4   0 320.754 12.3550   8
   8  -4   0 295.402 11.6925   8
  -8   4   0 308.965 11.2765   8
  -8   4   0 287.059 10.4525   6
  -8   4   0 293.298 8.62442   3
   8  -4   0 320.865 12.9002   4
   4   8   0 301.588 10.6724   8
   6   8   0 263.291 11.6110   5
  -6  -8   0 266.726 11.8886   4
   6   8   0 250.763 12.5698   7
  -8   6   0 265.793 9.04430   3
  -6  -8   0 283.441 13.0642   6
  -8   6   0 269.466 11.7080   8
   8  -6   0 264.563 8.84796   3
   8  -6   0 276.659 12.2975   8
   8  -6   0 266.145 13.4178   2
  -8   6   0 248.521 12.1758   5
   6   8   0 292.482 11.1042   5
  -8   6   0 271.194 10.6502   6
  -8   6   0 253.889 13.7878   7
   6   8   0 248.007 10.8993   2
  -6  -8   0 283.653 11.0392   2
   8  -6   0 256.892 10.6255   6
   8  -6   0 293.199 13.2707   4
   8  -6   0 274.988 12.9971   8
   6   8   0 276.846 9.63389   8
  -6  -8   0 253.729 11.8094   3
  -8   8   0 359.443 15.4476   5
   8   8   0 362.470 14.0363   5
   8   8   0 322.769 15.0197   7
   8  -8   0 341.296 11.6171   3
   8  -8   0 331.954 15.2597   2
  -8  -8   0 344.922 15.1523   3
   8  -8   0 339.324 15.3393   8
   8   8   0 334.872 10.8102   8
   8  -8   0 319.119 15.5559   4
  -8   8   0 353.737 13.4338   6
  -8   8   0 362.706 14.8817   8
  -8   8   0 337.232 16.8113   7
  -8  -8   0 325.556 16.1973   4
  -8   8   0 334.154 11.8789   3
  -8  -8   0 347.938 13.2346   2
  -8  -8   0 329.631 15.5196   6
   8   8   0 341.145 10.7320   8
   9   7   0 75.2488 8.65651   7
  -7   9   0 80.3280 10.5567   7
   9   7   0 80.5311 4.22747   8
  -9  -7   0 83.0252 8.48922   3
  -7   9   0 89.2071 8.79570   5
  -7   9   0 85.8571 8.86716   8
   7  -9   0 71.2220 9.46156   2
  -9  -7   0 78.5689 7.75163   2
   7  -9   0 69.2755 9.09340   8
  -9  -7   0 72.1219 9.09897   6
   7  -9   0 79.9068 6.42536   3
   9   7   0 77.6105 4.19781   8
   9   7   0 74.7637 8.21419   5
  -7   9   0 89.4948 7.39283   6
   7  -9   0 64.3350 9.40152   4
  -5   9   0 119.348 7.93569   6
  -5   9   0 135.669 8.20380   5
   5  -9   0 128.239 9.02820   4
   5  -9   0 130.899 8.61118   8
   9   5   0 135.712 4.68596   8
  -9  -5   0 109.279 7.89189   6
   5  -9   0 115.313 9.41794   2
  -9  -5   0 119.419 9.75012   7
   5  -9   0 132.483 7.52408   3
  -5   9   0 128.575 9.18111   8
  -9  -5   0 130.081 8.58619   4
  -9  -5   0 125.042 8.16883   2
  -5   9   0 129.809 9.45735   7
  -9  -5   0 114.257 9.48393   5
  -9  -5   0 138.661 8.35079   3
   9   5   0 127.843 4.18685   8
   3  -9   0 199.343 11.4503   4
   9   3   0 208.561 6.37515   8
   9   3   0 206.390 9.41851   4
   9   3   0 202.760 7.33891   8
   9   3   0 205.525 9.42524   3
  -9  -3   0 208.966 8.81202   3
  -3   9   0 215.737 9.14456   5
   3  -9   0 208.775 8.93419   5
  -3   9   0 204.137 11.9409   7
   3  -9   0 214.599 10.6957   2
  -3   9   0 215.644 10.8259   8
   9   3   0 224.611 10.3392   2
   3  -9   0 215.722 10.9115   8
   3  -9   0 214.729 9.95249   3
  -3   9   0 211.202 10.3122   6
  -9  -3   0 190.888 13.0013   5
  -9  -3   0 218.221 9.96879   6
  -9  -1   0 322.680 11.6341   6
   1  -9   0 295.458 10.6785   5
  -1   9   0 332.963 13.2587   6
  -1   9   0 332.025 13.2470   8
  -9  -1   0 284.270 13.5325   5
   9   1   0 326.217 10.5412   3
   1  -9   0 319.129 12.9734   3
  -1   9   0 311.638 12.7588   8
  -9  -1   0 324.102 15.7796   7
  -1   9   0 308.488 10.7574   5
   9   1   0 324.894 9.95364   8
   9   1   0 319.667 10.5115   3
   9   1   0 311.743 12.2474   4
   9   1   0 281.926 11.5793   6
   1  -9   0 331.304 14.0923   4
   9   1   0 317.812 12.9971   2
   1  -9   0 335.401 12.5149   2
   1  -9   0 329.269 12.9137   8
   9  -1   0 559.368 14.5172   3
   9  -1   0 449.114 16.9843   8
  -1  -9   0 540.601 18.7848   3
  -1  -9   0 564.549 17.0451   2
  -1  -9   0 535.159 17.2910   8
   1   9   0 553.256 17.6567   8
  -9   1   0 561.758 16.3109   6
   9  -1   0 538.131 14.4481   3
   1   9   0 525.509 16.7650   2
   1   9   0 567.814 17.6901   8
   1   9   0 525.591 15.2859   5
   9  -1   0 522.214 17.3337   4
   1   9   0 474.979 19.5650   6
   9  -1   0 519.781 15.8198   8
  -9   1   0 556.542 19.2344   5
   9  -1   0 527.464 16.2474   6
   1   9   0 549.848 20.9199   7
  -1  -9   0 532.871 15.2385   5
   3   9   0 212.080 9.47836   8
   9  -3   0 196.007 9.85721   8
  -3  -9   0 202.532 11.0914   3
   9  -3   0 214.375 6.64282   3
   9  -3   0 208.895 9.01929   6
  -3  -9   0 205.481 8.23110   5
   9  -3   0 197.379 9.23038   8
   9  -3   0 211.170 6.65058   3
  -9   3   0 202.116 8.92214   8
   3   9   0 210.876 11.3749   6
   3   9   0 204.239 9.10552   2
   3   9   0 223.802 8.48695   5
   9  -3   0 198.978 11.5041   2
   3   9   0 200.983 9.20265   8
  -9   3   0 215.535 8.77407   6
  -3  -9   0 205.627 12.3286   4
  -3  -9   0 216.612 9.13978   2
  -9   3   0 215.342 12.2224   5
   9  -3   0 212.338 10.6578   4
  -9   3   0 210.767 12.0478   7
   5   9   0 215.086 9.22826   8
   9  -5   0 217.950 12.3639   2
   5   9   0 229.504 10.1746   5
  -9   5   0 222.159 9.32963   6
  -9   5   0 209.243 11.4158   5
   5   9   0 217.022 10.1100   2
   5   9   0 217.787 11.7309   7
   9  -5   0 231.194 11.0909   8
   5   9   0 216.364 11.3594   6
   9  -5   0 223.167 9.78928   6
  -9   5   0 236.782 13.3124   7
  -5  -9   0 222.082 11.2150   3
  -5  -9   0 226.265 11.4178   6
   9  -5   0 222.843 7.33625   3
   5   9   0 232.970 9.52368   5
  -5  -9   0 232.783 9.95672   2
  -9   5   0 213.481 7.35766   3
   9  -5   0 218.343 11.5245   8
   9  -5   0 223.095 11.7822   4
  -9   7   0 51.6442 7.21201   8
   9  -7   0 44.2582 7.90509   4
   9  -7   0 58.3041 8.96957   2
  -7  -9   0 45.0055 5.72140   2
  -9   7   0 53.3996 5.08343   3
   9  -7   0 51.2376 4.50686   3
   7   9   0 67.5840 6.97568   5
  -7  -9   0 65.3096 8.96776   6
  -9   7   0 65.7950 9.03147   5
  -7  -9   0 52.0853 7.99635   3
   9  -7   0 46.4324 7.52062   8
  -9   7   0 47.4369 7.82350   7
  -7  -9   0 59.0210 7.70615   4
   9  -7   0 60.4888 8.33174   8
   7   9   0 55.1958 5.31979   8
   7   9   0 39.5733 7.60586   7
  -9   7   0 54.0212 6.12576   6
  -9   9   0 56.7929 6.81260   3
   9  -9   0 50.9672 8.28818   4
  -9  -9   0 73.9203 9.93922   3
   9   9   0 64.5504 9.21199   7
  -9   9   0 75.9239 9.43116   8
   9   9   0 59.5261 7.83638   5
   9  -9   0 61.3298 9.75761   8
  -9   9   0 60.8123 7.21155   6
   9   9   0 57.0411 5.39569   8
  -9  -9   0 59.1256 7.92698   2
   9  -9   0 54.5759 8.62208   2
   9  -9   0 59.1704 9.46814   8
   9   9   0 57.1021 5.19936   8
  -9   9   0 57.1865 9.11096   5
  -9   9   0 61.6404 10.3555   7
   9  -9   0 57.4388 5.70367   3
  -9  -9   0 60.5249 8.81582   4
  -9  -9   0 75.9286 10.3762   6
  -8  10   0 368.685 18.2254   7
  10   8   0 425.967 16.9790   5
   8 -10   0 416.820 19.0341   2
 -10  -8   0 384.576 16.3137   4
  10   8   0 405.374 11.7862   8
   8 -10   0 435.184 19.3733   8
   8 -10   0 398.259 14.3408   3
  10   8   0 371.449 12.1112   8
  -8  10   0 367.071 16.9462   5
  -8  10   0 391.276 16.1778   6
   8 -10   0 408.349 18.9274   4
  10   8   0 392.582 17.7738   7
 -10  -8   0 386.913 17.9341   6
  -8  10   0 394.904 17.3676   8
   6 -10   0 99.1541 8.51471   8
  10   6   0 101.973 4.16943   8
  -6  10   0 111.917 11.3914   7
  10   6   0 116.787 9.63856   5
 -10  -6   0 123.389 9.93825   6
   6 -10   0 103.729 10.5043   2
  10   6   0 102.267 4.24136   8
   6 -10   0 109.943 7.66343   3
 -10  -6   0 108.896 8.93634   3
 -10  -6   0 105.511 8.86081   7
  -6  10   0 108.726 8.89639   5
  -6  10   0 107.100 9.52712   8
   6 -10   0 109.495 10.8063   4
   4 -10   0 861.040 26.8034   2
  10   4   0 880.785 21.0129   8
   4 -10   0 849.812 26.6767   8
   4 -10   0 819.566 27.1579   4
  -4  10   0 855.382 26.4545   8
  -4  10   0 840.783 28.2847   6
 -10  -4   0 798.058 26.7534   7
  -4  10   0 819.251 27.3930   7
  10   4   0 891.937 25.4497   4
 -10  -4   0 848.265 24.5318   3
  -4  10   0 841.131 24.5523   5
 -10  -4   0 800.400 25.6965   6
  10   4   0 877.126 20.8849   8
  10   2   0 9.39557 4.12931   3
  -2  10   0 5.99680 3.73098   5
 -10  -2   0 10.7221 4.47835   7
   2 -10   0 6.47917 3.79723   3
 -10  -2   0 9.75832 3.40726   3
   2 -10   0 3.89187 5.66063   4
  10   2   0 8.93670 2.62811   8
   2 -10   0 7.60568 4.91655   8
 -10  -2   0 2.80445 3.78607   6
  10   2   0 7.80210 5.71479   2
   2 -10   0 7.01848 4.74100   2
   2 -10   0 11.1372 3.92132   5
  10   2   0 9.25251 2.41537   8
  -2  10   0 6.49901 5.08165   8
  -2  10   0 -0.6673 5.12770   6
  10   2   0 8.88001 4.01150   4
 -10  -2   0 17.3086 5.05666   5
  -2  10   0 10.9257 4.81423   7
 -10   0   0 384.636 15.7365   7
  10   0   0 384.698 12.8608   8
 -10   0   0 394.708 16.2382   5
  10   0   0 383.683 11.9676   3
   0 -10   0 394.638 15.5356   3
  10   0   0 392.379 15.8236   2
  10   0   0 412.673 14.9377   4
   0  10   0 386.049 14.5884   8
  10   0   0 392.681 11.9245   3
   0 -10   0 397.901 14.6651   2
  10   0   0 390.126 12.4854   8
 -10   0   0 419.043 13.9513   6
   0  10   0 377.869 15.1690   6
   0 -10   0 380.748 15.4411   4
   0  10   0 400.022 16.2692   7
   0  10   0 388.310 12.5221   5
   0 -10   0 374.388 12.4149   5
  10  -2   0 5.94840 3.68975   8
   2  10   0 10.0726 5.54222   6
   2  10   0 11.7689 4.54952   7
  -2 -10   0 -0.4843 3.66329   8
  10  -2   0 12.5770 3.56211   8
  10  -2   0 11.0412 4.47830   6
   2  10   0 0.19388 4.51782   8
 -10   2   0 4.14222 5.82702   7
  10  -2   0 8.91811 4.43301   2
  -2 -10   0 8.46836 3.68059   2
  -2 -10   0 5.54922 4.01914   4
  10  -2   0 4.10487 5.32796   4
 -10   2   0 6.54827 3.42297   6
  -2 -10   0 6.23104 3.92299   3
   2  10   0 3.97062 3.20145   5
  10  -2   0 3.07976 2.15271   3
 -10   2   0 4.39170 3.28956   8
  10  -2   0 7.26585 2.29424   3
 -10   2   0 13.2601 6.54308   5
  -2 -10   0 3.66532 3.28563   5
  -4 -10   0 1508.85 42.1294   3
   4  10   0 1511.35 42.7086   6
  -4 -10   0 1531.18 39.5191   2
 -10   4   0 1591.81 43.4128   7
   4  10   0 1488.20 41.8970   7
  -4 -10   0 1522.33 41.8438   4
 -10   4   0 1554.97 38.9407   6
  10  -4   0 1447.16 35.8368   3
 -10   4   0 1519.45 43.2820   5
  10  -4   0 1465.97 40.7961   8
 -10   4   0 1508.74 39.2797   8
   4  10   0 1503.02 39.6315   8
  10  -4   0 1496.73 38.9933   6
  10  -4   0 1463.89 41.6104   4
   4  10   0 1533.52 38.5562   5
  10  -4   0 1465.67 42.7682   2
  10  -4   0 1471.95 35.8745   3
  -6 -10   0 64.7430 7.54034   3
 -10   6   0 66.2085 6.24620   6
  10  -6   0 70.6206 9.67805   2
 -10   6   0 51.0167 9.42370   7
 -10   6   0 49.1363 8.64949   5
   6  10   0 69.3540 6.24404   8
 -10   6   0 54.1195 4.46359   3
  -6 -10   0 65.8036 9.45490   6
  -6 -10   0 53.2750 7.67512   4
  10  -6   0 83.4960 9.19999   8
  10  -6   0 62.8252 8.68392   4
  -6 -10   0 59.8459 6.75282   2
  10  -6   0 55.7458 4.24594   3
   6  10   0 64.1587 9.28607   6
   6  10   0 72.2086 8.88724   7
  10  -6   0 59.9093 8.17265   8
   6  10   0 57.7317 6.38395   5
   8  10   0 666.738 19.7026   8
  -8 -10   0 697.125 25.1902   6
  10  -8   0 680.978 18.9260   3
 -10   8   0 715.002 21.6786   6
 -10   8   0 647.426 23.1149   8
  10  -8   0 633.176 23.5150   8
  -8 -10   0 690.350 21.6696   2
  10  -8   0 631.889 24.4435   2
  10  -8   0 660.448 24.2993   4
   8  10   0 694.447 24.7300   7
   8  10   0 666.363 19.7216   8
  10  -8   0 686.358 24.8903   8
 -10   8   0 693.201 26.5454   7
  -8 -10   0 649.616 23.1304   4
 -10   8   0 716.100 25.2393   5
 -10   8   0 615.050 18.9092   3
  -8 -10   0 724.771 24.9289   3
 -10  10   0 2.71302 7.79839   5
  10 -10   0 4.27539 6.36544   2
  10  10   0 -8.0220 7.25826   5
  10  10   0 -4.3932 7.07982   7
 -10  10   0 -2.6738 8.23631   7
  10  10   0 -1.6755 3.49025   8
 -10  10   0 2.66273 7.27311   8
  10 -10   0 -2.2854 5.54022   4
 -10 -10   0 -1.9756 7.90122   6
 -10 -10   0 6.57725 6.00072   2
  10 -10   0 1.81212 7.96250   8
 -10 -10   0 -2.7617 6.21184   4
  10  10   0 -3.3251 4.29931   8
 -10 -10   0 -1.7283 7.12782   3
  10 -10   0 -2.9928 4.28562   3
 -10  10   0 2.98865 6.83983   6
   9 -11   0 122.398 11.6170   2
   9 -11   0 133.573 14.1483   8
  11   9   0 101.451 12.1157   7
  -9  11   0 126.187 10.5195   6
  -9  11   0 125.226 12.2676   5
 -11  -9   0 114.555 10.8076   6
 -11  -9   0 145.910 12.6501   3
  11   9   0 124.481 6.38555   8
  -9  11   0 131.640 12.3393   7
 -11  -9   0 131.991 11.5319   4
  -9  11   0 128.552 12.3312   8
   9 -11   0 127.916 8.99419   3
 -11  -9   0 125.858 11.4006   2
  11   9   0 107.538 10.9730   5
  11   9   0 121.032 6.48678   8
   9 -11   0 138.959 13.5023   4
   7 -11   0 281.324 16.0807   2
  -7  11   0 282.939 14.0047   8
 -11  -7   0 274.129 13.8377   2
  -7  11   0 284.550 14.2189   5
   7 -11   0 306.635 16.7595   4
  -7  11   0 274.022 13.6600   6
 -11  -7   0 287.107 15.7912   7
  11   7   0 283.661 8.59887   8
 -11  -7   0 271.064 14.3745   4
  11   7   0 271.762 8.56104   8
  11   7   0 300.155 15.0025   5
   7 -11   0 293.276 16.0675   8
   7 -11   0 301.300 15.2227   3
  -7  11   0 287.185 17.1875   7
 -11  -7   0 296.216 14.4046   3
 -11  -7   0 270.964 15.0257   6
  -5  11   0 397.414 16.3878   6
  11   5   0 412.224 11.3224   8
 -11  -5   0 414.102 16.3810   6
  11   5   0 415.548 17.1116   2
  -5  11   0 433.681 16.1396   5
  -5  11   0 412.975 17.5838   8
  11   5   0 407.085 11.2885   8
   5 -11   0 439.216 16.5961   3
  -5  11   0 407.395 18.1656   7
   5 -11   0 417.156 17.8835   8
   5 -11   0 395.889 17.6534   4
 -11  -5   0 418.167 18.5717   4
 -11  -5   0 430.571 18.3159   7
 -11  -5   0 405.204 15.7397   3
 -11  -5   0 430.756 18.3214   5
   5 -11   0 411.622 17.8665   2
 -11  -3   0 984.518 28.7480   6
  11   3   0 986.850 30.6917   4
   3 -11   0 900.376 26.6320   5
   3 -11   0 984.776 28.9162   3
 -11  -3   0 953.966 26.6630   3
   3 -11   0 975.834 29.5321   2
   3 -11   0 956.452 29.7957   8
  11   3   0 946.217 24.4510   8
  11   3   0 917.528 28.6643   2
  11   3   0 932.632 24.1632   8
  -3  11   0 959.469 30.0039   8
  -3  11   0 1020.12 27.1689   5
  -3  11   0 956.464 31.0529   7
  -3  11   0 944.461 29.2516   6
   3 -11   0 911.371 30.0257   4
 -11  -3   0 984.162 30.0454   7
 -11  -3   0 954.189 30.3147   5
   1 -11   0 657.234 19.8126   5
  11   1   0 711.708 23.5997   2
 -11  -1   0 697.100 24.3830   7
  -1  11   0 684.457 23.5087   6
 -11  -1   0 695.132 21.4086   6
  -1  11   0 712.320 20.1167   5
  11   1   0 678.050 19.5356   3
  11   1   0 695.843 19.7369   8
 -11  -1   0 688.084 24.1815   5
  11   1   0 688.309 19.6825   3
   1 -11   0 716.722 23.1149   8
   1 -11   0 716.074 23.2569   3
  11   1   0 676.682 24.1799   4
  11   1   0 707.798 19.4109   8
   1 -11   0 721.222 24.5952   4
  -1  11   0 680.678 24.3811   7
  -1  11   0 691.944 23.4005   8
  -1 -11   0 706.252 23.8738   3
   1  11   0 711.869 24.4086   7
  -1 -11   0 693.423 22.0944   8
 -11   1   0 674.138 23.9509   7
  11  -1   0 714.393 21.3183   8
  11  -1   0 715.888 18.8229   3
 -11   1   0 722.005 21.2162   6
  11  -1   0 681.732 18.6797   3
  -1 -11   0 741.348 22.2201   2
  11  -1   0 697.463 20.6510   8
  -1 -11   0 680.810 19.6217   5
   1  11   0 693.696 19.7784   5
  -1 -11   0 712.252 24.3064   4
   1  11   0 687.341 23.5487   6
  11  -1   0 718.547 24.2677   2
  11  -1   0 679.269 22.8657   4
 -11   1   0 745.996 25.6323   5
   1  11   0 709.826 22.9670   8
  11  -3   0 550.702 19.4165   6
  11  -3   0 563.925 18.4595   8
  11  -3   0 561.498 20.6143   2
 -11   3   0 500.086 16.7767   6
  -3 -11   0 536.653 20.5649   3
   3  11   0 553.589 18.9041   8
   3  11   0 526.364 20.4200   7
  -3 -11   0 531.222 20.1867   4
   3  11   0 530.747 20.0335   6
  11  -3   0 558.008 18.7406   8
 -11   3   0 511.650 21.3084   5
  -3 -11   0 556.522 18.2278   2
 -11   3   0 509.156 21.0672   7
  11  -3   0 524.431 14.0585   3
  11  -3   0 542.934 14.1336   3
   3  11   0 532.557 16.3118   5
  11  -3   0 584.176 19.9988   4
  -3 -11   0 521.647 16.1474   5
  11  -5   0 248.316 13.6436   8
 -11   5   0 214.593 14.4458   7
   5  11   0 236.230 13.5596   7
  11  -5   0 227.291 7.13436   3
 -11   5   0 228.918 10.1924   6
  11  -5   0 235.800 13.1039   4
  -5 -11   0 235.398 11.0436   2
  11  -5   0 246.978 13.0708   8
   5  11   0 211.886 10.7656   5
 -11   5   0 220.167 13.0359   5
 -11   5   0 207.785 10.7366   8
  -5 -11   0 239.411 13.7629   3
   5  11   0 230.739 13.8990   6
  -5 -11   0 236.392 13.0826   4
   5  11   0 247.593 11.3888   8
   5  11   0 235.677 10.3443   5
  11  -5   0 219.878 12.8712   2
   7  11   0 214.769 11.1383   5
  -7 -11   0 218.107 11.3391   2
  -7 -11   0 222.278 13.0790   6
 -11   7   0 218.135 14.6815   5
  -7 -11   0 227.956 14.4472   3
   7  11   0 223.139 10.6623   8
 -11   7   0 210.025 15.4262   7
  11  -7   0 208.021 13.8881   4
  11  -7   0 213.527 13.3467   2
 -11   7   0 224.941 10.7416   6
  11  -7   0 225.235 13.1490   8
   7  11   0 226.285 13.8659   7
   7  11   0 213.619 12.9417   6
   7  11   0 224.645 10.7051   8
  -7 -11   0 209.547 12.8109   4
  11  -7   0 225.801 13.9804   8
 -11   7   0 189.605 7.82654   3
  11  -7   0 203.533 7.71205   3
 -11   9   0 60.9989 10.7830   5
  11  -9   0 70.5342 10.9487   4
   9  11   0 68.3511 10.0198   5
  -9 -11   0 76.6869 10.1423   6
   9  11   0 83.5114 9.50782   7
  11  -9   0 82.6813 10.3993   2
 -11   9   0 73.2733 12.1030   7
 -11   9   0 55.0639 9.78646   8
  -9 -11   0 72.9151 10.3285   4
  -9 -11   0 81.1867 9.91496   2
  -9 -11   0 75.4350 11.0900   3
   9  11   0 81.3921 9.81674   6
   9  11   0 67.3122 6.78929   8
  11  -9   0 71.0886 6.20936   3
  11  -9   0 88.9202 12.1815   8
   9  11   0 74.2239 7.04712   8
  11 -11   0 34.5264 5.94299   3
 -11 -11   0 31.6314 8.64310   2
  11  11   0 28.8521 5.28913   8
  11  11   0 32.1172 9.68819   7
  11 -11   0 25.8306 8.75740   2
 -11 -11   0 29.6636 8.25891   3
 -11  11   0 35.7964 10.3108   5
  11 -11   0 18.1899 7.79474   4
 -11  11   0 27.9102 10.8505   7
  11 -11   0 35.1653 10.4486   8
 -11  11   0 29.1769 8.39477   6
  11  11   0 26.6803 4.91826   8
  11  11   0 24.3402 7.98799   5
 -11 -11   0 17.5762 8.06040   4
 -11 -11   0 45.5338 10.9512   6
 -12 -10   0 95.7624 13.1882   3
  10 -12   0 45.8109 11.9705   2
  12  10   0 62.6910 10.3517   5
  10 -12   0 53.4800 11.8955   8
  12  10   0 56.6985 9.01179   7
  10 -12   0 62.4493 9.55034   3
  12  10   0 62.2620 5.69668   8
 -10  12   0 65.8695 9.70762   6
 -12 -10   0 60.6678 11.3320   6
 -10  12   0 51.2379 10.4007   5
  12  10   0 55.8465 5.74742   8
 -12 -10   0 57.5938 9.81794   2
 -10  12   0 45.4045 12.4155   7
  10 -12   0 51.7520 9.75288   4
 -10  12   0 59.7870 13.0797   8
 -12 -10   0 49.8601 9.34688   4
  12   8   0 156.470 12.8231   2
  -8  12   0 141.633 13.6722   5
   8 -12   0 140.354 15.3063   8
 -12  -8   0 166.727 13.9487   6
  12   8   0 159.857 13.0585   5
   8 -12   0 148.638 10.5657   3
  -8  12   0 157.169 13.3003   8
   8 -12   0 162.495 14.6853   2
  12   8   0 160.377 6.37323   8
 -12  -8   0 172.886 12.9732   3
  12   8   0 158.161 6.41023   8
   8 -12   0 154.312 14.4882   4
  12   8   0 198.404 13.9895   7
 -12  -8   0 170.868 12.1866   4
  -8  12   0 157.719 11.9123   6
  -8  12   0 134.877 14.9044   7
  12   6   0 92.6199 9.22003   4
  12   6   0 99.3376 4.63847   8
   6 -12   0 101.049 11.3597   8
  -6  12   0 99.8515 10.1302   6
  12   6   0 93.8908 4.54077   8
 -12  -6   0 86.1326 9.48678   4
  -6  12   0 82.2576 10.8772   8
  12   6   0 94.3285 10.0585   2
   6 -12   0 97.5312 11.6287   2
  -6  12   0 112.155 10.8063   7
 -12  -6   0 93.4329 9.46446   3
  -6  12   0 99.1077 11.0126   5
   6 -12   0 104.942 10.0338   3
 -12  -6   0 100.621 10.7759   6
  12   6   0 106.874 11.1632   5
   6 -12   0 99.5750 10.2449   4
 -12  -6   0 81.6830 11.3740   7
  -4  12   0 4.65505 6.17228   6
   4 -12   0 5.15841 5.35384   3
 -12  -4   0 17.9422 6.30155   6
 -12  -4   0 18.2624 7.39530   7
 -12  -4   0 13.2081 6.00216   5
  -4  12   0 17.7507 6.26473   7
  12   4   0 7.99882 2.76059   8
   4 -12   0 5.27889 6.72436   8
  12   4   0 13.4496 6.12722   2
  12   4   0 5.65243 5.45132   4
   4 -12   0 11.7947 6.94255   2
  -4  12   0 6.49388 7.51737   8
   4 -12   0 4.87108 7.06683   4
  12   4   0 10.3961 2.82565   8
  -4  12   0 4.40553 5.01511   5
   2 -12   0 -0.2385 5.24025   2
  -2  12   0 0.14362 6.07789   8
 -12  -2   0 2.60183 5.18646   5
   2 -12   0 -4.4365 6.33357   4
  -2  12   0 1.59122 4.18417   5
 -12  -2   0 2.63401 6.67940   7
   2 -12   0 13.0701 6.62590   8
  -2  12   0 -3.6482 5.72123   6
 -12  -2   0 7.78929 5.05787   6
  12   2   0 2.51605 5.92667   2
  12   2   0 5.37228 3.33334   8
  12   2   0 -0.5894 2.90607   8
  -2  12   0 1.92184 6.86820   7
   2 -12   0 6.40797 5.55138   3
  12   2   0 5.53390 5.30839   4
   2 -12   0 -4.8521 5.20169   5
   0 -12   0 12.8119 6.38204   3
   0 -12   0 7.60878 4.53575   5
  12   0   0 12.6877 4.31741   8
  12   0   0 8.22935 3.26132   3
  12   0   0 18.5170 4.08681   8
 -12   0   0 7.16548 4.90183   6
   0 -12   0 12.4321 6.25360   2
 -12   0   0 10.2700 7.02402   7
   0 -12   0 14.3454 6.64558   4
 -12   0   0 7.94998 7.62321   5
   0  12   0 10.3664 6.69388   6
  12   0   0 9.96578 5.16346   4
   0  12   0 17.1436 7.28493   7
   0  12   0 16.7517 6.18160   8
   0  12   0 13.8192 3.97877   5
  12   0   0 14.7947 3.84824   3
  12   0   0 15.9108 6.76107   2
   2  12   0 2.71314 3.57288   5
 -12   2   0 -2.7089 4.01501   6
  -2 -12   0 -6.6246 3.95948   5
  12  -2   0 0.20624 2.44504   3
   2  12   0 -11.751 5.63699   7
  -2 -12   0 1.79716 6.26933   4
   2  12   0 1.01342 4.91201   8
  -2 -12   0 -6.0799 5.23737   2
  -2 -12   0 -5.4292 4.28975   3
  12  -2   0 -1.2746 5.20660   4
  12  -2   0 0.51946 2.73153   3
   2  12   0 -2.4474 6.05960   6
  12  -2   0 0.55513 4.64564   8
 -12   2   0 2.76218 6.87742   7
  -2 -12   0 9.01134 5.68825   8
  12  -2   0 7.11126 6.74914   2
 -12   2   0 -0.1328 7.19220   5
  12  -2   0 -2.5793 4.60081   8
  12  -4   0 13.6009 6.02566   8
  -4 -12   0 17.9956 5.86011   2
  12  -4   0 15.2389 2.25975   3
 -12   4   0 15.8146 8.35024   5
   4  12   0 20.6116 5.17611   5
  12  -4   0 22.5511 6.16377   8
  12  -4   0 15.0235 6.33801   4
   4  12   0 18.4851 7.37436   6
  -4 -12   0 20.2916 7.13375   4
 -12   4   0 3.97284 7.78213   7
  -4 -12   0 15.8477 5.11520   8
   4  12   0 21.9193 4.66958   5
  12  -4   0 19.3567 2.47860   3
   4  12   0 6.13244 6.71651   7
  -4 -12   0 16.3054 7.39224   3
  12  -4   0 20.0636 7.65003   2
 -12   4   0 15.8448 4.67429   6
 -12   4   0 5.58414 5.48776   8
   4  12   0 17.2402 5.42951   8
  12  -6   0 131.471 11.2821   8
  -6 -12   0 79.2685 10.2892   4
  12  -6   0 99.3741 4.30683   3
  -6 -12   0 123.501 12.2550   3
   6  12   0 99.0965 8.97944   8
  -6 -12   0 107.972 9.20981   2
  12  -6   0 95.4347 10.2543   8
 -12   6   0 95.0021 9.23709   8
 -12   6   0 117.248 8.14326   6
   6  12   0 94.6970 8.81618   8
   6  12   0 99.5718 11.6379   7
   6  12   0 124.157 10.5794   6
 -12   6   0 110.479 12.5554   5
  12  -6   0 111.383 11.5708   4
  12  -6   0 116.589 12.4943   2
   6  12   0 86.5073 8.48086   5
 -12   6   0 95.8305 12.8373   7
  12  -8   0 226.754 15.4376   8
  12  -8   0 208.281 8.03309   3
   8  12   0 211.201 10.9316   8
  -8 -12   0 223.251 14.8390   2
 -12   8   0 216.412 14.0759   5
   8  12   0 226.278 15.1184   7
 -12   8   0 220.048 11.8327   6
  12  -8   0 237.193 15.6907   4
  -8 -12   0 228.877 14.2229   4
   8  12   0 225.862 11.0833   8
   8  12   0 213.187 12.8620   5
  -8 -12   0 242.957 16.2693   3
   8  12   0 211.939 15.5400   6
 -12   8   0 197.817 14.6560   7
  12  -8   0 228.976 16.6126   2
  10  12   0 39.6062 10.1288   7
  12 -10   0 40.0857 11.1983   2
 -10 -12   0 53.0972 10.5951   4
  12 -10   0 38.2402 10.8804   8
  10  12   0 51.1570 7.55866   8
 -12  10   0 37.5027 10.8229   5
 -10 -12   0 40.4860 10.6618   3
 -10 -12   0 31.2984 8.31571   2
 -10 -12   0 34.5416 10.5117   6
  10  12   0 33.6365 10.5603   6
  12 -10   0 24.3039 10.0024   4
  12 -10   0 42.6176 6.17930   3
 -12  10   0 38.3514 8.46648   6
  10  12   0 39.2817 8.67062   5
  10  12   0 30.9483 5.82516   8
 -12  10   0 40.9872 10.0295   7
 -12  12   0 65.5854 10.7432   6
  12 -12   0 76.8604 12.6728   2
  12  12   0 121.703 14.7243   5
  12 -12   0 76.5868 13.9416   8
 -12 -12   0 90.4084 12.8831   2
 -12 -12   0 75.6319 12.7045   4
  12  12   0 76.3831 8.04402   8
  12  12   0 117.094 12.1129   7
 -12 -12   0 111.483 16.2606   6
  12  12   0 79.5695 13.2458   6
  12  12   0 81.5912 7.90801   8
 -12 -12   0 96.1429 12.2713   3
  12 -12   0 96.6966 14.2556   4
 -12  12   0 65.0779 13.0679   5
  13  11   0 46.3570 11.5932   5
 -13 -11   0 36.5307 11.5150   3
  13  11   0 50.1089 11.3535   7
 -11  13   0 20.8503 9.53047   6
 -13 -11   0 42.3074 12.0100   6
 -13 -11   0 36.7845 10.1106   4
 -11  13   0 38.8700 12.7169   5
  11 -13   0 42.9468 8.54287   3
  11 -13   0 38.9180 12.7650   2
  11 -13   0 25.4025 11.6482   4
  13  11   0 44.9590 5.99402   8
  13  11   0 33.4846 5.21437   8
  11 -13   0 25.1084 12.3672   8
  13  11   0 54.4573 9.40680   2
  -9  13   0 0.36519 10.4869   7
  -9  13   0 9.23759 8.31341   5
  13   9   0 17.5253 8.89264   7
 -13  -9   0 15.1325 9.17319   6
 -13  -9   0 23.1985 8.85771   4
  13   9   0 2.59627 3.05939   8
  13   9   0 5.98651 2.94138   8
   9 -13   0 3.88708 10.6206   8
  -9  13   0 15.5848 7.94669   6
  13   9   0 22.3510 8.95986   2
   9 -13   0 14.0693 7.74570   4
   9 -13   0 13.5626 7.07883   3
   9 -13   0 11.2371 7.46506   2
  -9  13   0 5.15876 9.63820   8
 -13  -9   0 4.67264 8.80483   3
  13   9   0 11.3882 8.64946   5
 -13  -7   0 47.5726 10.4484   7
   7 -13   0 35.8824 9.80017   2
   7 -13   0 22.4115 9.76895   8
  13   7   0 45.4124 7.88313   4
  -7  13   0 33.2355 8.89704   5
  -7  13   0 17.6237 9.72356   7
  13   7   0 33.2799 3.66413   8
 -13  -7   0 49.6768 9.44233   3
 -13  -7   0 30.1255 7.84200   4
  13   7   0 19.4919 7.78316   2
 -13  -7   0 36.8918 8.88928   6
  13   7   0 25.2671 8.84576   5
  13   7   0 29.7785 3.69157   8
  -7  13   0 39.4243 10.0275   8
   7 -13   0 33.3760 10.0054   4
   7 -13   0 30.6075 7.84888   3
  -7  13   0 36.2352 9.08432   6
 -13  -5   0 73.3143 11.3823   5
  13   5   0 77.8082 9.70798   4
  13   5   0 79.4774 5.01666   8
   5 -13   0 81.1370 10.6310   8
   5 -13   0 91.8105 11.5654   2
  -5  13   0 72.9253 9.78934   8
  13   5   0 91.0904 10.9737   2
 -13  -5   0 84.8591 10.1352   3
  -5  13   0 84.8818 10.0940   6
  13   5   0 70.8016 4.90730   8
 -13  -5   0 92.9517 10.4515   6
  -5  13   0 68.1787 10.2327   7
   5 -13   0 73.6917 11.3791   4
   5 -13   0 68.5574 9.53150   3
 -13  -5   0 71.5137 11.0950   7
  -3  13   0 43.5434 8.50142   7
   3 -13   0 40.9513 7.98954   4
 -13  -3   0 29.0873 6.95654   6
  13   3   0 35.4211 6.17875   3
  13   3   0 36.6025 4.48826   8
   3 -13   0 25.3450 7.41526   2
 -13  -3   0 35.1095 9.89524   5
  -3  13   0 24.4859 5.79897   5
  -3  13   0 31.6512 8.56482   8
  13   3   0 32.4308 4.08712   8
  -3  13   0 41.9498 8.65968   6
  13   3   0 41.0373 8.25049   2
  13   3   0 33.4902 6.82619   4
   3 -13   0 35.9306 8.62732   8
 -13  -3   0 32.0772 8.84081   7
   3 -13   0 35.6001 7.68313   3
  13   1   0 225.355 9.64822   3
  13   1   0 197.158 9.69104   3
  13   1   0 230.927 12.9274   2
   1 -13   0 210.652 13.3383   8
  13   1   0 211.840 12.4423   4
   1 -13   0 202.209 10.5247   5
   1 -13   0 224.407 12.4858   3
   1 -13   0 217.734 13.3556   4
  -1  13   0 224.370 10.0820   5
  13   1   0 234.035 10.4450   8
 -13  -1   0 245.188 15.9371   5
   1 -13   0 248.186 13.9613   2
  -1  13   0 232.661 14.0870   8
  -1  13   0 246.864 15.3309   7
 -13  -1   0 209.693 11.6735   6
 -13  -1   0 231.365 15.0669   7
  13   1   0 247.979 9.93374   8
  -1  13   0 229.488 14.3031   6
 -13   1   0 394.465 18.7105   5
  13  -1   0 350.657 16.2766   4
   1  13   0 375.098 17.0036   8
  13  -1   0 396.827 15.2566   8
  13  -1   0 383.211 12.2241   3
  -1 -13   0 383.920 17.1460   3
  -1 -13   0 412.656 16.9102   2
  -1 -13   0 382.039 16.1326   8
 -13   1   0 406.654 15.4509   6
 -13   1   0 365.603 17.7293   7
  -1 -13   0 404.558 18.7185   4
   1  13   0 399.911 18.6143   6
   1  13   0 412.086 18.7916   7
   1  13   0 390.187 13.3658   5
  13  -1   0 397.062 12.0453   3
  13  -1   0 391.513 14.8008   8
  -1 -13   0 369.274 13.3852   5
  13  -1   0 396.573 18.4552   2
  13  -3   0 13.4168 8.50562   2
 -13   3   0 21.1463 5.32838   6
   3  13   0 25.1011 6.85918   8
  -3 -13   0 24.8012 7.90406   2
  -3 -13   0 20.8850 6.46753   4
  -3 -13   0 12.5036 6.57955   8
  13  -3   0 27.3817 6.35469   8
  13  -3   0 22.6253 2.65795   3
  13  -3   0 32.1257 6.28773   8
   3  13   0 28.2709 4.92653   5
 -13   3   0 17.8353 8.56089   7
   3  13   0 20.5060 6.72461   6
  13  -3   0 24.7130 2.89971   3
  -3 -13   0 41.0738 8.87597   3
  13  -3   0 26.4401 7.28714   4
 -13   3   0 17.3611 8.72274   5
   3  13   0 22.9758 8.23717   7
  13  -5   0 116.317 11.2355   8
   5  13   0 99.7836 12.3908   7
 -13   5   0 128.035 11.7316   5
   5  13   0 112.200 10.6698   8
   5  13   0 110.359 10.3795   8
   5  13   0 121.020 8.36735   5
  13  -5   0 115.827 13.1946   2
 -13   5   0 93.3169 13.4577   7
  -5 -13   0 127.649 11.0737   3
 -13   5   0 118.126 9.13387   6
  -5 -13   0 153.300 12.8860   4
   5  13   0 125.125 11.1230   6
  13  -5   0 123.885 11.7790   4
   7  13   0 23.4010 6.67328   8
  13  -7   0 29.2037 8.94663   8
 -13   7   0 8.80872 9.67625   7
   7  13   0 12.3764 6.67594   5
   7  13   0 22.0584 9.11577   6
 -13   7   0 12.4785 6.03790   6
   7  13   0 19.3341 8.80041   7
  -7 -13   0 15.6122 8.93456   3
  13  -7   0 7.19077 8.34969   4
 -13   7   0 19.8511 9.83694   5
  -7 -13   0 10.7844 7.63997   4
  -7 -13   0 8.56472 7.25516   2
  13  -7   0 28.6010 8.24830   2
   7  13   0 18.8317 6.25822   8
   9  13   0 10.8928 5.82693   8
  13  -9   0 10.8644 10.1735   2
 -13   9   0 25.2028 10.3490   5
  -9 -13   0 17.1442 7.50941   2
   9  13   0 13.4087 7.24884   5
   9  13   0 21.4754 9.68438   6
  -9 -13   0 -3.7313 9.21480   3
  13  -9   0 -11.463 8.36127   4
  -9 -13   0 8.06177 9.34240   4
  13  -9   0 0.34335 8.81888   8
   9  13   0 -1.3094 5.42166   8
   9  13   0 7.93808 9.02388   7
 -13   9   0 -2.5245 10.0459   7
 -13   9   0 15.7333 7.77046   6
 -11 -13   0 79.1002 13.7788   3
  13 -11   0 51.5133 12.7821   8
 -13  11   0 74.3225 13.1563   5
  11  13   0 71.1484 13.8622   6
  13 -11   0 72.8423 13.5296   4
 -13  11   0 56.7453 9.99140   6
 -11 -13   0 83.5985 12.2021   2
  11  13   0 81.7726 10.9177   5
  11  13   0 78.7104 9.84442   8
  11  13   0 104.189 15.0519   7
 -11 -13   0 92.1524 13.8199   4
  11  13   0 61.2273 8.46606   8
  13 -13   0 22.4364 12.0720   4
 -13  13   0 13.0065 13.3654   7
  13  13   0 22.1800 10.0355   5
  13 -13   0 17.2748 10.2247   2
  13  13   0 13.2749 13.5608   7
 -13 -13   0 28.5550 11.2892   4
 -13  13   0 23.1731 13.8016   5
 -13 -13   0 3.50378 12.9155   3
  13  13   0 11.7102 5.93877   8
  13  13   0 45.9965 13.4493   6
  13  13   0 14.3190 6.27367   8
  13 -13   0 12.2541 10.6165   8
  12 -14   0 -2.8337 12.3241   2
  12 -14   0 -5.2347 11.6695   4
  14  12   0 18.8741 14.6348   7
 -14 -12   0 -1.0162 9.62906   4
  14  12   0 10.9662 12.5942   6
 -12  14   0 3.36481 12.7201   7
  12 -14   0 11.3372 13.6855   8
 -14 -12   0 25.0677 13.9175   3
  14  12   0 19.3028 10.7285   2
  14  12   0 3.25308 4.67878   8
 -12  14   0 -5.5592 11.6279   5
 -14 -12   0 -16.116 11.5815   6
  14  12   0 2.26616 7.74977   8
  14  12   0 3.23609 10.2953   5
 -10  14   0 5.97305 9.37849   6
 -10  14   0 18.7762 9.69380   5
  10 -14   0 11.2725 11.7095   2
  14  10   0 8.73810 9.92947   2
 -14 -10   0 13.9695 10.6328   4
 -14 -10   0 -10.707 9.37307   3
  10 -14   0 16.8272 12.7503   8
 -14 -10   0 -2.0114 9.99564   6
  14  10   0 14.0192 9.73233   5
  14  10   0 11.1509 3.68687   8
  10 -14   0 -1.9214 7.62283   3
  14  10   0 2.40848 10.4103   7
  14  10   0 12.1720 3.59397   8
 -14  -8   0 35.7674 10.7701   7
  -8  14   0 25.9248 9.92424   5
  -8  14   0 31.4988 11.5712   7
  14   8   0 49.2827 9.90573   4
 -14  -8   0 18.2198 9.59712   6
 -14  -8   0 12.3431 8.86557   3
  14   8   0 26.4065 3.81224   8
   8 -14   0 25.7117 10.8739   2
  14   8   0 32.0743 8.95943   2
  -8  14   0 40.6445 9.18900   6
  14   8   0 28.8871 3.32602   8
   8 -14   0 33.8007 11.0130   4
   8 -14   0 26.0365 7.48047   3
  14   8   0 17.3046 9.84600   7
  14   8   0 37.2192 10.4069   5
   8 -14   0 32.7161 12.1009   8
  -8  14   0 12.1077 13.1593   8
  -6  14   0 98.4725 14.1479   8
  14   6   0 113.759 5.76515   8
  14   6   0 124.812 12.3365   2
   6 -14   0 126.025 13.8220   2
 -14  -6   0 128.669 12.5812   6
  14   6   0 106.764 5.74957   8
   6 -14   0 118.892 14.1147   8
   6 -14   0 131.542 12.5275   3
  -6  14   0 136.508 15.2269   7
  14   6   0 145.092 14.0240   5
  -6  14   0 113.884 12.4260   6
  -6  14   0 134.576 11.9803   5
 -14  -6   0 134.407 12.5536   3
   6 -14   0 133.240 14.6616   4
 -14  -6   0 140.248 14.4012   7
  14   6   0 103.810 11.0038   4
   4 -14   0 96.7591 10.9837   3
  -4  14   0 104.089 11.5909   7
  -4  14   0 100.703 13.1188   8
  14   4   0 109.709 9.05643   3
  14   4   0 117.266 6.77928   8
   4 -14   0 108.916 13.5957   4
 -14  -4   0 119.602 13.6668   7
  -4  14   0 116.238 12.0933   6
  14   4   0 123.514 11.7986   4
 -14  -4   0 126.670 11.2818   6
  -4  14   0 105.025 9.78630   5
  14   4   0 137.111 12.4003   2
 -14  -4   0 115.265 14.1766   5
   4 -14   0 110.443 12.1715   2
  14   4   0 116.115 6.56318   8
 -14  -2   0 232.200 15.0786   5
   2 -14   0 214.796 13.8363   2
   2 -14   0 238.103 14.4686   3
  14   2   0 237.472 15.0367   2
   2 -14   0 196.797 14.6852   8
 -14  -2   0 219.877 13.6671   6
  14   2   0 229.089 10.2826   8
  -2  14   0 242.755 16.4779   7
  14   2   0 238.970 10.9906   3
 -14  -2   0 232.415 16.0851   7
  -2  14   0 223.335 15.2236   8
  -2  14   0 226.518 15.0856   6
  14   2   0 226.737 9.78695   8
   2 -14   0 251.882 16.4805   4
  -2  14   0 228.355 11.1899   5
  14   2   0 224.580 13.0960   4
  14   0   0 171.442 9.60595   8
   0  14   0 161.554 8.97033   5
  14   0   0 173.745 10.6257   8
 -14   0   0 163.621 11.4199   6
  14   0   0 187.856 14.0678   2
   0 -14   0 181.885 13.5341   3
   0 -14   0 182.506 14.6881   4
   0  14   0 176.004 14.5245   7
  14   0   0 153.131 12.9082   4
 -14   0   0 165.184 15.2370   5
  14   0   0 165.208 8.13886   3
   0  14   0 168.039 13.3961   8
   0  14   0 153.893 13.8532   6
 -14   0   0 162.842 14.8219   7
   0 -14   0 189.819 12.1550   2
  14  -2   0 170.739 6.80568   3
   2  14   0 214.416 15.0663   7
   2  14   0 193.294 13.3100   6
   2  14   0 168.315 15.3106   8
 -14   2   0 192.919 15.5528   7
   2  14   0 179.092 9.00377   5
  -2 -14   0 190.368 14.8123   4
 -14   2   0 174.212 13.8155   5
  14  -2   0 171.358 12.8850   4
  -2 -14   0 193.799 12.9176   2
  14  -2   0 200.360 12.3764   8
   2  14   0 181.903 13.0253   8
  14  -2   0 172.620 11.2325   8
  -2 -14   0 183.825 14.1142   3
  14  -2   0 192.378 15.1153   2
   4  14   0 208.717 15.4323   6
  14  -4   0 183.336 12.3351   8
   4  14   0 199.574 10.1677   5
  -4 -14   0 188.411 15.1767   3
  -4 -14   0 211.273 15.3629   4
  14  -4   0 204.571 15.7353   2
   4  14   0 198.495 12.8362   8
 -14   4   0 212.100 16.7751   5
  14  -4   0 192.558 13.9609   4
 -14   4   0 182.204 12.5444   6
  14  -4   0 201.268 13.2084   8
  -4 -14   0 218.481 13.4174   2
   4  14   0 183.170 15.3969   8
 -14   4   0 210.671 16.5357   7
   4  14   0 188.720 15.0297   7
   6  14   0 87.3739 8.82471   5
 -14   6   0 91.6045 13.6581   5
  -6 -14   0 91.4739 11.4457   3
  -6 -14   0 81.3838 11.6605   4
   6  14   0 77.7865 10.3489   8
  14  -6   0 102.597 12.5109   8
   6  14   0 80.5302 10.7763   6
  -6 -14   0 85.4358 10.8140   2
  14  -6   0 89.8043 12.4326   4
   6  14   0 94.6414 13.1094   7
   6  14   0 99.3911 10.6595   8
 -14   6   0 70.9271 13.0747   7
  14  -6   0 97.3696 13.8701   2
   8  14   0 53.9967 8.29749   8
   8  14   0 51.2849 10.1644   6
  -8 -14   0 45.2081 8.54268   2
   8  14   0 39.5429 10.6850   7
  14  -8   0 61.3341 11.3672   8
 -14   8   0 47.9533 8.55617   6
 -14   8   0 49.2934 12.6856   7
  14  -8   0 53.7254 12.2388   2
 -14   8   0 54.0048 10.5178   5
   8  14   0 34.3008 8.40470   5
  -8 -14   0 53.1754 10.6687   4
  14  -8   0 47.5146 11.0807   4
  -8 -14   0 48.4856 10.3621   3
  10  14   0 6.26498 10.4523   7
 -14  10   0 -1.3903 11.0620   5
  10  14   0 3.93699 8.54135   5
 -10 -14   0 6.02197 11.3581   3
  14 -10   0 3.30231 9.47932   2
  14 -10   0 13.5477 8.30841   8
 -10 -14   0 -17.801 8.07845   2
 -10 -14   0 14.4152 9.40947   4
  14 -10   0 12.7313 8.01697   4
  12  14   0 15.8932 12.4310   6
 -12 -14   0 0.77450 9.12206   3
 -14  12   0 1.76035 13.3246   7
  14 -12   0 -1.5331 11.2576   4
  14 -12   0 2.77459 12.1763   8
  12  14   0 2.49456 6.38223   8
 -12 -14   0 24.8107 11.0444   4
  14 -12   0 -5.4994 12.2450   2
  12  14   0 -5.9234 10.6332   5
  12  14   0 -11.019 13.4198   7
 -14  12   0 12.2074 12.6195   5
  14 -14   0 -10.191 10.4059   2
  14  14   0 0.02482 14.9417   6
 -14  14   0 7.54093 14.2142   5
 -14 -14   0 -13.125 13.5142   3
  14  14   0 -0.9507 14.1239   7
 -14  14   0 -23.535 14.2846   7
  14  14   0 -7.5945 5.81226   8
  14 -14   0 3.49277 13.2126   4
 -14 -14   0 8.02069 12.2196   4
  14 -14   0 -8.6960 11.2336   8
  15  13   0 43.1394 16.5417   7
 -13  15   0 13.4337 14.2932   5
  13 -15   0 55.1295 16.1834   2
  15  13   0 41.5789 6.22759   8
  13 -15   0 50.0899 15.4291   4
  15  13   0 32.9924 6.09872   8
 -15 -13   0 56.6354 15.1105   4
  15  13   0 32.7274 14.4105   5
 -13  15   0 39.0353 15.7446   7
  13 -15   0 26.7414 16.6935   8
 -15 -13   0 26.3757 14.6670   3
  15  13   0 24.8473 15.0509   6
 -15 -11   0 -2.6876 11.5517   3
 -15 -11   0 9.99716 11.6249   4
 -11  15   0 0.66279 11.0002   6
 -15 -11   0 19.5636 12.3237   6
  11 -15   0 6.16144 11.5087   4
  11 -15   0 -4.6252 14.1494   8
  15  11   0 3.12319 10.8014   2
 -11  15   0 4.16291 13.0377   5
  15  11   0 13.7518 3.96372   8
 -11  15   0 15.3587 13.0129   7
  11 -15   0 -16.005 12.5235   2
  15  11   0 24.1349 11.2928   5
  15   9   0 49.3182 12.7596   7
   9 -15   0 37.6011 11.2820   8
  15   9   0 86.0380 12.4371   4
 -15  -9   0 60.6593 11.2820   3
   9 -15   0 46.4689 13.1042   2
  -9  15   0 50.8290 14.4124   7
 -15  -9   0 48.4842 11.8907   6
   9 -15   0 36.9629 12.3022   4
  15   9   0 56.5849 4.44900   8
   9 -15   0 43.4115 9.79687   3
  -9  15   0 32.0940 9.80511   6
  15   9   0 62.1631 12.5269   5
  15   9   0 53.5507 10.6140   2
  -9  15   0 26.3284 11.0396   5
  15   9   0 44.4073 4.56035   8
 -15  -7   0 -1.4644 7.77243   3
   7 -15   0 -2.7325 8.38948   3
 -15  -7   0 -10.014 9.92991   7
  -7  15   0 1.49091 8.32039   6
  -7  15   0 -3.7084 8.63938   5
 -15  -7   0 -1.2012 8.59336   6
   7 -15   0 0.88918 9.70439   2
  15   7   0 7.41804 9.91545   5
  15   7   0 22.0764 10.0768   2
  -7  15   0 24.4975 11.4406   7
  -7  15   0 14.7555 10.8582   8
  15   7   0 2.47960 2.83979   8
  15   7   0 -3.1151 2.87194   8
   7 -15   0 1.64994 10.0745   4
  15   7   0 -2.5489 8.20313   4
   5 -15   0 49.8308 11.6997   4
   5 -15   0 58.0099 10.8653   2
  -5  15   0 66.9583 10.1132   5
 -15  -5   0 74.6622 10.9314   7
  -5  15   0 48.2235 10.1658   7
  -5  15   0 55.0452 10.6730   6
 -15  -5   0 69.2168 10.5733   6
  15   5   0 65.6278 5.71167   8
   5 -15   0 66.5699 9.92398   3
  -5  15   0 55.8266 11.7129   8
  15   5   0 73.0454 10.5874   3
 -15  -5   0 70.1038 13.0289   5
  15   5   0 57.7334 10.6212   2
  15   5   0 52.3141 8.97998   4
  15   5   0 54.5372 5.73970   8
  15   5   0 57.1636 11.4646   5
  -3  15   0 18.8467 9.29584   8
  15   3   0 16.5253 7.22674   4
  15   3   0 17.6341 7.30685   3
   3 -15   0 20.2709 8.16882   3
   3 -15   0 22.1997 8.80207   2
   3 -15   0 24.1871 8.00713   4
  15   3   0 26.3368 4.92682   8
  15   3   0 24.9247 9.14670   2
  -3  15   0 24.3023 10.3717   7
 -15  -3   0 28.4316 9.83974   7
 -15  -3   0 44.4886 11.8249   5
  -3  15   0 31.9158 9.35386   6
 -15  -3   0 18.9345 7.48423   6
  15   3   0 24.5893 5.36518   8
  -3  15   0 32.5566 6.49397   5
   1 -15   0 85.6547 12.3488   4
 -15  -1   0 81.0634 10.0135   6
 -15  -1   0 73.6443 12.3760   7
   1 -15   0 67.5111 10.9558   3
  15   1   0 78.2199 11.7150   2
  15   1   0 60.5929 7.15408   8
  15   1   0 65.7882 7.10281   3
  -1  15   0 75.9543 12.2149   7
  15   1   0 72.0660 10.5912   4
  -1  15   0 79.9407 11.1248   8
  -1  15   0 80.1071 7.72802   5
 -15  -1   0 80.7015 13.6329   5
  -1  15   0 64.0124 9.87323   6
  15   1   0 62.3559 7.92878   8
   1 -15   0 69.9065 10.0683   2
  -1 -15   0 37.9966 8.02705   2
  15  -1   0 29.9230 8.95784   4
   1  15   0 35.5459 9.23388   8
  15  -1   0 42.2967 7.70732   8
   1  15   0 51.4681 9.30969   6
  15  -1   0 37.6716 6.85021   8
 -15   1   0 40.7906 11.8345   5
  -1 -15   0 42.5843 8.91978   4
  -1 -15   0 34.5356 9.95677   3
 -15   1   0 42.4842 7.03130   6
   1  15   0 38.2918 5.77658   5
  15  -1   0 60.4328 9.84489   2
   1  15   0 41.3829 10.4767   7
  15  -1   0 38.7725 4.50607   3
 -15   1   0 36.6913 10.8432   7
  15  -3   0 4.03673 7.32982   8
   3  15   0 17.5276 7.78449   8
   3  15   0 9.08573 5.08686   5
 -15   3   0 13.3916 8.20152   7
 -15   3   0 26.9792 9.08449   5
  -3 -15   0 24.7176 9.79285   3
   3  15   0 22.4527 9.47751   7
  -3 -15   0 27.4796 8.58803   2
 -15   3   0 21.1069 7.43614   6
  15  -3   0 17.2999 9.34711   2
   3  15   0 19.0405 9.41902   6
  15  -3   0 30.3159 8.36024   4
  -3 -15   0 7.84479 8.86338   4
  15  -5   0 50.9596 10.3392   4
 -15   5   0 36.7729 9.93277   7
  15  -5   0 68.4445 12.5469   2
  -5 -15   0 69.0961 11.6254   4
  -5 -15   0 53.0970 11.4559   3
  15  -5   0 55.1085 9.70604   8
  -5 -15   0 47.5772 8.90824   2
   5  15   0 53.4951 9.83519   6
 -15   5   0 38.2147 8.02522   6
   5  15   0 37.4885 6.80154   5
   5  15   0 55.5082 8.92442   8
   5  15   0 67.9171 11.8923   7
 -15   5   0 47.6953 10.6776   5
 -15   7   0 -6.1330 11.1825   7
  15  -7   0 16.4903 10.8036   2
   7  15   0 4.19117 10.5201   7
   7  15   0 -10.668 9.52936   6
  -7 -15   0 -3.1979 7.98876   2
  15  -7   0 9.73917 9.20045   8
   7  15   0 -1.3077 7.32036   8
 -15   7   0 12.4644 7.66256   6
  15  -7   0 7.16613 9.54115   4
  -7 -15   0 -1.8645 9.10117   4
  -7 -15   0 3.16727 10.3145   3
 -15   7   0 11.1422 11.2736   5
 -15   9   0 41.2417 13.4265   7
  -9 -15   0 33.8054 10.9214   4
 -15   9   0 51.5818 13.5349   5
  15  -9   0 27.0335 11.4977   4
  15  -9   0 44.2256 12.9909   2
   9  15   0 33.0368 12.4311   6
  -9 -15   0 28.7121 9.96592   3
   9  15   0 59.8245 13.1586   7
  15  -9   0 35.3847 12.1885   8
  15 -11   0 6.94592 9.87552   2
 -15  11   0 29.1733 13.9024   7
 -11 -15   0 38.3538 11.6749   4
  11  15   0 20.5730 7.55499   8
  11  15   0 14.0899 12.3342   6
 -15  11   0 -2.5118 15.5416   5
 -11 -15   0 -8.0661 9.05010   3
  15 -11   0 6.27452 11.7084   4
  15 -11   0 12.7708 12.2778   8
 -13 -15   0 29.2576 14.5753   4
 -13 -15   0 12.7873 14.0296   3
  15 -13   0 9.98331 23.5809   8
  15 -13   0 11.4283 15.1230   2
  15 -13   0 25.3276 13.9519   4
  13  15   0 17.1635 15.0873   6
  13  15   0 35.2046 15.3008   7
 -15  13   0 53.4631 17.5342   5
  13  15   0 23.6385 7.58318   8
 -15  13   0 8.91343 15.6546   7
  16  12   0 -2.7493 13.8118   7
 -12  16   0 -8.1462 11.1161   7
  12 -16   0 -19.368 13.6926   2
  16  12   0 1.73969 4.03768   8
  12 -16   0 13.9237 10.6368   4
 -16 -12   0 23.5313 13.3853   3
 -12  16   0 12.3350 13.3921   5
  16  12   0 11.0187 4.25828   8
 -16 -12   0 31.3616 14.9817   6
  16  12   0 32.9866 17.3099   5
  16  12   0 13.3143 14.9036   6
 -10  16   0 -23.303 10.2469   5
  16  10   0 -0.1751 2.75962   8
  16  10   0 6.21037 10.9322   4
 -16 -10   0 14.7732 11.1333   3
  10 -16   0 1.17940 12.6659   2
 -10  16   0 12.3318 11.9824   6
  16  10   0 3.36008 12.5352   7
 -10  16   0 24.3305 14.0996   7
  16  10   0 9.75526 10.0623   2
  16  10   0 -16.746 11.7488   5
  10 -16   0 1.21849 8.86896   4
 -16 -10   0 16.6969 12.3396   6
 -16  -8   0 21.3778 11.0057   6
  16   8   0 31.4577 10.4869   2
  16   8   0 26.1709 3.38507   8
  16   8   0 35.7582 12.1307   5
  16   8   0 30.0365 4.35010   8
  -8  16   0 12.2314 9.51698   7
  -8  16   0 50.9813 18.0217   8
  16   8   0 32.6366 11.6335   7
   8 -16   0 27.9336 9.56387   2
   8 -16   0 5.38882 8.62881   3
  16   8   0 9.35432 10.4212   4
  -8  16   0 11.9983 11.2519   6
  -8  16   0 15.0660 10.3904   5
 -16  -8   0 22.9179 11.5404   3
   8 -16   0 29.9075 9.80550   4
 -16  -8   0 42.9933 12.8507   7
  16   6   0 1.89433 7.84368   4
  -6  16   0 21.8583 10.1371   6
   6 -16   0 0.09560 8.35925   3
 -16  -6   0 0.68911 10.3885   6
  -6  16   0 17.7616 8.86107   5
  -6  16   0 10.6061 9.02399   7
  16   6   0 1.72990 8.39483   3
 -16  -6   0 16.4933 10.4529   7
   6 -16   0 -0.9072 10.1358   2
  16   6   0 -0.6770 3.51372   8
  16   6   0 0.06522 7.61588   5
  -6  16   0 6.10521 10.8495   8
  16   6   0 -0.6438 10.5467   2
  16   6   0 5.29642 3.67186   8
  16   4   0 -1.7031 9.14896   2
  16   4   0 11.1173 7.05135   3
   4 -16   0 9.40847 10.2578   4
  -4  16   0 -5.8480 10.7014   7
  16   4   0 -8.9703 8.02965   4
  16   4   0 2.66364 4.57736   8
   4 -16   0 4.15789 9.03227   2
  -4  16   0 -7.1837 9.56517   8
  16   4   0 -2.8336 4.21032   8
 -16  -4   0 -4.7889 8.02689   6
 -16  -4   0 12.0370 10.4013   7
 -16  -4   0 -4.3366 11.0156   5
   4 -16   0 14.9997 8.83821   3
  -4  16   0 -19.656 8.39657   6
   2 -16   0 97.3219 13.1361   2
  -2  16   0 73.9113 9.20359   5
 -16  -2   0 63.2369 11.4867   5
   2 -16   0 73.2511 12.8206   4
  -2  16   0 82.6525 12.4356   6
  16   2   0 68.1418 8.25967   8
  16   2   0 73.1474 12.4538   2
  16   2   0 79.8197 11.3998   4
 -16  -2   0 93.7499 13.4205   7
  -2  16   0 75.4193 12.3968   8
   2 -16   0 75.3600 10.0806   3
  16   2   0 69.6633 8.79990   3
  -2  16   0 94.2038 13.7323   7
 -16  -2   0 69.5606 9.79290   6
  16   0   0 3.07643 6.17165   8
 -16   0   0 -8.8393 7.75368   5
   0  16   0 -6.3968 10.1236   7
   0  16   0 -4.5071 8.97476   6
 -16   0   0 13.7684 10.3237   7
  16   0   0 2.26193 8.50750   4
   0 -16   0 19.6176 9.73321   3
   0 -16   0 7.45173 7.65972   2
 -16   0   0 12.1372 6.99241   6
   0 -16   0 -5.4569 6.67679   4
   0  16   0 8.42198 8.71673   8
  16   0   0 13.6942 9.91512   2
  16   0   0 -6.5863 5.53717   8
 -16   2   0 50.2836 12.4928   7
   2  16   0 36.4782 10.8251   8
 -16   2   0 68.4615 13.6159   5
  16  -2   0 70.6416 10.8483   4
  16  -2   0 77.7280 13.0043   2
  -2 -16   0 64.9494 12.0598   4
  16  -2   0 42.1477 8.54294   8
  -2 -16   0 57.5665 11.0386   3
   2  16   0 59.8676 11.9742   6
   2  16   0 63.7693 12.0933   7
  -2 -16   0 68.1805 9.89609   2
 -16   2   0 45.2280 8.52306   6
  16  -4   0 2.13545 7.79462   4
  -4 -16   0 2.54542 9.53991   3
  -4 -16   0 14.5958 10.0719   4
   4  16   0 -1.9217 10.3067   6
 -16   4   0 1.19876 10.8584   5
   4  16   0 5.17476 9.11617   8
   4  16   0 -7.9611 9.12537   7
 -16   4   0 -9.6391 10.5674   7
  16  -4   0 -2.0191 7.42857   2
  -4 -16   0 -7.6173 7.79772   2
 -16   4   0 4.48380 7.39680   6
  16  -4   0 -4.7856 7.77735   8
  16  -6   0 18.7463 10.0833   4
  16  -6   0 21.5656 10.0249   8
  -6 -16   0 12.4309 8.43454   2
  -6 -16   0 4.32856 9.91122   4
 -16   6   0 19.2988 12.0192   7
   6  16   0 28.3163 11.4822   7
 -16   6   0 16.7683 12.8013   5
   6  16   0 9.70415 7.89176   8
  -8 -16   0 23.1600 11.0822   4
  16  -8   0 31.9362 13.0180   2
  16  -8   0 18.1434 11.4892   4
 -16   8   0 14.7974 15.5158   5
  16  -8   0 5.21834 11.1052   8
   8  16   0 30.4507 12.0808   7
 -16   8   0 17.7368 13.9321   7
  -8 -16   0 27.3533 12.7923   3
   8  16   0 29.8789 9.06644   8
   8  16   0 17.0941 9.36456   6
  10  16   0 2.42026 12.4036   6
 -10 -16   0 6.58384 13.0927   4
 -16  10   0 3.64743 13.8322   7
 -10 -16   0 -9.0202 12.4000   3
  16 -10   0 5.11157 8.85783   4
 -16  10   0 5.46423 13.4843   5
  16 -10   0 9.58414 9.38669   2
  10  16   0 7.80428 8.21594   8
  10  16   0 -2.8027 12.6407   7
  16 -10   0 -5.9626 14.3016   8
  12  16   0 15.2655 8.38043   8
 -12 -16   0 3.95940 13.8410   3
  12  16   0 28.3769 16.5964   7
  16 -12   0 15.3116 14.6955   8
 -16  12   0 59.7536 16.2875   5
  16 -12   0 16.7986 15.0819   2
 -12 -16   0 53.1079 16.0003   4
 -16  12   0 20.9192 15.8248   7
  12  16   0 12.5638 14.8167   6
  16 -12   0 14.3756 14.0763   4
  17  11   0 37.0050 16.4021   5
  11 -17   0 16.1773 11.3094   2
  17  11   0 -18.637 14.0811   7
 -17 -11   0 -6.1006 13.4573   6
  11 -17   0 -3.0981 14.2490   4
 -11  17   0 27.2391 15.7319   7
 -17 -11   0 17.3274 14.9585   3
  17   9   0 12.9064 11.1441   2
 -17  -9   0 17.2577 14.1876   6
   9 -17   0 4.66051 13.0265   2
  -9  17   0 13.6142 11.3749   6
  17   9   0 8.23618 9.92563   4
  17   9   0 13.6621 13.2244   5
 -17  -9   0 27.2566 11.6283   3
  17   9   0 -19.202 11.7994   7
   9 -17   0 5.28259 13.0275   4
   9 -17   0 19.8057 11.3371   3
  -9  17   0 3.03552 14.2786   7
  17   9   0 6.34763 2.38113   8
  17   7   0 -6.4717 8.50086   3
  17   7   0 -2.6035 3.49069   8
   7 -17   0 -8.3873 11.6931   2
 -17  -7   0 1.73755 10.8474   6
   7 -17   0 -5.0996 8.65037   4
  17   7   0 -2.4008 9.10792   4
  17   7   0 3.24686 3.52455   8
  -7  17   0 -0.2035 13.0766   7
  -7  17   0 -6.3842 13.1490   8
  17   7   0 1.31839 10.4706   2
  -7  17   0 -18.418 10.1255   6
   7 -17   0 -10.888 10.2554   3
   5 -17   0 38.4712 12.9538   4
   5 -17   0 22.9027 10.1173   3
  17   5   0 25.1475 5.20123   8
  17   5   0 34.1840 9.34181   3
  17   5   0 17.6804 9.96711   4
 -17  -5   0 18.3831 9.77978   6
  -5  17   0 35.4150 12.7519   8
  -5  17   0 24.1215 10.9814   6
   5 -17   0 33.3568 12.6353   2
  17   5   0 25.6828 12.6229   2
 -17  -5   0 51.9943 13.3704   7
  -5  17   0 15.4018 12.8957   7
 -17  -5   0 20.0206 11.3981   5
  17   5   0 19.2073 5.03436   8
  17   3   0 16.5173 10.8741   2
 -17  -3   0 -11.218 10.9430   7
  -3  17   0 11.9656 10.5800   6
   3 -17   0 -2.5668 9.41892   3
  17   3   0 15.5652 8.38465   4
 -17  -3   0 13.6528 9.86207   6
 -17  -3   0 -21.425 11.7165   5
  -3  17   0 4.85799 11.3587   7
  -3  17   0 5.87103 10.3216   8
  17   3   0 1.23440 5.36728   8
  17   3   0 6.52686 5.96266   8
   3 -17   0 1.89765 9.42545   2
  -1  17   0 60.5401 11.3078   7
  -1  17   0 62.3504 12.8894   6
   1 -17   0 73.9337 11.3769   2
 -17  -1   0 55.7082 16.0781   5
   1 -17   0 62.9738 10.1598   3
  17   1   0 61.4863 8.94883   8
 -17  -1   0 76.8497 13.9521   7
   1 -17   0 47.2811 12.7867   4
  17   1   0 80.2963 13.5235   2
  -1  17   0 56.3645 12.2124   8
  17   1   0 55.2255 11.4258   4
 -17  -1   0 47.3247 9.88457   6
 -17   1   0 77.6071 21.6205   5
   1  17   0 83.7831 13.9449   6
  -1 -17   0 91.4508 12.4834   2
 -17   1   0 114.253 12.4100   6
  -1 -17   0 142.184 15.8557   3
   1  17   0 76.5855 14.5224   7
  17  -1   0 91.1595 13.1208   4
  -1 -17   0 106.357 15.0972   4
  17  -1   0 72.8602 14.3521   2
   1  17   0 106.823 13.6253   8
 -17   1   0 135.269 17.6695   7
  17  -1   0 90.4800 11.8674   8
 -17   3   0 -6.2301 7.80342   6
   3  17   0 9.64536 9.24710   8
  -3 -17   0 20.2734 10.0785   2
 -17   3   0 -22.622 13.8425   5
   3  17   0 -12.839 10.1504   7
  17  -3   0 -9.6403 9.84666   4
  17  -3   0 6.66407 14.2785   8
  17  -3   0 -18.719 10.7378   2
 -17   3   0 2.46502 9.10018   7
  -3 -17   0 5.10766 10.6869   4
  -5 -17   0 36.0127 10.1903   2
   5  17   0 50.6379 10.7771   7
 -17   5   0 34.1176 13.7882   5
  -5 -17   0 27.5242 9.88372   4
 -17   5   0 43.1163 13.4716   7
  -5 -17   0 42.7846 13.0526   3
  17  -5   0 31.3079 12.2927   2
  17  -5   0 18.2076 11.2186   8
   5  17   0 39.8226 12.5774   6
  17  -5   0 27.7163 11.1977   4
  17  -7   0 -4.4744 10.3523   8
  17  -7   0 11.6908 10.9182   4
   7  17   0 -12.271 7.85626   8
 -17   7   0 -3.1282 9.67512   5
  17  -7   0 -4.2992 11.8461   2
  -7 -17   0 -19.643 11.2756   3
   7  17   0 21.2101 12.2270   6
  -7 -17   0 4.54131 11.1243   4
 -17   7   0 22.9426 13.5789   7
  17  -9   0 -11.292 11.9815   4
   9  17   0 20.9323 13.8752   6
  17  -9   0 17.4295 12.3444   8
 -17   9   0 7.54290 14.3598   7
  -9 -17   0 -9.2750 13.7430   4
  17  -9   0 1.56931 9.90489   2
  -9 -17   0 3.53265 13.4723   3
   9  17   0 11.3547 9.63301   8
 -17   9   0 -1.0473 14.4190   5
   9  17   0 -7.1709 13.1377   7
  17 -11   0 -0.2918 13.9033   4
 -17  11   0 7.16684 16.4973   5
  11  17   0 3.36068 11.1932   6
  17 -11   0 14.2697 14.6360   8
 -11 -17   0 -9.8294 13.1540   4
  11  17   0 0.79974 14.7086   7
 -17  11   0 4.62537 15.6711   7
 -11 -17   0 -6.8062 14.9573   3
  11  17   0 5.45794 9.21402   8
  17 -11   0 -4.9574 14.8015   2
  18  10   0 19.3074 15.5108   7
 -18 -10   0 1.90932 14.1090   6
  10 -18   0 -14.088 14.2220   4
  18  10   0 18.7005 14.6051   5
  10 -18   0 30.2315 12.2361   2
 -10  18   0 -0.3453 12.2711   7
  18   8   0 7.11619 12.4294   3
  18   8   0 43.9253 14.8595   5
  18   8   0 30.5622 12.7236   2
  18   8   0 38.9039 13.6452   7
 -18  -8   0 26.0485 15.0650   7
  18   8   0 16.4067 3.27975   8
 -18  -8   0 4.97310 12.3155   6
   8 -18   0 20.4389 10.7642   3
  18   8   0 0.97044 19.0930   4
  -8  18   0 21.7936 13.9047   6
   8 -18   0 40.7388 14.5005   2
  -8  18   0 6.99283 14.8177   7
   8 -18   0 26.7514 14.1204   4
  18   8   0 10.4914 3.04244   8
 -18  -6   0 33.3772 11.7196   6
 -18  -6   0 11.5487 13.7877   7
   6 -18   0 -0.4219 12.6502   2
  -6  18   0 21.3014 11.3063   8
  18   6   0 16.2484 4.93529   8
  -6  18   0 11.3317 11.8740   6
  18   6   0 20.4099 14.0727   5
   6 -18   0 28.2851 10.8500   3
  18   6   0 49.1395 13.0612   2
  18   6   0 26.0625 11.8042   4
   6 -18   0 25.8385 13.5265   4
  18   6   0 17.2222 5.08011   8
  18   4   0 23.3663 6.25775   8
   4 -18   0 34.7435 12.0806   3
 -18  -4   0 36.3648 11.9662   6
  18   4   0 40.3586 11.4445   4
  18   4   0 30.0309 12.5918   2
  -4  18   0 19.0573 13.7851   7
  -4  18   0 32.3317 13.8495   8
 -18  -4   0 28.0800 14.5696   5
   4 -18   0 25.2452 13.3722   4
  -4  18   0 11.0385 11.7497   6
 -18  -4   0 12.8557 12.6964   7
  18   4   0 34.1106 6.85621   8
  18   4   0 31.1012 13.5294   5
   4 -18   0 29.1132 12.1427   2
  18   2   0 2.79999 9.03412   4
 -18  -2   0 45.0609 15.1773   5
 -18  -2   0 34.2003 15.9374   7
   2 -18   0 29.3448 11.3699   2
  -2  18   0 22.5094 13.0668   7
 -18  -2   0 44.8826 10.3246   6
  -2  18   0 17.5008 9.26023   8
  18   2   0 39.5410 7.34023   8
  -2  18   0 28.7685 13.2728   6
  18   2   0 31.4790 13.1949   2
   2 -18   0 23.2596 9.82772   4
   0  18   0 -10.635 12.4791   6
   0  18   0 6.33838 13.5738   7
   0 -18   0 -2.0284 8.03036   3
   0 -18   0 -12.786 11.4534   4
  18   0   0 3.12748 7.12364   8
  18   0   0 8.17237 10.5866   4
 -18   0   0 6.71329 14.7209   7
   0 -18   0 11.2834 11.0703   2
 -18   0   0 1.31389 13.9592   5
   0  18   0 -20.424 10.2914   8
 -18   0   0 -9.6928 9.16848   6
 -18   2   0 26.0572 11.1275   5
  18  -2   0 18.6552 12.0631   4
  -2 -18   0 21.3485 11.6361   3
  18  -2   0 15.1010 9.84418   2
  18  -2   0 33.0669 9.54767   8
 -18   2   0 11.7844 13.3586   7
   2  18   0 11.3322 18.9189   8
   2  18   0 11.0039 12.2101   6
  -2 -18   0 -5.2787 11.7527   4
   2  18   0 20.5028 14.6771   7
  -2 -18   0 32.7969 11.9121   2
 -18   4   0 33.4439 11.7663   5
 -18   4   0 19.3572 14.2273   7
   4  18   0 11.1742 12.0731   6
  18  -4   0 37.4337 11.4384   4
  18  -4   0 21.8748 10.2898   2
  -4 -18   0 30.7595 14.8488   4
   4  18   0 64.0341 14.7085   7
   4  18   0 25.4900 12.0395   8
  18  -4   0 8.48544 10.4635   8
  -4 -18   0 28.6414 12.9147   3
 -18   6   0 25.7828 14.1351   7
  -6 -18   0 17.3412 10.3334   3
   6  18   0 -5.7167 12.9047   7
  18  -6   0 4.89973 9.88244   2
 -18   6   0 31.5363 14.8841   5
  18  -6   0 -2.3961 10.9752   8
   6  18   0 15.4916 9.94198   8
  -6 -18   0 19.2832 12.6764   4
   6  18   0 14.0913 10.0157   6
   8  18   0 -0.5247 14.2966   7
  -8 -18   0 -12.759 12.7355   4
 -18   8   0 -15.351 14.6867   5
  18  -8   0 18.3667 12.6140   8
   8  18   0 16.8147 10.4717   8
   8  18   0 23.2826 10.8481   6
 -18   8   0 6.50459 11.3837   7
  18  -8   0 36.1768 13.7338   4
  18  -8   0 14.8703 14.9065   2
  -8 -18   0 21.1890 14.5060   3
 -18  10   0 9.94919 16.1439   7
  18 -10   0 -0.4240 14.1991   4
  10  18   0 21.0598 15.2969   6
  18 -10   0 18.9448 15.2943   2
 -18  10   0 6.59023 16.9563   5
 -10 -18   0 34.8766 14.7402   4
 -10 -18   0 3.20992 11.6406   3
  10  18   0 -5.9246 10.0670   8
  18 -10   0 4.36125 15.5367   8
  10  18   0 -8.1047 15.6990   7
  -7  19   0 20.0849 11.8788   7
  19   7   0 -0.6131 4.20603   8
   7 -19   0 19.9418 11.2557   4
   7 -19   0 -0.5977 13.1614   2
  19   7   0 7.50182 4.48758   8
  -7  19   0 -17.443 12.6707   6
 -19  -7   0 27.1832 16.1278   7
 -19  -7   0 26.0238 13.2959   6
  19   7   0 1.44157 15.2636   5
  -5  19   0 0.09333 14.8119   8
  19   5   0 3.94294 5.36257   8
 -19  -5   0 11.4053 10.4769   7
  -5  19   0 -16.795 13.8428   7
  19   5   0 -5.3339 10.0929   5
  -5  19   0 -1.6060 12.4920   6
  19   5   0 -6.9475 12.1571   4
  19   5   0 0.44849 7.38605   8
 -19  -5   0 8.75590 13.0362   6
   5 -19   0 -17.807 11.0782   3
   5 -19   0 1.76300 13.8307   4
   3 -19   0 6.85872 13.4167   4
 -19  -3   0 3.03433 13.8739   7
  19   3   0 -0.4641 11.3229   4
  -3  19   0 -5.0451 13.1182   8
  19   3   0 2.70428 13.7898   2
 -19  -3   0 9.11828 14.4829   5
   3 -19   0 8.43227 11.8476   3
  19   3   0 7.42119 6.50851   8
   3 -19   0 -17.988 10.9539   2
  -3  19   0 -14.284 12.2803   6
  -3  19   0 -8.9556 13.8317   7
 -19  -3   0 6.12730 10.0820   6
  19   1   0 -1.2622 7.57293   8
  -1  19   0 -14.688 20.6898   8
 -19  -1   0 18.8237 13.1575   7
  19   1   0 7.77991 10.2921   4
 -19  -1   0 -4.1537 10.9877   5
  19   1   0 18.4789 13.4544   2
   1 -19   0 7.74463 10.2740   4
   1 -19   0 8.14338 10.9583   2
   1 -19   0 6.15024 11.8296   3
  -1  19   0 15.0300 12.7860   6
  -1  19   0 7.46906 13.8598   7
   1  19   0 -1.4444 13.2610   7
 -19   1   0 -3.5646 13.2564   7
   1  19   0 -0.7794 12.2186   6
 -19   1   0 -19.802 14.0672   5
  19  -1   0 5.50054 13.4155   2
  19  -1   0 -21.786 9.93926   4
  19  -1   0 -1.4350 8.61199   8
  -1 -19   0 29.7133 12.2762   2
   1  19   0 9.19711 11.4365   8
  -1 -19   0 16.3637 12.2381   3
  -1 -19   0 10.2397 13.5121   4
  -3 -19   0 3.17714 13.0765   4
  19  -3   0 5.12443 11.5049   4
   3  19   0 -23.544 10.6076   8
   3  19   0 4.32433 13.3525   7
  19  -3   0 6.05005 8.65310   8
 -19   3   0 -6.6160 10.2983   7
  19  -3   0 27.1572 14.1342   2
   3  19   0 -4.0623 12.4376   6
  -3 -19   0 0.16329 8.72418   3
 -19   3   0 -8.9359 14.2811   5
  -5 -19   0 -9.2140 13.2833   4
   5  19   0 -12.577 11.8366   8
 -19   5   0 -12.230 14.7180   7
   5  19   0 8.32405 13.7917   6
  19  -5   0 -13.211 11.4748   4
  19  -5   0 -11.623 11.1394   8
   5  19   0 19.3002 14.2746   7
  -5 -19   0 11.3006 10.6945   3
  19  -5   0 7.86690 15.5261   2
 -19   5   0 6.76163 15.4975   5
   7  19   0 20.9080 12.0285   8
  19  -7   0 -16.452 13.0563   4
  -7 -19   0 -9.1064 13.6913   3
   7  19   0 10.8470 14.0896   6
   7  19   0 -15.903 13.5407   7
 -19   7   0 13.9375 15.5236   7
  19  -7   0 23.2586 12.6795   8
  -7 -19   0 -7.7742 12.9463   4
 -19   7   0 2.46439 15.8473   5
  19  -7   0 8.82635 15.8383   2
   4 -20   0 30.0557 14.4132   2
 -20  -4   0 -1.4617 15.3496   7
   4 -20   0 23.5782 15.3716   4
  -4  20   0 -4.3046 15.6355   7
  20   4   0 34.4436 17.7286   2
  -4  20   0 16.0755 13.8798   6
  20   4   0 8.20746 6.71962   8
   4 -20   0 15.5999 13.1462   3
  20   4   0 2.45625 15.6634   5
 -20  -2   0 11.9045 16.3993   5
   2 -20   0 18.0136 12.8501   3
 -20  -2   0 -26.700 14.1110   7
   2 -20   0 -4.3034 14.2891   4
  20   2   0 -0.2840 7.60566   8
  -2  20   0 20.7188 16.0513   7
  -2  20   0 2.21059 13.4207   6
   2 -20   0 19.8629 14.7285   2
  -2  20   0 -12.402 14.2860   8
  20   2   0 9.59622 14.7377   2
  20   2   0 -0.2638 13.0674   4
 -20   0   0 25.5545 12.9196   5
  20   0   0 11.7988 9.16591   8
   0 -20   0 31.8717 11.6949   4
  20   0   0 16.2023 13.2088   4
   0  20   0 19.4906 15.9085   7
  20   0   0 43.9909 15.7498   2
   0  20   0 -1.6752 13.3303   8
   0 -20   0 21.0695 14.2652   3
 -20   0   0 25.5188 15.4643   7
   0  20   0 -0.0628 13.3567   6
 -20   2   0 -9.4706 14.8420   7
   2  20   0 12.6611 14.9348   7
   2  20   0 -16.709 12.5084   8
  20  -2   0 14.5927 10.6410   8
  -2 -20   0 2.06762 13.0865   3
   2  20   0 -10.406 13.0021   6
  20  -2   0 41.8908 16.3128   2
 -20   2   0 -7.2574 15.3849   5
  -2 -20   0 6.56468 13.8297   4
  -4 -20   0 33.9498 15.5620   4
   4  20   0 30.0385 13.8988   8
  20  -4   0 -12.008 13.0206   4
  20  -4   0 -12.926 14.6208   2
   4  20   0 -3.0563 14.4482   6
  20  -4   0 -11.844 11.5095   8
  -4 -20   0 4.28315 11.0973   3
 -20   4   0 10.3497 17.1131   5
 -20   4   0 -9.5008 14.9962   7
   4  20   0 18.3033 15.8543   7
   1   0   1 547.203 14.8148   2
   1   0   1 604.418 14.9690   4
   1  -2  -1 1061.46 26.1533   5
   1  -2  -1 1156.98 27.4705   6
   2   1  -1 1160.98 27.5647   3
   2   1  -1 1177.54 28.2948   6
  -1   2  -1 1090.03 26.1045   6
  -2  -1  -1 1147.45 27.3746   6
  -1   2  -1 1115.16 27.1336   3
   2   1  -1 1148.63 27.7112   8
   1  -2  -1 1078.03 27.2634   2
   1  -2  -1 1112.50 27.0293   8
  -1   2  -1 1114.75 27.0853   4
   1  -2  -1 1135.45 26.6884   7
   1  -2  -1 1084.08 26.8953   4
   1  -2  -1 1094.57 27.1090   8
  -1   2  -1 1108.65 27.4334   5
  -2  -1  -1 1154.81 28.4027   4
  -2  -1  -1 1079.82 26.9006   8
  -1   2  -1 1117.64 27.1377   8
   2   1  -1 1143.82 28.3074   5
  -2  -1  -1 1145.89 28.0157   3
  -1   2  -1 941.154 26.7604   7
  -2  -1  -1 1112.98 26.9018   8
   2   1  -1 1185.54 28.3241   7
  -2  -1  -1 1120.52 28.3760   2
   2   1  -1 1097.74 26.8810   2
   1  -2   1 1152.15 28.3775   5
   2   1   1 1120.96 26.8652   5
   2   1   1 1074.46 25.7269   7
  -2  -1   1 1113.95 27.2789   7
  -1   2   1 1134.98 27.9045   4
  -1   2   1 1131.70 28.3239   6
   1  -2   1 1136.74 28.0163   8
   2   1   1 1108.39 26.4759   6
  -1   2   1 1108.17 27.0866   5
  -1   2   1 1148.93 27.5950   7
  -1   2   1 1139.43 27.4553   3
   2   1   1 1095.24 26.1357   8
  -2  -1   1 1118.80 27.3215   6
   1  -2   1 1113.77 27.0268   6
   1  -2   1 1172.27 28.0466   7
   1  -2   1 1076.62 27.9026   8
   1  -2   1 1166.11 27.6505   2
   2   1   1 1072.86 27.3179   2
   1  -2   1 1146.20 28.0001   4
   1  -2   1 1153.23 28.0467   3
  -2  -1   1 1101.82 27.2699   5
  -2  -1   1 1107.89 26.6827   8
   1  -2   1 1061.84 27.3886   2
   2   1   1 1105.50 27.3862   4
   2   1   1 1090.58 27.0448   3
  -2  -1   1 1014.51 25.8760   2
  -1   2   1 1147.54 28.2796   2
   2   1   1 1106.25 26.2152   8
  -1   2   1 1141.75 28.0983   8
   2  -1  -1 965.686 23.9508   5
  -2   1  -1 975.288 23.7518   8
   1   2  -1 975.267 23.9338   8
   1   2  -1 981.933 24.3560   7
  -2   1  -1 983.723 24.3143   4
  -1  -2  -1 947.282 24.1922   3
  -2   1  -1 968.492 24.2772   2
   2  -1  -1 971.684 23.9995   8
  -1  -2  -1 965.174 24.3890   4
  -1  -2  -1 992.326 24.5754   2
   2  -1  -1 952.155 24.1196   8
   1   2  -1 988.013 24.0627   8
   1   2  -1 966.875 24.1511   6
   1   2  -1 987.403 23.1753   4
   1   2  -1 989.179 24.4138   5
  -1  -2  -1 923.587 22.7713   7
   2  -1  -1 982.137 24.3109   6
   2  -1  -1 959.050 24.0347   5
   2  -1  -1 952.252 23.3036   4
   2  -1  -1 956.287 24.0500   2
   2  -1  -1 976.243 24.1180   7
   1   2  -1 985.399 24.1756   3
  -1  -2  -1 966.998 23.4503   8
  -1  -2  -1 990.271 24.2191   6
  -2   1  -1 941.237 23.8827   3
  -2   1  -1 934.954 24.4003   5
   2  -1  -1 952.628 22.9951   3
   2  -1   1 979.430 23.9282   8
  -2   1   1 862.371 23.2224   4
  -2   1   1 973.519 24.1884   7
   2  -1   1 993.609 24.4044   4
  -2   1   1 969.250 24.1911   2
   1   2   1 949.267 24.3845   2
  -1  -2   1 958.759 23.8775   8
   2  -1   1 977.264 24.3887   2
   1   2   1 986.645 24.2291   3
   1   2   1 1009.02 23.6868   8
   1   2   1 970.895 24.1462   6
   1   2   1 973.782 24.3115   4
  -2   1   1 911.498 24.2474   6
   2  -1   1 916.099 22.3983   6
  -1  -2   1 975.383 24.2901   5
   1   2   1 961.199 22.9801   5
  -2   1   1 969.375 24.0960   8
   1   2   1 960.234 22.7557   7
   1   2   1 939.866 23.4458   8
   2  -1   1 961.569 24.4675   5
   2  -1   1 979.703 23.9316   8
   2  -1   1 979.227 24.0971   3
  -2   1   1 988.196 24.0409   5
   2  -1   1 982.310 23.7847   7
  -1  -2   1 919.126 24.0204   6
  -1  -2   1 988.940 24.2318   7
  -1  -2   1 955.133 24.1058   3
  -3  -2  -1 2258.07 55.0297   8
  -2   3  -1 2453.12 58.1631   8
   2  -3  -1 2410.51 58.0955   4
  -2   3  -1 2434.23 57.9011   3
   3   2  -1 2434.09 57.8929   5
   2  -3  -1 2427.78 58.1157   8
   2  -3  -1 2470.07 58.3813   8
   3   2  -1 2433.41 57.8066   6
   3   2  -1 2244.88 55.4494   4
   3   2  -1 2327.97 55.8555   2
   3   2  -1 2370.99 56.9604   3
  -3  -2  -1 2460.30 57.1317   5
  -2   3  -1 2443.68 58.3949   4
   3   2  -1 2395.35 56.6347   8
  -2   3  -1 2441.63 57.8531   2
  -3  -2  -1 2401.42 56.4043   7
  -2   3  -1 2395.39 56.6009   6
   2  -3  -1 2451.32 58.3419   6
  -3  -2  -1 2471.34 57.6479   3
   3   2  -1 2382.19 57.9623   7
   2  -3  -1 2377.84 58.4981   2
  -2   3  -1 2438.37 58.1414   8
  -2   3  -1 2537.65 58.6068   7
   3   2  -1 2391.49 56.6847   8
   2  -3  -1 2458.49 58.1518   7
   2  -3  -1 2314.39 56.9405   3
   2  -3  -1 2400.57 57.1931   5
  -3  -2  -1 2392.36 57.9283   4
  -2   3  -1 2430.71 58.5091   5
  -3  -2  -1 2319.91 57.8695   2
   3   2   1 2442.40 57.5099   6
   2  -3   1 2434.72 57.3321   2
  -3  -2   1 2483.26 57.6265   3
  -2   3   1 2490.73 58.0109   6
  -3  -2   1 2364.75 58.2865   5
   3   2   1 2473.90 58.1269   3
   3   2   1 2414.71 57.5984   6
   3   2   1 2424.97 56.3527   8
   2  -3   1 2528.61 57.5356   3
  -3  -2   1 2398.55 56.9782   8
   2  -3   1 2297.97 55.9862   6
  -3  -2   1 2591.20 58.8457   7
  -3  -2   1 2417.08 56.9292   8
  -2   3   1 2338.38 57.4235   4
  -3  -2   1 2515.84 58.5344   6
  -2   3   1 2429.20 57.6261   8
  -2   3   1 2452.25 57.8083   8
   3   2   1 2508.36 57.0217   7
   3   2   1 2306.15 58.3406   2
  -2   3   1 2550.52 57.7957   7
  -3  -2   1 2307.74 56.0248   4
   2  -3   1 2430.13 57.8915   5
   2  -3   1 2408.52 57.5927   8
  -2   3   1 2341.91 56.3719   3
  -2   3   1 2384.43 57.9646   2
   2  -3   1 2483.21 57.9935   4
  -3  -2   1 2395.10 56.4078   2
  -2   3   1 2340.42 56.6272   5
   3   2   1 2500.65 58.5628   4
   3   2   1 2273.16 56.2156   8
   3   2   1 2449.03 57.5768   5
   2  -3   1 2479.32 57.8956   7
   2  -3   1 2468.70 57.7409   8
   0  -3  -1 1882.38 43.9296   7
   0  -3  -1 1827.38 44.2321   8
  -3   0  -1 1796.87 43.4069   8
   3   0  -1 1806.78 44.1611   2
   0   3  -1 1816.88 43.2626   2
   3   0  -1 1871.34 44.8256   6
   0  -3  -1 1775.87 42.6291   5
   0   3  -1 1947.85 44.4394   4
  -3   0  -1 1863.71 44.9791   5
   3   0  -1 1764.33 43.1947   3
  -3   0  -1 1845.70 44.3615   3
   0  -3  -1 1855.44 45.0247   2
   0   3  -1 1889.37 44.8427   3
   0   3  -1 1834.77 44.2354   6
   3   0  -1 1758.75 42.9684   4
   0  -3  -1 1829.17 44.8671   4
  -3   0  -1 1808.59 45.0372   2
   0  -3  -1 1918.44 45.0079   6
   0   3  -1 1868.47 44.6450   8
   0   3  -1 1861.82 44.8147   5
   0   3  -1 1930.55 45.0521   7
   3   0  -1 1917.94 44.3550   8
   3   0  -1 1837.89 44.8506   5
  -3   0  -1 1858.08 43.9674   7
   0   3  -1 1874.41 44.6836   8
  -3   0  -1 1787.24 43.3757   8
   0  -3  -1 1884.44 44.5230   3
   3   0  -1 1895.65 44.9714   7
   3   0  -1 1881.74 45.0716   5
  -3   0   1 1870.21 44.9799   7
   3   0   1 1821.49 43.9225   7
   3   0   1 1880.44 44.4429   3
   0  -3   1 1865.01 44.2907   6
   0   3   1 1854.99 44.3720   8
   0   3   1 1897.39 44.9062   4
   3   0   1 1835.06 43.6626   8
   3   0   1 1862.20 45.1527   2
   3   0   1 1862.71 45.0034   4
  -3   0   1 1766.71 42.9664   4
   3   0   1 1761.92 42.9628   6
   3   0   1 1792.13 43.0124   6
  -3   0   1 1884.43 44.9128   6
   0  -3   1 1859.54 44.3048   4
   0   3   1 1730.12 42.5748   5
   0   3   1 1873.88 44.4960   3
   0  -3   1 1872.53 44.5802   8
   0  -3   1 1893.79 44.9084   7
   3   0   1 1885.39 44.9811   5
   0  -3   1 1822.44 43.2487   2
   0  -3   1 1882.18 44.6392   8
   0   3   1 1854.66 44.4630   8
   3   0   1 1855.23 45.0724   4
  -3   0   1 1829.81 44.1106   8
   0   3   1 1870.40 43.9448   7
   0   3   1 1841.39 44.9576   2
  -3   0   1 1795.39 43.2486   3
  -3   0   1 1851.01 44.1772   2
   0   3   1 1900.15 44.9948   6
   0  -3   1 1871.73 44.8124   3
   3   0   1 1829.52 43.6639   8
   0  -3   1 1917.51 44.8439   5
   3  -2  -1 1830.90 45.2480   4
   3  -2  -1 1949.05 45.8249   8
   2   3  -1 1835.91 45.9674   6
  -3   2  -1 1918.81 46.2967   4
   3  -2  -1 1894.97 46.0719   6
   2   3  -1 2011.85 45.4526   8
   2   3  -1 1887.33 45.8147   3
  -2  -3  -1 1866.01 46.2758   4
   3  -2  -1 1887.78 46.1825   2
   2   3  -1 1872.06 44.5378   4
   2   3  -1 1910.23 45.2564   8
   2   3  -1 1956.66 46.3723   7
   3  -2  -1 1872.70 46.0849   7
  -2  -3  -1 1876.01 46.1661   2
   2   3  -1 1885.92 46.3554   7
  -2  -3  -1 1884.13 46.0142   3
  -2  -3  -1 1907.48 45.9348   6
  -2  -3  -1 1795.58 44.3449   5
   3  -2  -1 1886.17 45.8127   5
  -2  -3  -1 1829.02 44.2791   8
   3  -2  -1 1962.70 46.0781   8
  -3   2  -1 1805.02 45.2936   3
  -2  -3  -1 1903.06 44.6443   7
  -2  -3  -1 1894.72 44.3711   8
   2   3  -1 1936.64 46.0936   5
  -3   2  -1 1972.42 46.0933   7
  -3   2  -1 1900.06 46.4952   5
  -3   2  -1 1901.71 45.5150   8
  -3   2   1 1928.67 46.1460   6
   3  -2   1 1897.30 46.3045   2
   2   3   1 1908.12 44.7105   7
  -3   2   1 1924.42 45.3735   4
   2   3   1 1894.37 44.7228   8
   2   3   1 1892.82 46.0325   3
   2   3   1 1802.65 46.0778   4
  -2  -3   1 1840.82 45.9909   6
   2   3   1 1839.70 44.3674   5
   3  -2   1 1855.77 45.3814   3
  -2  -3   1 1943.12 46.0360   5
  -2  -3   1 1938.45 45.1756   8
  -3   2   1 1808.83 43.9199   3
   2   3   1 1891.24 46.1557   2
  -3   2   1 1952.08 45.7988   8
  -3   2   1 1867.51 45.7691   5
   3  -2   1 1854.40 46.3152   5
   3  -2   1 1924.59 46.3102   4
  -3   2   1 1917.94 46.2649   7
   3  -2   1 1910.87 45.9246   7
   3  -2   1 1916.01 45.6623   8
   3  -2   1 1911.80 46.1429   2
   2   3   1 1865.57 44.6064   8
   2   3   1 1911.22 45.9751   6
  -3   2   1 1819.50 46.0410   2
  -3   2   1 1742.41 43.8956   3
  -2  -3   1 1913.87 45.9056   3
   3  -2   1 1977.75 45.8103   8
  -2  -3   1 1842.68 44.5558   4
  -3   2   1 1933.18 45.9338   8
  -3   4  -1 1980.52 48.8115   3
   3  -4  -1 1980.17 49.2968   8
   4   3  -1 2052.84 50.3858   5
  -4  -3  -1 2076.85 50.5297   2
  -3   4  -1 1990.00 49.2305   2
   3  -4  -1 1981.02 47.7185   3
  -4  -3  -1 2034.24 50.0938   3
  -3   4  -1 2013.31 47.4564   6
  -3   4  -1 2048.03 49.4289   8
  -3   4  -1 1989.16 49.8025   4
   4   3  -1 1976.57 50.2046   6
   4   3  -1 2045.03 50.6730   7
   4   3  -1 2017.28 48.1026   2
   4   3  -1 1973.70 48.4494   8
  -4  -3  -1 2175.65 49.2439   7
   4   3  -1 2030.26 48.0472   4
   3  -4  -1 1961.14 49.3355   6
   3  -4  -1 1957.34 49.8418   2
  -3   4  -1 1979.31 47.4770   6
   4   3  -1 1997.02 48.6030   8
  -4  -3  -1 2074.15 50.5613   4
   4   3  -1 2019.66 49.4577   3
   3  -4  -1 2017.70 48.4435   5
  -4  -3  -1 2116.58 49.4587   5
   3  -4  -1 2031.98 49.4785   4
   3  -4  -1 2012.11 49.6211   8
  -3   4  -1 2004.60 49.4100   8
  -3   4  -1 2063.99 49.9067   5
   4   3  -1 1926.18 47.9517   2
   3  -4  -1 2025.52 49.6756   7
  -3   4  -1 2087.39 50.1682   7
  -3   4   1 2089.65 50.6131   7
   4   3   1 1944.69 46.6674   8
   3  -4   1 2075.93 50.6506   7
  -4  -3   1 1980.25 47.3076   8
   3  -4   1 2012.09 50.1257   8
   4   3   1 2052.59 48.6974   5
   4   3   1 2009.22 48.9978   6
  -4  -3   1 2021.50 47.3301   8
  -3   4   1 2044.20 50.3712   8
   4   3   1 1933.27 49.5027   2
  -3   4   1 2065.54 49.2990   5
  -4  -3   1 1980.00 49.4300   5
   3  -4   1 2064.80 50.6620   4
  -4  -3   1 2085.53 50.1821   7
  -3   4   1 1943.70 50.3705   2
   4   3   1 1891.94 46.5892   8
   4   3   1 1991.90 48.8687   6
  -4  -3   1 2044.72 48.8839   3
  -3   4   1 2063.08 50.3691   6
   3  -4   1 2036.29 50.0366   2
   4   3   1 2045.34 49.7469   4
   4   3   1 2065.03 49.3896   3
  -3   4   1 2028.24 50.0839   4
   3  -4   1 2077.86 50.3954   8
   4   3   1 2047.59 48.4162   7
   3  -4   1 2042.27 49.5989   3
  -4  -3   1 2062.44 49.7710   6
   3  -4   1 2015.06 50.3901   5
  -3   4   1 1995.69 48.3579   3
  -4  -3   1 2008.33 47.3612   4
  -3   4   1 2091.46 50.2732   8
  -4  -1  -1 1440.72 35.0402   5
   1  -4  -1 1415.90 34.5910   7
   4   1  -1 1415.91 33.7744   8
   1  -4  -1 1404.28 34.8159   8
   4   1  -1 1378.65 33.8070   2
   1  -4  -1 1357.06 34.9692   4
   4   1  -1 1378.85 35.1196   5
  -1   4  -1 1426.09 34.9343   5
   1  -4  -1 1370.15 35.1583   2
  -4  -1  -1 1309.94 31.8855   8
   1  -4  -1 1405.70 34.3040   3
   4   1  -1 1374.70 34.7882   6
   4   1  -1 1399.00 33.3749   3
  -4  -1  -1 1436.88 35.2018   4
  -1   4  -1 1415.66 33.8875   2
  -1   4  -1 1404.97 35.3180   7
   1  -4  -1 1386.57 34.5326   8
  -1   4  -1 1395.74 34.8849   4
  -4  -1  -1 1385.61 35.2201   2
  -4  -1  -1 1427.13 33.9687   7
  -1   4  -1 1378.03 34.7707   3
  -4  -1  -1 1269.43 31.8631   8
  -1   4  -1 1381.20 34.8657   8
   4   1  -1 1384.04 33.5926   8
   4   1  -1 1399.34 35.3592   5
   4   1  -1 1422.65 35.2526   7
  -1   4  -1 1401.86 34.0045   6
   4   1  -1 1337.05 32.6197   4
  -1   4  -1 1408.98 34.9535   8
   1  -4  -1 1362.81 32.7314   5
   4   1  -1 1370.33 32.6135   4
   1  -4  -1 1422.52 35.1746   6
  -4  -1   1 1406.30 33.4108   8
  -1   4   1 1373.04 34.8640   4
   4   1   1 1347.28 33.8693   7
  -1   4   1 1370.35 32.6878   5
   1  -4   1 1393.85 34.7416   5
   4   1   1 1380.03 34.4014   3
   1  -4   1 1398.79 33.9272   6
   4   1   1 1406.10 33.5311   6
   1  -4   1 1392.02 34.7044   8
   4   1   1 1340.12 32.8194   8
  -4  -1   1 1356.88 33.3734   3
  -1   4   1 1399.01 34.6929   8
  -4  -1   1 1385.76 35.2634   7
  -4  -1   1 1374.21 33.8262   2
   1  -4   1 1379.50 34.6549   3
  -1   4   1 1343.45 35.0092   2
   4   1   1 1358.12 34.3216   3
  -4  -1   1 1453.10 35.0970   6
   1  -4   1 1402.92 34.8509   4
   1  -4   1 1407.17 35.1889   7
   1  -4   1 1422.99 34.8624   8
   4   1   1 1385.92 32.8423   8
  -1   4   1 1363.10 34.1190   3
  -1   4   1 1372.93 34.7813   8
  -1   4   1 1392.72 35.0261   6
  -4  -1   1 1381.27 33.4490   8
  -1   4   1 1441.04 34.6166   7
   1  -4   1 1390.84 33.7818   2
   4   1   1 1378.39 34.8336   5
   4   1   1 1415.39 35.3136   2
   4   1   1 1370.81 35.1448   4
   4   1   1 1384.45 33.4785   6
  -1  -4  -1 1468.74 36.2003   6
   4  -1  -1 1446.83 35.5596   8
   4  -1  -1 1438.18 34.9346   4
  -1  -4  -1 1441.13 34.8641   8
   1   4  -1 1447.02 36.2912   7
  -1  -4  -1 1443.46 35.9077   3
   1   4  -1 1462.54 35.8100   5
  -4   1  -1 1445.46 34.9687   8
   4  -1  -1 1360.24 33.5206   3
  -1  -4  -1 1391.97 34.9311   8
  -1  -4  -1 1436.28 34.9084   7
   4  -1  -1 1445.64 36.1454   2
  -4   1  -1 1437.80 36.7223   5
   4  -1  -1 1460.71 36.5973   7
   4  -1  -1 1489.35 36.6691   5
  -4   1  -1 1443.26 34.9197   8
  -4   1  -1 1427.56 36.6654   2
  -1  -4  -1 1391.16 36.1973   4
   1   4  -1 1465.30 35.2558   4
  -4   1  -1 1459.61 36.4910   4
   1   4  -1 1460.99 35.9428   3
  -4   1  -1 1444.24 35.4050   3
  -1  -4  -1 1410.28 36.0778   2
   4  -1  -1 1438.02 36.1152   6
  -4   1  -1 1472.58 35.9483   7
   1   4  -1 1447.38 35.5171   8
   1   4  -1 1404.48 35.6836   6
   4  -1  -1 1462.93 35.7912   8
   1   4  -1 1434.49 33.6132   2
   1   4  -1 1484.41 35.6001   8
  -1  -4   1 1485.29 36.0377   5
   4  -1   1 1452.73 36.2158   4
   4  -1   1 1439.72 35.1328   3
  -4   1   1 1433.39 36.1881   5
  -4   1   1 1324.98 33.2191   3
   4  -1   1 1452.46 35.6034   7
   4  -1   1 1373.35 33.1559   6
  -4   1   1 1481.64 35.3879   8
   1   4   1 1451.21 35.4746   8
   4  -1   1 1387.46 34.8532   8
   4  -1   1 1403.29 36.1508   2
   1   4   1 1466.04 36.1457   3
  -1  -4   1 1491.36 35.5299   4
   1   4   1 1405.32 36.4076   4
  -1  -4   1 1487.93 36.3315   3
   1   4   1 1432.09 35.3491   8
  -4   1   1 1379.68 35.6749   2
  -1  -4   1 1396.87 33.8560   2
  -4   1   1 1478.42 35.9835   6
   1   4   1 1456.43 35.2788   7
  -4   1   1 1551.80 36.6403   7
  -1  -4   1 1439.72 35.5865   8
  -1  -4   1 1455.29 36.4300   7
  -4   1   1 1435.10 34.6415   4
   4  -1   1 1463.51 36.5319   2
   1   4   1 1482.28 36.5704   6
   4  -1   1 1425.14 36.3522   5
   4  -1   1 1425.35 34.9387   8
   1   4   1 1394.43 36.1446   2
  -1  -4   1 1459.15 36.1450   6
   4  -3  -1 1408.64 36.3717   5
   4  -3  -1 1443.80 36.2594   4
   3   4  -1 1479.71 37.4708   7
  -4   3  -1 1382.08 35.6427   3
  -3  -4  -1 1454.42 37.0430   2
  -3  -4  -1 1448.24 34.1231   8
  -4   3  -1 1475.93 37.1327   4
  -4   3  -1 1415.76 33.9215   6
   3   4  -1 1456.91 36.6461   3
   4  -3  -1 1484.55 36.5211   8
   3   4  -1 1517.77 35.8454   8
   4  -3  -1 1416.22 36.5292   6
   4  -3  -1 1459.86 37.2402   2
   3   4  -1 1467.03 35.3481   4
  -4   3  -1 1474.83 37.1372   7
  -3  -4  -1 1463.93 37.3040   4
  -4   3  -1 1456.59 36.2818   8
   3   4  -1 1420.58 34.0696   2
   3   4  -1 1476.01 36.8093   5
  -4   3  -1 1495.84 36.3833   8
  -3  -4  -1 1418.66 35.1163   5
   3   4  -1 1451.17 35.6362   8
   3   4  -1 1435.41 37.4249   7
  -3  -4  -1 1379.90 34.0369   8
  -4   3  -1 1485.71 37.4410   5
  -3  -4  -1 1430.97 37.0084   3
   3   4  -1 1448.29 37.0945   6
   4  -3  -1 1497.53 36.8235   8
  -4   3  -1 1451.41 36.8723   2
   4  -3  -1 1481.90 37.1792   7
  -3  -4   1 1480.37 35.2018   8
   3   4   1 1380.15 36.6029   3
   3   4   1 1495.93 35.6890   7
  -4   3   1 1500.71 36.7130   8
  -3  -4   1 1344.86 33.8433   2
   3   4   1 1436.66 36.7380   2
   3   4   1 1443.20 34.6842   8
  -3  -4   1 1488.88 36.6035   5
   4  -3   1 1468.47 37.3865   2
   4  -3   1 1475.08 37.5058   5
  -3  -4   1 1457.58 36.5900   3
   4  -3   1 1499.99 37.2884   2
   3   4   1 1427.84 36.9137   4
   4  -3   1 1479.73 37.1355   7
   3   4   1 1440.02 36.6761   6
   4  -3   1 1488.78 36.7869   8
  -4   3   1 1492.12 36.9608   6
   4  -3   1 1500.36 36.6580   8
  -4   3   1 1376.86 34.1609   3
   3   4   1 1491.83 34.8482   8
   3   4   1 1462.47 36.5810   6
  -3  -4   1 1418.54 36.8595   6
   3   4   1 1405.12 35.5512   7
   4  -3   1 1488.71 37.3835   4
  -4   3   1 1468.11 37.4886   7
   3   4   1 1432.05 34.9586   5
  -4   3   1 1395.25 36.3485   4
  -4   3   1 1467.62 37.1699   2
  -3  -4   1 1480.30 35.1968   8
   4  -3   1 1396.10 35.8629   3
  -3  -4   1 1450.95 35.1814   4
  -4   3   1 1449.74 36.7213   5
  -4   3   1 1493.84 36.9116   8
   5   4  -1 599.365 17.8122   3
  -4   5  -1 621.239 18.5061   8
   4  -5  -1 591.092 18.1213   8
   4  -5  -1 601.255 17.4526   5
   4  -5  -1 619.813 18.4881   4
  -4   5  -1 616.474 18.6740   5
   5   4  -1 627.047 16.4031   2
   4  -5  -1 622.508 19.2222   2
  -5  -4  -1 609.358 17.5275   7
   4  -5  -1 597.252 18.0136   6
  -4   5  -1 615.504 16.2322   6
  -5  -4  -1 610.284 17.6705   5
  -5  -4  -1 630.671 18.5401   3
  -4   5  -1 603.628 18.2541   2
  -4   5  -1 627.375 19.3970   7
   4  -5  -1 645.192 18.9488   8
  -5  -4  -1 619.331 18.6782   2
   5   4  -1 619.691 16.5254   4
  -4   5  -1 619.745 16.3631   6
   5   4  -1 633.081 17.3217   8
   4  -5  -1 616.455 19.0509   7
   5   4  -1 603.550 18.7977   5
  -4   5  -1 612.541 17.5645   3
   4  -5  -1 606.016 16.4933   3
  -5  -4  -1 622.729 18.8342   4
  -4   5  -1 629.933 18.5011   8
   5   4  -1 627.578 18.5187   5
   5   4  -1 615.674 16.5469   8
  -5  -4   1 616.780 18.9038   7
   4  -5   1 630.930 17.8024   3
   5   4   1 584.358 18.1391   3
   5   4   1 608.170 18.0434   6
  -4   5   1 575.492 18.6923   7
  -4   5   1 605.770 16.3710   3
   5   4   1 616.073 14.9937   8
  -5  -4   1 628.963 16.5326   4
  -4   5   1 623.046 18.7202   4
   4  -5   1 605.558 18.7449   5
   5   4   1 630.619 17.6381   7
   5   4   1 580.253 18.2135   4
   5   4   1 636.305 18.6105   2
   4  -5   1 647.247 18.6292   2
  -4   5   1 616.902 18.5503   8
  -4   5   1 619.735 17.6569   5
   4  -5   1 629.481 19.2400   4
   5   4   1 568.025 17.3391   5
   5   4   1 626.091 18.1900   6
  -4   5   1 634.315 18.6577   6
   4  -5   1 584.423 19.2097   7
   4  -5   1 620.836 18.5634   8
  -4   5   1 622.222 18.5926   8
  -5  -4   1 633.804 17.9567   3
   5   4   1 611.556 15.0462   8
  -5  -4   1 625.654 18.8828   6
   5   2  -1 1459.49 37.5742   6
  -2   5  -1 1509.34 37.5377   8
  -2   5  -1 1511.87 36.3089   6
   5   2  -1 1473.21 36.3833   2
  -5  -2  -1 1472.34 36.7028   7
   5   2  -1 1473.87 38.1922   5
   5   2  -1 1439.42 38.0492   7
   2  -5  -1 1471.18 37.4806   7
   2  -5  -1 1500.51 37.3713   8
  -2   5  -1 1456.13 36.1070   6
  -5  -2  -1 1523.41 38.0547   4
   2  -5  -1 1485.59 37.6251   6
  -5  -2  -1 1460.95 38.0328   2
   5   2  -1 1481.04 36.2411   2
   2  -5  -1 1466.28 35.4266   5
   2  -5  -1 1467.91 37.7547   4
  -2   5  -1 1475.69 37.0738   3
   5   2  -1 1463.84 35.4190   4
  -2   5  -1 1460.84 37.9861   7
  -5  -2  -1 1440.11 36.3071   6
   2  -5  -1 1507.44 37.6598   8
   2  -5  -1 1484.11 37.9055   2
  -5  -2  -1 1504.38 37.6167   5
   2  -5  -1 1458.63 36.3728   3
   5   2  -1 1442.12 36.1274   3
   5   2  -1 1448.74 35.2630   4
  -5  -2  -1 1478.71 37.0890   3
   5   2  -1 1477.14 35.7675   8
   5   2  -1 1483.72 37.9274   5
  -2   5  -1 1464.48 37.3704   5
   5   2  -1 1496.87 35.9267   8
  -2   5  -1 1467.28 37.5147   8
  -2   5  -1 1448.24 37.5840   4
  -2   5  -1 1498.89 36.7684   2
  -5  -2   1 1486.60 34.9608   8
  -5  -2   1 1467.32 37.9995   7
   5   2   1 1512.17 36.6132   7
  -2   5   1 1457.53 37.8632   2
  -2   5   1 1485.48 37.7670   7
   5   2   1 1481.28 37.2934   5
  -2   5   1 1443.21 35.6268   5
  -2   5   1 1472.39 37.5618   8
  -2   5   1 1474.94 37.8355   4
   2  -5   1 1483.80 36.8814   2
   5   2   1 1393.91 34.2505   8
   2  -5   1 1494.51 38.1621   7
   5   2   1 1440.51 37.5785   4
   5   2   1 1453.95 37.7580   2
   5   2   1 1437.42 34.3087   8
  -2   5   1 1531.36 38.0118   6
   2  -5   1 1522.43 38.0802   4
   5   2   1 1460.51 36.2667   6
  -5  -2   1 1472.89 36.0328   3
  -5  -2   1 1419.91 34.9169   8
  -2   5   1 1433.45 36.4110   3
   2  -5   1 1497.59 37.5434   5
   5   2   1 1516.96 37.0500   3
  -5  -2   1 1427.79 37.4265   6
   2  -5   1 1507.72 37.3967   3
   2  -5   1 1464.21 37.5295   8
  -2   5   1 1501.61 37.8656   8
   5   2   1 1457.29 36.9367   3
   0  -5  -1 651.819 18.1456   8
   0   5  -1 675.318 17.2222   2
   0   5  -1 668.523 18.9351   3
   5   0  -1 659.476 16.3506   3
   5   0  -1 662.564 17.6013   8
   0   5  -1 653.903 18.5624   4
  -5   0  -1 644.602 17.7856   3
   5   0  -1 664.888 19.2901   5
   0   5  -1 680.244 19.3285   7
  -5   0  -1 674.434 16.4223   8
   5   0  -1 669.726 18.3828   2
   0   5  -1 663.457 18.4593   6
   0   5  -1 666.933 18.5491   5
   0  -5  -1 702.885 19.1448   2
   0  -5  -1 655.534 18.2582   7
  -5   0  -1 682.259 19.2972   5
  -5   0  -1 655.095 19.4443   2
   0   5  -1 671.882 18.7509   8
   5   0  -1 669.296 19.1888   7
   5   0  -1 665.490 17.7941   8
   0  -5  -1 666.711 18.9952   6
   5   0  -1 655.633 18.6615   6
  -5   0  -1 673.919 18.3860   7
   0  -5  -1 663.929 19.2661   4
   0   5  -1 684.006 18.7728   8
  -5   0  -1 654.409 16.3636   8
  -5   0  -1 650.801 16.6039   6
   0  -5  -1 658.978 18.5925   3
   5   0  -1 629.472 16.9600   4
  -5   0   1 657.463 19.2217   7
   0   5   1 660.356 19.1567   4
   5   0   1 666.387 17.0949   8
   5   0   1 652.439 16.6893   6
   0   5   1 664.302 18.9352   2
   5   0   1 661.505 17.0687   8
   0  -5   1 662.605 17.1407   2
  -5   0   1 676.000 17.3985   8
   0   5   1 663.875 19.1728   6
   0  -5   1 664.141 18.4308   8
   0   5   1 660.288 18.2200   8
   5   0   1 646.378 17.9463   3
   5   0   1 676.227 19.0809   4
   5   0   1 661.218 19.4240   2
   5   0   1 659.585 19.2219   5
   0  -5   1 663.695 18.9266   3
  -5   0   1 657.312 16.3771   3
  -5   0   1 667.476 17.5234   8
  -5   0   1 668.718 18.7928   6
  -5   0   1 647.442 18.3172   2
   0  -5   1 657.029 18.5294   4
   0  -5   1 663.659 19.0317   7
   0   5   1 689.717 18.4660   7
   0   5   1 679.531 18.6101   8
   0  -5   1 655.962 18.3449   6
   0  -5   1 652.317 18.3565   5
   5   0   1 659.343 18.3168   7
  -5   0   1 654.998 19.2396   5
   5   0   1 661.016 19.0938   4
   0   5   1 648.925 18.4833   3
  -5   0   1 671.330 17.1244   4
  -2  -5  -1 1611.75 40.1985   8
  -5   2  -1 1709.89 40.9012   8
  -5   2  -1 1667.63 40.6716   3
  -5   2  -1 1756.36 42.2766   7
   5  -2  -1 1649.41 42.1789   2
   5  -2  -1 1691.99 41.6834   8
   2   5  -1 1659.88 41.0670   4
  -2  -5  -1 1697.58 42.6773   4
   5  -2  -1 1750.95 41.8805   6
  -2  -5  -1 1640.79 42.1315   2
   5  -2  -1 1724.15 42.6263   7
  -2  -5  -1 1707.84 40.4238   8
   5  -2  -1 1632.93 41.0221   4
   2   5  -1 1689.69 42.7012   7
   2   5  -1 1685.47 42.1316   6
  -5   2  -1 1586.86 38.6349   6
   2   5  -1 1680.63 42.1815   3
  -5   2  -1 1654.26 42.3272   4
   2   5  -1 1708.55 41.3701   8
   5  -2  -1 1634.49 45.6938   8
   2   5  -1 1738.50 41.8779   5
  -5   2  -1 1605.56 40.7113   8
  -2  -5  -1 1648.52 41.0716   7
  -5   2  -1 1773.46 43.0785   5
  -2  -5  -1 1668.02 42.3599   6
   5  -2  -1 1649.76 42.2282   5
  -2  -5  -1 1713.80 42.3826   3
   2   5   1 1664.49 41.0788   7
   5  -2   1 1690.60 42.2029   7
  -5   2   1 1641.74 41.0882   4
   5  -2   1 1649.44 42.5047   2
  -2  -5   1 1627.54 40.7741   8
   2   5   1 1681.32 42.0543   3
  -2  -5   1 1686.68 42.1241   3
  -5   2   1 1661.66 42.4563   5
  -2  -5   1 1681.55 42.4342   7
   5  -2   1 1683.82 42.9284   2
  -2  -5   1 1658.27 41.0364   4
  -5   2   1 1723.96 42.0483   6
   5  -2   1 1715.17 42.6196   4
   2   5   1 1716.63 40.8413   8
  -5   2   1 1659.22 41.4921   8
   5  -2   1 1659.65 40.8573   3
   2   5   1 1654.08 40.5726   8
   2   5   1 1706.96 42.3654   6
   5  -2   1 1645.92 41.2884   8
   2   5   1 1601.21 38.9002   5
  -5   2   1 1637.10 42.1677   2
  -2  -5   1 1684.41 42.1744   6
  -2  -5   1 1693.02 41.5516   5
   5  -2   1 1653.54 42.6076   5
   2   5   1 1607.86 42.1366   4
   2   5   1 1609.33 41.7756   2
  -5   2   1 1685.94 42.8485   7
  -2  -5   1 1650.48 39.1246   2
   5  -4  -1 769.874 21.9405   4
   4   5  -1 765.481 20.4689   8
   5  -4  -1 791.859 19.1991   3
   5  -4  -1 757.179 23.0872   7
   5  -4  -1 797.758 22.0957   6
   5  -4  -1 795.294 23.0780   2
   4   5  -1 784.979 19.2683   2
  -4  -5  -1 777.101 22.1087   2
   4   5  -1 774.886 22.5583   7
  -5   4  -1 784.484 22.8159   5
   5  -4  -1 771.922 22.0502   5
   4   5  -1 771.258 20.5796   4
   5  -4  -1 788.767 22.1812   8
  -5   4  -1 769.402 20.9624   3
  -5   4  -1 740.498 22.3309   2
  -4  -5  -1 793.453 22.4161   4
  -5   4  -1 734.147 21.9427   8
  -5   4  -1 800.862 21.9657   8
  -5   4  -1 817.565 19.5586   6
  -5   4  -1 803.494 22.9457   7
  -4  -5  -1 783.435 22.3756   3
   4   5  -1 769.609 21.8480   5
   4   5  -1 753.457 20.3446   8
   4   5  -1 740.115 21.6318   3
  -4  -5  -1 786.039 20.3493   5
   5  -4  -1 789.605 22.5175   8
  -5   4   1 779.169 21.7209   8
   4   5   1 777.133 22.3012   6
   4   5   1 752.097 22.1499   6
  -4  -5   1 806.020 20.0383   8
   4   5   1 793.950 20.5525   5
   4   5   1 783.479 21.3611   7
  -4  -5   1 792.210 22.2473   3
   4   5   1 734.696 22.1992   4
  -5   4   1 766.172 21.8212   4
   5  -4   1 761.335 22.5078   4
   5  -4   1 784.100 19.2163   6
   4   5   1 765.920 19.8017   8
   5  -4   1 748.810 22.3680   5
  -5   4   1 797.743 22.1090   5
  -5   4   1 738.096 21.8832   8
  -5   4   1 790.008 21.8488   6
  -4  -5   1 790.824 19.5110   2
   4   5   1 774.771 23.6759   3
  -4  -5   1 800.600 22.6835   6
   4   5   1 760.801 22.1301   2
  -5   4   1 771.736 18.9191   3
   4   5   1 792.290 19.7737   8
   5  -4   1 781.609 21.8421   8
   4   5   1 827.098 21.6075   7
   5  -4   1 763.498 22.3019   2
  -5   4   1 765.640 22.8976   7
   5  -4   1 755.398 22.3744   7
  -4  -5   1 802.298 20.8467   4
   5  -4   1 808.983 20.9989   3
  -4  -5   1 777.280 21.9362   5
  -6  -5  -1 556.395 17.4692   3
  -5   6  -1 519.364 16.1012   3
   6   5  -1 515.795 14.7632   2
   6   5  -1 534.116 14.9433   2
   5  -6  -1 552.004 17.8770   4
  -6  -5  -1 531.821 16.9550   6
   6   5  -1 523.560 17.2877   5
  -5   6  -1 534.291 15.0401   6
   6   5  -1 526.907 14.8715   8
  -6  -5  -1 561.882 16.5335   5
   5  -6  -1 544.016 18.4178   2
  -5   6  -1 529.480 17.7654   5
  -6  -5  -1 531.421 17.3255   2
  -5   6  -1 533.921 14.9366   6
   5  -6  -1 521.937 17.0776   8
   6   5  -1 509.220 14.6624   8
   6   5  -1 491.643 15.0842   4
  -5   6  -1 523.163 17.2896   8
  -6  -5  -1 532.754 17.6074   4
  -5   6  -1 543.468 18.6975   7
   6   5  -1 535.479 18.0772   7
   5  -6  -1 542.104 17.8781   8
   5  -6  -1 522.287 16.4396   5
   5  -6  -1 536.231 14.8820   3
  -5   6   1 542.831 16.6089   5
  -6  -5   1 530.953 18.1847   7
   6   5   1 530.749 13.3176   8
  -5   6   1 538.264 17.1583   8
   5  -6   1 500.345 17.1217   8
  -5   6   1 488.251 17.4859   8
   6   5   1 529.726 13.8208   8
   6   5   1 547.781 16.6634   7
   5  -6   1 514.493 15.9631   3
   6   5   1 510.374 16.5613   7
  -6  -5   1 519.123 17.4784   6
   5  -6   1 526.273 17.2626   2
   6   5   1 535.737 16.4999   5
  -5   6   1 524.738 17.1842   6
  -6  -5   1 524.419 16.7133   3
   5  -6   1 558.516 18.4403   4
  -5   6   1 569.887 18.6915   7
  -6  -5   1 511.441 15.3016   4
   5  -6   1 537.735 17.6410   8
  -5   6   1 510.173 14.7154   3
   6   5   1 532.591 17.1861   6
  -3   6  -1 363.448 12.3995   5
  -6  -3  -1 355.958 12.9765   2
   3  -6  -1 337.940 12.6688   6
  -6  -3  -1 346.696 12.0611   3
  -3   6  -1 340.078 11.7865   3
   3  -6  -1 330.868 12.8622   7
   6   3  -1 350.137 10.3085   8
  -3   6  -1 352.854 11.1260   6
   3  -6  -1 348.904 12.6452   4
  -3   6  -1 371.536 13.6720   7
   3  -6  -1 366.487 11.3559   3
   3  -6  -1 359.304 12.6653   8
  -3   6  -1 357.272 11.2110   6
   3  -6  -1 361.295 11.0424   5
  -6  -3  -1 366.975 12.4487   5
   6   3  -1 341.503 10.3617   4
  -6  -3  -1 357.248 12.6054   4
   6   3  -1 342.871 12.5760   3
  -6  -3  -1 370.670 11.9116   7
   6   3  -1 352.900 11.2584   2
  -3   6  -1 358.597 12.7607   8
   3  -6  -1 366.412 13.0881   8
  -3   6  -1 361.086 12.3142   2
   6   3  -1 346.297 11.0427   2
   6   3  -1 349.213 10.4848   8
   3  -6  -1 363.351 13.2998   2
   6   3  -1 357.397 12.9499   5
  -6  -3  -1 354.784 11.6209   6
  -3   6   1 338.395 12.7657   8
  -6  -3   1 355.892 11.5440   3
  -3   6   1 354.070 13.0956   7
   3  -6   1 356.531 12.7551   8
   6   3   1 355.194 8.64163   8
  -6  -3   1 367.650 10.0569   8
   6   3   1 334.269 12.7784   2
   3  -6   1 351.317 13.1419   4
  -6  -3   1 358.016 13.3684   7
  -6  -3   1 351.085 10.5879   4
   6   3   1 354.700 12.2409   3
   6   3   1 336.480 12.6742   4
   6   3   1 366.121 12.0210   7
  -3   6   1 370.124 12.8064   8
  -3   6   1 342.670 12.0916   5
  -6  -3   1 357.994 8.93572   8
   6   3   1 353.698 12.4208   5
   3  -6   1 358.928 11.8958   3
   3  -6   1 342.117 12.1105   5
   6   3   1 366.496 8.69047   8
  -3   6   1 353.287 12.7807   6
   6   3   1 370.820 11.9112   6
  -3   6   1 355.831 11.3902   3
   3  -6   1 353.548 12.1152   2
  -6  -3   1 360.744 12.5523   6
   3  -6   1 362.400 12.8693   8
   1  -6  -1 365.508 12.8409   2
  -1   6  -1 374.969 11.5409   2
   6   1  -1 362.276 10.5351   3
  -1   6  -1 369.918 12.3998   8
   6   1  -1 358.149 12.2423   6
  -1   6  -1 381.075 12.2853   5
  -1   6  -1 371.772 11.9980   6
   6   1  -1 379.759 10.7913   4
  -6  -1  -1 373.801 10.9315   6
   1  -6  -1 343.096 12.0906   8
   1  -6  -1 370.412 12.4467   7
   1  -6  -1 361.067 12.5511   6
  -1   6  -1 357.490 12.6503   4
   6   1  -1 351.357 12.6286   5
   1  -6  -1 368.725 12.0954   3
  -1   6  -1 360.615 12.5762   3
   6   1  -1 380.588 10.7107   4
   1  -6  -1 370.472 9.67649   5
   6   1  -1 376.343 12.0078   2
   1  -6  -1 384.014 12.5390   8
   1  -6  -1 373.947 13.0848   4
   6   1  -1 353.931 13.2056   7
  -6  -1  -1 380.756 12.2160   7
   6   1  -1 380.397 11.1470   8
   6   1  -1 358.905 11.6549   8
  -1   6  -1 366.616 13.2562   7
   6   1  -1 367.843 13.5330   5
  -6  -1  -1 392.295 13.2447   5
  -1   6  -1 365.648 11.9212   6
  -1   6  -1 374.971 12.6085   8
  -6  -1  -1 385.010 13.3970   2
   6   1   1 382.312 12.7332   4
   6   1   1 360.002 11.5973   3
  -6  -1   1 359.548 12.8792   7
   1  -6   1 352.041 12.6372   4
  -1   6   1 367.537 12.9020   2
  -6  -1   1 366.589 10.2225   8
  -1   6   1 356.954 12.0034   3
   6   1   1 376.218 10.0422   8
  -1   6   1 378.410 12.7362   8
  -6  -1   1 363.783 11.8136   2
   1  -6   1 376.166 12.4638   8
   6   1   1 353.532 12.8160   5
   6   1   1 369.609 10.0085   8
   1  -6   1 352.839 12.7481   7
   6   1   1 364.699 12.0295   7
  -6  -1   1 359.621 12.9053   5
  -1   6   1 393.369 12.6114   8
  -6  -1   1 368.610 10.4770   3
   1  -6   1 367.856 11.3804   2
  -1   6   1 341.307 12.8268   4
   6   1   1 369.760 13.2408   2
  -1   6   1 372.492 12.6418   7
   6   1   1 348.178 12.3367   4
   1  -6   1 370.036 11.9343   6
  -1   6   1 373.958 13.0510   6
  -6  -1   1 359.769 10.8682   8
   1  -6   1 371.264 12.1409   5
   6   1   1 360.966 11.6112   3
  -6  -1   1 381.686 12.5576   6
   1  -6   1 357.165 12.4015   8
   1  -6   1 374.862 12.4407   3
  -1   6   1 367.304 9.76392   5
   6  -1  -1 377.739 11.1572   4
   1   6  -1 371.018 12.0486   8
  -1  -6  -1 352.660 11.7605   7
   6  -1  -1 353.706 11.5403   8
   6  -1  -1 340.342 12.8999   5
  -1  -6  -1 356.658 12.4042   3
   6  -1  -1 353.939 11.2782   8
  -1  -6  -1 371.170 12.5840   2
   1   6  -1 369.147 12.0352   4
   1   6  -1 335.266 12.0615   3
   1   6  -1 367.087 11.9506   5
   6  -1  -1 342.341 12.0096   6
   1   6  -1 362.574 11.9869   8
  -6   1  -1 340.862 12.1993   4
  -1  -6  -1 359.648 11.4378   8
   1   6  -1 355.107 12.6808   7
  -1  -6  -1 367.471 12.9228   4
  -6   1  -1 363.718 9.72427   6
   1   6  -1 348.329 12.2902   6
  -6   1  -1 368.445 12.4102   7
  -6   1  -1 350.499 10.9206   3
   6  -1  -1 353.654 12.3443   2
   1   6  -1 363.600 10.2742   2
  -6   1  -1 365.073 10.3775   8
  -1  -6  -1 338.079 12.6589   6
  -6   1  -1 371.687 13.3296   5
   6  -1  -1 347.464 8.68041   3
   6  -1  -1 332.562 12.8552   7
  -6   1   1 354.584 13.0437   7
  -1  -6   1 369.525 11.8420   5
   6  -1   1 353.171 12.3649   4
  -6   1   1 368.746 12.8119   5
   6  -1   1 346.756 12.2111   7
  -1  -6   1 377.908 12.7562   3
   6  -1   1 359.737 9.71409   6
  -1  -6   1 365.802 11.9480   4
   6  -1   1 337.308 12.4971   5
  -6   1   1 350.152 8.76782   3
   1   6   1 356.295 12.0652   2
  -1  -6   1 379.033 10.3383   2
   6  -1   1 361.384 10.8915   8
   6  -1   1 369.426 11.0952   3
   6  -1   1 366.051 11.0594   8
  -6   1   1 369.891 12.4311   2
   1   6   1 358.146 11.5385   8
   1   6   1 359.861 12.1260   3
  -6   1   1 358.261 12.0950   6
   6  -1   1 366.058 12.9764   2
  -6   1   1 361.473 10.9689   4
   1   6   1 345.205 12.7570   4
   6  -1   1 331.393 12.9357   2
  -1  -6   1 364.765 12.3474   6
   1   6   1 377.183 12.9402   6
   1   6   1 378.502 11.9797   7
  -1  -6   1 338.841 12.8077   7
  -1  -6   1 344.170 11.7292   8
  -6   1   1 379.316 11.1528   8
   6  -3  -1 311.186 11.2527   6
  -3  -6  -1 304.546 11.7260   4
  -6   3  -1 312.368 12.4778   5
   6  -3  -1 317.004 11.1154   8
  -3  -6  -1 297.504 11.1890   2
   3   6  -1 305.936 8.52234   2
   3   6  -1 304.202 10.7887   5
   3   6  -1 296.988 10.1197   8
  -6   3  -1 277.917 10.2125   8
   3   6  -1 298.988 11.9556   7
  -6   3  -1 302.921 11.5004   7
   6  -3  -1 316.578 11.4251   8
   3   6  -1 310.599 10.4010   8
   6  -3  -1 320.475 11.8499   2
  -6   3  -1 288.768 9.88991   3
   6  -3  -1 303.764 10.8923   4
  -3  -6  -1 299.973 11.2014   3
  -3  -6  -1 287.115 10.3290   7
   6  -3  -1 292.764 11.7208   5
  -6   3  -1 303.854 8.24753   6
  -6   3   1 283.749 12.0187   7
  -3  -6   1 311.239 10.0071   8
  -3  -6   1 319.712 10.9854   5
   6  -3   1 303.696 8.15746   6
   6  -3   1 304.111 11.5390   2
   6  -3   1 286.302 9.62175   3
   3   6   1 302.875 9.78987   8
   3   6   1 295.333 10.5792   7
   3   6   1 309.748 9.96280   8
  -3  -6   1 324.477 11.8204   3
   6  -3   1 295.701 10.5321   8
  -6   3   1 298.851 10.6776   4
  -3  -6   1 299.333 8.68639   2
   3   6   1 316.624 8.80814   5
   6  -3   1 295.566 11.3698   4
   3   6   1 311.961 11.8931   6
   3   6   1 297.896 11.3159   2
   6  -3   1 285.426 11.2069   7
  -6   3   1 299.976 11.6997   5
   6  -3   1 288.303 10.6158   8
  -3  -6   1 300.390 11.3882   6
   3   6   1 303.345 8.87265   5
  -3  -6   1 299.291 10.5269   4
  -6   3   1 296.272 10.9416   6
  -5  -6  -1 385.528 12.1530   5
   6  -5  -1 390.505 14.1787   8
   6  -5  -1 386.027 13.7610   8
  -6   5  -1 388.909 13.4841   8
   5   6  -1 384.221 14.6747   7
   6  -5  -1 370.267 13.4242   5
  -6   5  -1 372.477 14.8535   7
  -6   5  -1 389.868 12.4680   3
  -6   5  -1 358.406 13.9693   5
   6  -5  -1 379.141 13.7913   4
   6  -5  -1 368.311 10.3759   3
  -5  -6  -1 389.970 13.8197   2
   5   6  -1 393.865 13.6541   5
   5   6  -1 380.909 11.9712   8
  -6   5  -1 370.879 10.9632   6
  -5  -6  -1 385.171 13.9413   4
   5   6  -1 393.642 11.9725   8
   5   6  -1 392.951 12.4753   4
   6  -5  -1 373.655 14.6851   2
   5   6  -1 374.763 11.1038   2
  -5  -6  -1 365.945 13.6847   3
  -6   5   1 381.796 13.5613   6
   6  -5   1 398.077 14.9786   4
  -5  -6   1 380.681 13.9997   6
  -5  -6   1 369.369 13.6392   3
  -6   5   1 351.196 14.2424   7
  -5  -6   1 359.094 10.9165   2
   5   6   1 377.252 15.2108   2
  -6   5   1 374.781 10.4304   3
  -5  -6   1 405.920 14.8215   5
  -6   5   1 384.775 13.6385   8
   6  -5   1 374.544 13.8474   8
   5   6   1 376.343 10.9215   8
  -5  -6   1 385.189 12.3131   4
   5   6   1 392.862 13.2257   7
  -6   5   1 369.356 13.6553   5
   6  -5   1 432.819 14.0440   3
   5   6   1 369.839 13.1205   7
   5   6   1 383.680 13.7126   6
  -5  -6   1 383.794 10.6176   8
   6  -5   1 357.864 13.1653   8
   5   6   1 359.664 11.9785   5
   5   6   1 381.525 10.8690   8
   6  -5   1 392.146 14.6824   2
   6  -5   1 385.182 11.0177   6
  -7  -6  -1 145.688 9.64901   3
  -6   7  -1 148.960 10.7300   7
  -6   7  -1 163.378 8.37780   3
   7   6  -1 157.833 6.96884   8
   6  -7  -1 156.695 9.02837   4
   7   6  -1 159.529 6.65930   8
  -7  -6  -1 160.190 8.43738   5
   7   6  -1 150.690 9.13522   5
   6  -7  -1 153.737 10.3333   2
   7   6  -1 145.487 7.20562   2
  -6   7  -1 150.235 7.13399   6
  -6   7  -1 151.130 10.7548   5
  -7  -6  -1 143.858 10.4904   6
   7   6  -1 154.399 7.55922   4
   7   6  -1 167.354 6.97739   2
   6  -7  -1 156.434 8.65079   8
  -7  -6  -1 156.351 9.13291   2
   6  -7  -1 152.856 8.77726   8
  -6   7  -1 139.918 8.23528   8
   7   6  -1 160.212 10.1026   7
  -7  -6  -1 159.603 10.1530   4
   6  -7  -1 148.073 6.48909   3
   7   6   1 150.188 13.2870   7
   7   6   1 154.766 8.29459   5
   7   6   1 134.778 10.1195   6
   6  -7   1 159.713 7.04880   6
  -6   7   1 149.211 6.78384   3
  -6   7   1 160.900 8.59034   5
  -6   7   1 168.577 9.29949   8
   6  -7   1 152.778 9.49908   8
   7   6   1 151.569 5.13877   8
   6  -7   1 161.544 9.50336   8
  -7  -6   1 159.601 7.48899   4
   6  -7   1 144.765 7.94539   3
  -7  -6   1 148.667 8.99017   6
   6  -7   1 169.118 11.4204   2
   6  -7   1 151.258 10.2817   4
   7   6   1 133.511 5.47342   8
  -6   7   1 154.035 9.05248   6
  -7  -6   1 156.618 8.78368   3
  -6   7   1 147.221 9.44793   7
   4  -7  -1 967.861 26.7551   5
   7   4  -1 990.982 27.4612   3
  -4   7  -1 1003.07 28.7973   8
   7   4  -1 1066.97 29.4232   5
   7   4  -1 1027.51 25.7717   8
  -4   7  -1 995.093 26.6549   6
   7   4  -1 986.587 26.3466   4
  -4   7  -1 999.418 28.8688   8
   4  -7  -1 1015.54 28.9342   8
   4  -7  -1 986.899 28.6720   8
  -7  -4  -1 1042.29 28.5524   5
  -7  -4  -1 1046.50 29.1680   4
  -4   7  -1 1042.41 28.7868   5
   7   4  -1 1047.39 26.8796   2
   4  -7  -1 1021.37 26.7635   3
  -4   7  -1 1052.61 30.3652   7
  -7  -4  -1 1009.26 27.9833   7
  -4   7  -1 1053.21 26.9637   6
  -7  -4  -1 999.029 28.2057   3
   7   4  -1 1060.62 25.9669   8
   4  -7  -1 1044.66 29.6759   2
  -7  -4  -1 1002.10 27.8331   6
  -7  -4  -1 996.144 28.7788   2
  -4   7  -1 1053.72 29.3550   3
   7   4  -1 1018.71 27.0078   2
   4  -7  -1 1030.55 29.3564   4
   4  -7   1 1037.37 28.7081   2
  -4   7   1 1043.77 29.8171   7
   7   4   1 973.559 28.4290   5
  -4   7   1 993.954 29.0946   8
   4  -7   1 1044.07 28.0454   3
   7   4   1 1001.37 29.5270   6
   4  -7   1 1039.07 29.3028   8
  -4   7   1 1049.86 29.0790   8
  -4   7   1 946.692 26.5563   3
  -7  -4   1 1021.27 27.4371   3
   4  -7   1 1008.25 28.9317   8
  -4   7   1 1001.92 28.6433   6
   4  -7   1 1024.98 29.9192   4
  -7  -4   1 986.020 28.6615   6
   7   4   1 970.804 27.9728   7
  -7  -4   1 1022.14 29.6439   7
  -7  -4   1 1021.95 26.3419   4
  -4   7   1 994.922 27.0749   5
   7   2  -1 199.278 7.52599   3
  -7  -2  -1 213.359 9.29239   7
  -2   7  -1 204.754 9.57799   8
   7   2  -1 216.918 7.55740   4
  -7  -2  -1 226.684 10.2546   2
   2  -7  -1 206.089 8.60143   3
   7   2  -1 220.877 9.66099   5
   7   2  -1 218.291 8.63110   2
   7   2  -1 211.458 7.39235   8
  -2   7  -1 206.928 8.63147   6
  -2   7  -1 205.228 10.3810   7
  -2   7  -1 212.711 9.41011   5
  -2   7  -1 209.485 9.61444   8
   2  -7  -1 219.911 9.69740   8
   2  -7  -1 216.005 7.21239   5
  -7  -2  -1 213.429 9.34793   4
  -2   7  -1 222.438 8.87487   2
   7   2  -1 199.163 7.62742   4
  -7  -2  -1 206.066 9.81350   5
   2  -7  -1 202.496 9.51957   4
  -2   7  -1 207.181 8.55665   6
   7   2  -1 219.619 7.63593   8
  -7  -2  -1 207.766 8.22493   6
   2  -7  -1 225.932 10.1081   2
   7   2  -1 196.007 8.99578   2
   7   2   1 170.340 9.31102   3
  -7  -2   1 201.179 7.63034   3
  -2   7   1 213.722 9.45997   7
  -7  -2   1 205.648 10.1666   7
   7   2   1 214.425 6.11804   8
   2  -7   1 220.026 9.60944   4
  -7  -2   1 201.901 5.80251   8
  -2   7   1 201.434 7.14370   5
  -2   7   1 222.464 9.94995   6
   2  -7   1 198.019 9.50533   5
   7   2   1 215.638 6.09452   8
   2  -7   1 198.973 9.68738   8
  -2   7   1 203.451 9.76516   8
   2  -7   1 200.578 8.85348   3
   2  -7   1 212.922 9.80026   8
  -2   7   1 205.905 8.74351   3
   7   2   1 201.378 8.48817   3
  -7  -2   1 196.393 9.51423   5
  -7  -2   1 213.170 9.50527   6
   7   2   1 206.150 8.00067   6
  -2   7   1 218.214 9.17315   8
   7   2   1 198.571 8.97042   4
   2  -7   1 230.210 8.88225   2
   7   2   1 185.835 10.4476   7
  -7   0  -1 1877.50 49.8623   2
   7   0  -1 1875.64 48.6262   6
  -7   0  -1 1903.41 46.4486   6
   7   0  -1 1990.73 47.6915   8
   0  -7  -1 2003.72 49.3153   2
   0  -7  -1 1926.03 49.6127   4
   7   0  -1 1947.88 48.8985   2
   0   7  -1 1970.20 48.8620   8
   0  -7  -1 1970.03 48.7716   7
   0   7  -1 1933.30 48.8421   8
  -7   0  -1 1983.21 50.1806   5
   0   7  -1 1898.06 48.8502   4
  -7   0  -1 1957.66 49.0069   7
   0   7  -1 1883.89 46.9339   2
   0   7  -1 1944.42 48.2314   5
   0   7  -1 2038.12 50.1894   7
  -7   0  -1 1900.58 45.1173   8
   0   7  -1 1892.69 48.6072   6
   7   0  -1 1930.13 47.3136   8
   0  -7  -1 1917.56 48.7098   3
   7   0  -1 1891.19 45.5665   3
   7   0   1 1955.36 47.4970   3
  -7   0   1 1913.71 48.6007   2
   0   7   1 1999.44 49.8306   6
  -7   0   1 1947.40 50.0205   5
   7   0   1 1937.04 49.2872   4
   7   0   1 1962.71 46.5762   8
   0   7   1 1815.06 44.5934   5
   0   7   1 1981.08 49.0425   7
  -7   0   1 1922.67 47.0325   4
   0  -7   1 1976.48 48.8311   6
   7   0   1 1907.61 46.5749   8
  -7   0   1 1965.28 49.9312   7
   7   0   1 1896.97 48.6779   7
   0  -7   1 1984.54 49.2719   4
   0   7   1 1947.56 48.6313   8
   0  -7   1 1941.97 47.2253   2
  -7   0   1 1873.82 45.4417   3
   7   0   1 1889.72 47.2717   3
   0  -7   1 1985.10 48.8844   8
   0   7   1 1900.53 49.2688   2
  -7   0   1 2050.76 48.9030   6
   0   7   1 1982.48 48.9503   8
  -7   0   1 1913.94 46.4016   8
   7   0   1 1925.68 49.5433   2
   0  -7   1 1951.77 49.3494   3
   0  -7   1 1920.23 48.2111   5
   7   0   1 1825.36 46.2544   6
   2   7  -1 362.174 12.3096   5
  -7   2  -1 358.145 12.9794   7
  -2  -7  -1 374.234 13.4133   4
   7  -2  -1 349.127 12.2307   8
   2   7  -1 364.509 12.3508   8
  -7   2  -1 348.867 11.1933   3
  -7   2  -1 361.565 13.6225   5
  -2  -7  -1 359.915 13.3656   3
   2   7  -1 361.977 13.9348   7
   2   7  -1 349.704 12.5450   4
  -2  -7  -1 346.706 11.3844   8
  -7   2  -1 351.048 9.69363   6
  -2  -7  -1 359.538 12.5119   7
  -2  -7  -1 375.660 13.1131   2
   2   7  -1 364.664 10.5223   2
   7  -2  -1 348.076 12.5308   6
   7  -2  -1 348.539 12.8259   2
   7  -2  -1 349.763 11.8434   4
  -7   2  -1 368.635 11.2456   8
   7  -2   1 360.197 9.92997   6
   2   7   1 353.580 12.3378   7
   2   7   1 351.574 9.03109   5
   2   7   1 345.130 11.8689   8
   7  -2   1 347.885 13.3621   4
  -7   2   1 381.406 13.8511   7
  -7   2   1 369.041 11.9096   8
  -7   2   1 353.841 13.3445   5
  -2  -7   1 348.711 10.3358   2
   7  -2   1 355.174 11.8541   8
  -2  -7   1 361.635 12.4113   4
  -2  -7   1 341.235 12.0193   5
   2   7   1 341.954 11.6069   8
   2   7   1 345.796 8.99261   5
  -7   2   1 362.475 12.5737   6
   7  -2   1 332.547 13.4237   2
   7  -2   1 341.847 11.7914   8
   2   7   1 359.490 13.5731   6
  -2  -7   1 345.944 12.6821   6
  -2  -7   1 365.113 12.0820   8
  -2  -7   1 361.876 13.3386   3
  -7   2   1 348.088 11.9142   4
   2   7   1 345.714 12.7157   2
   4   7  -1 1410.58 37.6860   7
   4   7  -1 1372.68 34.8881   8
  -4  -7  -1 1333.76 36.9323   3
  -4  -7  -1 1428.15 36.4259   2
  -7   4  -1 1354.94 37.0169   7
  -7   4  -1 1367.83 37.2558   5
   4   7  -1 1342.37 35.7068   5
  -7   4  -1 1287.62 32.2496   6
   7  -4  -1 1307.31 35.5773   6
   7  -4  -1 1284.17 35.3017   8
   4   7  -1 1339.78 34.8286   8
   7  -4  -1 1332.60 37.0961   2
   4   7  -1 1328.10 33.0053   2
   4   7  -1 1336.44 35.1031   4
  -7   4  -1 1318.07 33.8041   3
   7  -4  -1 1378.29 36.2263   8
  -4  -7  -1 1391.37 37.1474   4
   7  -4  -1 1356.31 35.8127   4
  -4  -7  -1 1289.62 32.3880   8
  -7   4   1 1402.43 37.2449   5
  -4  -7   1 1307.94 35.0903   5
  -4  -7   1 1316.63 32.6792   2
  -4  -7   1 1316.37 33.4181   8
   7  -4   1 1371.88 34.2700   3
  -7   4   1 1414.06 36.1020   6
   4   7   1 1364.23 33.7643   8
   4   7   1 1338.93 32.9292   5
   4   7   1 1340.49 35.3045   7
   7  -4   1 1363.00 37.1779   4
   7  -4   1 1327.75 37.1138   2
   4   7   1 1352.92 33.1507   5
  -7   4   1 1399.87 38.0230   7
  -4  -7   1 1361.94 36.9529   6
   7  -4   1 1330.44 35.6856   8
  -7   4   1 1256.27 35.3238   8
  -4  -7   1 1364.81 36.3393   3
   4   7   1 1366.88 36.8027   6
   7  -4   1 1331.81 32.6738   6
  -4  -7   1 1345.78 34.8583   4
   4   7   1 1342.65 35.4518   7
   4   7   1 1343.92 33.8724   8
  -6  -7  -1 244.032 11.0615   2
  -7   6  -1 254.152 8.68309   6
   6   7  -1 226.956 11.2822   7
   7  -6  -1 232.083 11.4317   8
   6   7  -1 240.033 9.29928   8
   7  -6  -1 243.622 11.1364   8
   7  -6  -1 250.967 12.9125   4
   6   7  -1 238.101 8.62345   2
  -7   6  -1 268.886 11.3140   8
  -7   6  -1 247.545 12.1397   5
   7  -6  -1 247.496 12.5575   2
   6   7  -1 239.477 10.1340   4
   6   7  -1 262.543 11.1164   5
   6   7  -1 252.749 9.09107   8
  -7   6  -1 239.047 9.56004   3
  -6  -7  -1 246.265 11.3272   3
  -7   6  -1 253.917 13.2998   7
   7  -6  -1 247.477 7.79767   3
   7  -6   1 234.321 12.2789   4
  -7   6   1 242.328 11.2995   5
   6   7   1 245.074 8.31105   8
   6   7   1 238.261 8.33382   8
   6   7   1 219.772 11.5985   6
  -6  -7   1 236.365 12.1247   6
  -6  -7   1 251.387 8.70817   2
  -6  -7   1 219.247 12.7353   3
   7  -6   1 241.893 8.49716   6
   6   7   1 257.597 10.0636   5
   7  -6   1 231.699 11.2527   8
   7  -6   1 254.951 9.68152   3
  -7   6   1 252.779 10.9946   6
   7  -6   1 245.275 11.4762   8
  -7   6   1 244.710 7.81504   3
  -7   6   1 254.403 11.3444   8
  -6  -7   1 247.394 9.98399   4
   6   7   1 243.072 9.45239   5
   7  -6   1 245.520 11.7232   2
  -7   6   1 221.930 11.7430   7
  -7   8  -1 78.1942 8.70415   5
   7  -8  -1 64.1831 7.04874   4
   8   7  -1 58.6214 7.83044   5
  -7   8  -1 68.2480 6.55153   8
  -8  -7  -1 74.3934 6.85769   6
   7  -8  -1 63.3008 8.78348   2
  -7   8  -1 60.9531 7.81675   7
  -8  -7  -1 74.6143 8.28080   3
  -7   8  -1 79.6657 6.14310   6
   8   7  -1 65.7322 5.33529   8
   7  -8  -1 56.6887 6.76663   8
   8   7  -1 71.6728 5.49052   2
  -8  -7  -1 65.5160 8.18765   4
  -8  -7  -1 71.7495 9.77078   2
   8   7  -1 81.2302 8.79990   7
   7  -8  -1 71.2190 4.98428   3
   8   7  -1 82.0773 5.19550   8
  -8  -7  -1 79.1657 7.24485   5
   8   7  -1 54.1850 7.20532   4
   8   7  -1 70.5644 6.35352   2
   7  -8  -1 63.7164 8.32747   8
   7  -8   1 77.8572 8.88600   8
  -7   8   1 61.3093 5.63205   3
   7  -8   1 72.4123 8.61128   8
  -8  -7   1 66.0166 5.58980   4
  -7   8   1 72.5077 8.08246   8
  -7   8   1 70.9281 9.38824   7
   8   7   1 73.6087 3.93146   8
   7  -8   1 72.7578 7.73110   4
   7  -8   1 69.2963 5.97614   6
   8   7   1 64.3249 7.79753   6
  -8  -7   1 68.6692 7.75461   3
   7  -8   1 81.1785 8.84985   2
  -8  -7   1 66.8150 7.35976   6
   8   7   1 71.1524 3.77353   8
  -7   8   1 60.5321 7.29039   5
   7  -8   1 75.2632 6.72115   3
   5  -8  -1 333.289 14.0001   8
  -8  -5  -1 316.884 13.5076   2
  -8  -5  -1 320.600 12.8003   5
  -8  -5  -1 328.199 12.6899   7
  -8  -5  -1 326.612 12.7323   6
   8   5  -1 330.307 10.1884   8
  -5   8  -1 325.606 11.7005   6
  -8  -5  -1 303.919 15.1692   4
   5  -8  -1 303.641 11.7572   5
  -5   8  -1 334.027 13.6594   5
   8   5  -1 312.178 11.0899   4
   8   5  -1 304.971 11.4523   2
  -5   8  -1 331.886 14.4288   7
   8   5  -1 323.524 11.3215   2
  -5   8  -1 313.165 12.9862   8
   5  -8  -1 319.727 14.4957   2
   8   5  -1 311.110 10.3388   8
  -5   8  -1 326.509 11.6293   6
   5  -8  -1 329.651 14.3487   4
   8   5  -1 312.677 13.8786   5
   5  -8  -1 334.689 11.4321   3
  -5   8   1 314.282 11.0919   3
  -8  -5   1 328.945 14.2958   6
  -8  -5   1 325.002 11.4862   4
  -8  -5   1 323.055 12.3898   3
   5  -8   1 283.697 12.6931   8
   5  -8   1 303.131 13.5720   4
   5  -8   1 324.619 13.8986   3
   5  -8   1 308.272 13.5826   8
  -5   8   1 331.791 13.5414   6
  -5   8   1 336.978 12.2595   5
  -5   8   1 313.297 12.8926   8
   8   5   1 320.135 7.81751   8
  -8  -5   1 327.969 14.6138   7
  -5   8   1 322.121 14.7485   7
  -8  -3  -1 283.073 11.5080   7
   8   3  -1 303.250 10.1112   4
  -3   8  -1 282.025 11.8228   8
  -3   8  -1 308.061 11.0423   6
  -3   8  -1 279.855 10.7774   6
  -8  -3  -1 288.017 12.7128   2
   3  -8  -1 289.946 10.8963   3
   3  -8  -1 297.664 12.4196   8
   8   3  -1 295.561 9.42178   8
   3  -8  -1 263.037 14.2987   4
  -3   8  -1 297.365 11.6909   5
   8   3  -1 260.203 12.7302   2
  -8  -3  -1 289.860 11.2789   3
   8   3  -1 297.768 9.86668   8
  -8  -3  -1 291.816 10.8973   6
   8   3  -1 313.070 11.7244   2
   8   3  -1 280.586 10.0301   4
   3  -8  -1 253.599 13.9106   2
   3  -8  -1 279.673 9.85045   5
  -8  -3  -1 277.847 12.3138   5
  -3   8  -1 278.965 12.9731   7
  -8  -3  -1 275.402 12.2304   4
   8   3  -1 291.029 10.6442   3
  -3   8  -1 286.011 12.2543   8
  -3   8   1 284.719 12.1052   3
  -3   8   1 302.049 12.7666   8
  -3   8   1 334.046 12.7601   8
   8   3   1 293.345 11.2142   3
  -3   8   1 300.093 13.1974   7
   3  -8   1 306.594 11.5838   3
   8   3   1 300.396 7.56229   8
   8   3   1 273.166 10.7827   6
  -8  -3   1 302.950 10.4736   3
   3  -8   1 307.838 12.1904   8
   3  -8   1 306.965 11.7314   2
  -8  -3   1 286.001 12.1517   6
  -3   8   1 299.969 12.5633   6
  -3   8   1 292.679 10.0166   5
   8   1  -1 832.222 25.4816   2
  -1   8  -1 884.533 25.5088   8
   8   1  -1 855.838 23.2940   8
  -8  -1  -1 936.405 26.9457   5
   8   1  -1 888.669 22.6956   3
  -1   8  -1 873.328 25.0498   6
   8   1  -1 914.464 25.3708   2
   1  -8  -1 863.527 24.8127   3
  -1   8  -1 870.950 26.8491   7
  -1   8  -1 881.562 24.7314   5
   8   1  -1 872.093 23.5590   4
  -8  -1  -1 889.435 25.5415   7
  -1   8  -1 889.892 24.1509   2
   8   1  -1 873.435 23.6714   4
   1  -8  -1 857.382 21.5059   5
  -8  -1  -1 876.707 23.5243   6
  -8  -1  -1 895.831 26.7731   2
  -1   8  -1 872.921 25.5808   8
   1  -8  -1 852.928 26.2694   4
   1  -8  -1 871.455 25.0423   8
   8   1  -1 872.375 23.5863   8
   1  -8  -1 921.438 26.0977   2
   8   1   1 938.628 29.7218   3
  -1   8   1 884.663 21.8219   5
  -1   8   1 906.982 26.5141   6
   1  -8   1 868.861 24.7841   5
   8   1   1 892.440 24.1535   3
   8   1   1 863.226 23.2547   6
  -8  -1   1 866.473 24.9478   2
  -8  -1   1 868.898 25.1557   6
  -1   8   1 885.704 25.8487   8
   8   1   1 866.885 22.2803   8
  -1   8   1 877.926 25.4868   8
   8   1   1 858.113 25.5966   4
   1  -8   1 917.695 24.4973   2
  -8  -1   1 878.600 22.4060   3
  -8  -1   1 870.723 26.9261   5
   1  -8   1 921.796 26.3795   4
   1  -8   1 870.217 25.6183   8
  -8  -1   1 855.215 21.6560   8
   8   1   1 880.134 22.2256   8
   8   1   1 881.375 26.1980   2
  -8  -1   1 876.885 26.6469   7
  -1   8   1 891.464 25.9799   7
   1  -8   1 900.433 25.7060   3
   1   8  -1 834.723 23.4988   8
   8  -1  -1 802.914 22.3230   8
   8  -1  -1 816.478 24.0963   2
   8  -1  -1 822.323 22.4106   4
  -1  -8  -1 787.466 22.5833   8
   8  -1  -1 788.956 18.9726   3
  -1  -8  -1 814.755 23.8343   2
  -1  -8  -1 791.584 23.6645   3
   8  -1  -1 781.182 18.9737   3
   1   8  -1 795.160 23.3520   8
   1   8  -1 780.067 21.2935   2
  -8   1  -1 785.865 20.6792   6
  -8   1  -1 807.581 25.3686   5
   8  -1  -1 813.586 22.6220   8
   1   8  -1 772.613 24.6262   7
  -8   1  -1 814.987 24.1720   7
  -1  -8  -1 835.104 25.1163   4
  -8   1  -1 804.892 20.5903   8
  -1  -8   1 820.668 23.8031   4
   1   8   1 803.530 23.5825   7
  -1  -8   1 805.649 22.6811   5
  -1  -8   1 816.473 21.5609   2
   8  -1   1 782.009 24.5348   2
  -1  -8   1 823.463 23.9200   6
   8  -1   1 792.335 21.6548   3
   8  -1   1 838.956 24.3428   4
   8  -1   1 786.136 20.6800   6
  -8   1   1 774.657 24.7616   7
   8  -1   1 813.968 21.8018   3
   8  -1   1 822.263 21.8310   8
  -8   1   1 813.108 22.3220   4
   1   8   1 791.451 24.7762   6
  -8   1   1 790.510 24.9388   5
  -8   1   1 770.649 21.3104   8
  -8   1   1 804.352 23.2105   6
   8  -1   1 824.589 21.9980   8
  -1  -8   1 787.991 24.4223   3
   1   8   1 788.995 23.1968   8
   1   8   1 796.628 23.0054   8
  -3  -8  -1 401.331 15.5548   3
  -8   3  -1 376.736 17.6909   5
   3   8  -1 400.304 11.7657   2
   3   8  -1 415.669 14.2508   8
  -3  -8  -1 405.856 14.5071   2
   3   8  -1 406.745 13.6244   8
   8  -3  -1 393.523 13.8854   8
   8  -3  -1 413.680 14.6937   8
  -8   3  -1 402.728 11.1296   6
   3   8  -1 337.609 16.1989   7
   8  -3  -1 410.320 14.0564   4
  -8   3  -1 407.828 13.1596   8
   3   8  -1 406.343 15.3047   5
  -8   3  -1 378.117 12.4340   3
  -8   3  -1 399.478 15.0875   7
  -3  -8  -1 380.008 12.1525   8
   3   8   1 416.841 13.5596   8
  -8   3   1 422.884 14.0841   6
   8  -3   1 364.988 15.1352   2
   3   8   1 365.651 16.9330   6
  -8   3   1 399.962 15.3822   5
   8  -3   1 402.555 11.2230   6
  -8   3   1 401.986 14.3077   4
   3   8   1 413.426 11.1009   5
  -8   3   1 402.464 16.5416   7
  -3  -8   1 413.327 11.8104   2
  -8   3   1 408.261 13.4026   8
  -3  -8   1 402.249 12.9549   8
   8  -3   1 406.772 17.4442   4
   3   8   1 402.706 14.1868   7
  -3  -8   1 404.098 13.9979   4
  -3  -8   1 391.508 15.4850   3
   8  -3   1 405.968 12.4573   3
   3   8   1 402.510 14.8564   8
   8  -3   1 376.903 13.4027   8
  -3  -8   1 381.086 13.7848   5
   3   8   1 396.082 10.8689   5
  -8   5  -1 289.581 9.28043   6
  -5  -8  -1 279.406 12.5662   4
   5   8  -1 276.760 13.4175   7
  -8   5  -1 307.275 14.3947   7
   8  -5  -1 294.966 12.5727   8
  -8   5  -1 304.589 10.6977   3
   8  -5  -1 290.152 13.7769   2
  -5  -8  -1 288.785 12.1963   2
   8  -5  -1 294.454 12.9407   8
  -5  -8  -1 283.358 13.1246   3
   5   8  -1 289.098 9.63190   2
  -8   5  -1 291.642 14.1295   5
   5   8  -1 294.467 11.8902   5
   8  -5  -1 289.034 12.1315   4
   5   8  -1 294.845 10.8760   8
   5   8  -1 284.797 10.8280   8
   5   8   1 283.489 13.3408   6
   8  -5   1 284.585 9.21078   6
  -5  -8   1 302.625 11.8668   4
   8  -5   1 288.189 13.6456   2
   5   8   1 317.475 18.2254   7
  -5  -8   1 310.471 9.71831   2
   5   8   1 298.383 10.0711   5
   5   8   1 305.168 10.5474   8
   8  -5   1 296.452 10.3910   3
  -5  -8   1 292.091 13.4606   6
   5   8   1 298.292 10.3703   5
  -5  -8   1 289.739 13.2452   3
   8  -5   1 301.593 12.2399   8
  -8   5   1 303.954 12.3168   8
   8  -5   1 304.563 13.7060   4
  -5  -8   1 278.153 9.65123   8
   5   8   1 304.952 10.4526   8
  -8   5   1 300.690 14.3177   7
  -8   5   1 280.982 11.7387   6
  -8   7  -1 65.5542 7.56970   8
  -8   7  -1 71.8832 5.46596   6
   7   8  -1 66.3094 8.52777   7
  -8   7  -1 76.4910 6.68129   3
   7   8  -1 65.4457 5.63931   2
   7   8  -1 70.2930 5.67750   8
  -7  -8  -1 67.5863 8.58702   3
   8  -7  -1 60.2429 8.11407   4
   8  -7  -1 61.6372 8.47721   8
  -8   7  -1 67.3938 8.89845   5
   7   8  -1 69.8074 5.32227   8
  -7  -8  -1 72.6457 8.35001   4
   8  -7  -1 71.9423 7.69204   2
   8  -7  -1 68.4400 4.32613   3
  -8   7  -1 62.6066 9.31667   7
   8  -7  -1 68.0726 8.76177   8
   7   8   1 72.5954 4.81071   8
   7   8   1 67.7703 7.81579   5
  -7  -8   1 67.2600 6.47155   4
  -7  -8   1 68.0129 5.33476   2
   8  -7   1 74.4192 6.06475   3
   8  -7   1 71.9652 8.69467   8
  -7  -8   1 70.1133 7.41668   6
   8  -7   1 61.8678 7.37237   4
  -7  -8   1 79.9889 8.42982   3
  -8   7   1 69.6984 7.97257   7
  -8   7   1 64.2693 4.59283   3
   7   8   1 74.0852 4.94614   8
  -8   7   1 63.2658 8.22690   5
   8  -7   1 75.8279 5.58300   6
   7   8   1 61.5702 8.14097   6
  -8   7   1 72.3774 7.49124   6
   7   8   1 69.5709 6.20874   5
   8  -7   1 72.8553 6.93594   8
   8  -7   1 62.6007 8.68341   2
  -8   7   1 66.1313 7.60459   8
  -9  -8  -1 127.279 10.8240   3
   9   8  -1 100.336 6.83614   8
  -8   9  -1 118.520 7.42657   6
   8  -9  -1 95.3594 9.41694   2
  -8   9  -1 130.374 10.2891   8
   9   8  -1 105.913 6.66002   8
   9   8  -1 98.6850 9.04862   7
   9   8  -1 118.167 8.03226   2
  -8   9  -1 97.6356 7.65765   6
   8  -9  -1 111.196 10.6225   4
  -9  -8  -1 110.036 9.62194   2
   8  -9  -1 106.181 6.46567   3
  -9  -8  -1 114.981 10.4494   4
   9   8  -1 92.6333 9.60048   5
   9   8  -1 105.763 7.40575   2
  -8   9  -1 104.756 10.7680   5
  -8   9  -1 114.933 12.1289   7
   8  -9   1 116.813 7.79404   3
  -8   9   1 128.356 11.0472   5
   9   8   1 111.414 10.1704   6
   9   8   1 115.247 10.9307   5
   8  -9   1 108.416 9.60338   8
   9   8   1 111.902 5.19815   8
  -8   9   1 98.8744 9.36278   6
  -8   9   1 104.320 7.23575   3
  -8   9   1 130.338 11.9622   7
  -8   9   1 120.404 8.83775   8
   8  -9   1 112.043 11.0493   2
   9   8   1 117.420 9.46361   7
   8  -9   1 115.755 9.94621   4
  -9  -8   1 111.389 9.78891   3
  -9  -8   1 100.260 10.9955   6
   9   8   1 115.086 5.35792   8
   8  -9   1 105.184 11.1891   8
  -9  -8   1 110.430 8.25384   4
   9   6  -1 127.083 6.28633   8
  -6   9  -1 130.798 7.78358   6
  -6   9  -1 122.183 9.71799   8
  -9  -6  -1 116.398 8.59651   4
  -6   9  -1 127.906 10.0815   7
   6  -9  -1 135.380 7.40908   3
  -6   9  -1 137.237 10.1295   5
   9   6  -1 122.638 5.99339   8
   6  -9  -1 140.536 10.9512   2
  -6   9  -1 139.335 8.98076   6
   9   6  -1 125.664 8.25886   2
  -9  -6  -1 112.745 9.09201   3
   9   6  -1 130.447 9.78286   5
   6  -9  -1 113.675 9.74667   8
  -9  -6  -1 121.741 9.76566   2
   9   6  -1 116.729 7.87269   4
   6  -9  -1 137.037 10.5520   4
  -9  -6  -1 127.302 9.26495   6
   9   6  -1 133.191 7.52579   2
  -9  -6  -1 147.313 11.0058   5
   6  -9   1 130.901 9.57707   4
  -9  -6   1 140.736 7.75847   4
  -6   9   1 124.740 7.67365   3
  -6   9   1 126.188 9.63294   8
  -6   9   1 123.697 9.60927   6
  -9  -6   1 132.858 9.52486   7
  -6   9   1 122.892 10.9665   7
   9   6   1 135.123 4.06169   8
   6  -9   1 120.148 8.68298   8
  -6   9   1 129.808 8.23397   5
  -9  -6   1 129.549 9.06517   3
   9   6   1 135.294 3.97788   8
   6  -9   1 135.912 9.12112   3
   6  -9   1 144.384 10.2171   2
  -9  -6   1 134.841 10.6275   6
  -9  -4  -1 193.774 9.42511   6
   9   4  -1 211.715 8.64929   4
   9   4  -1 201.465 8.48309   4
   9   4  -1 194.812 9.42534   2
   4  -9  -1 200.256 11.5610   4
   9   4  -1 185.372 7.57416   8
  -4   9  -1 212.344 10.9429   5
  -4   9  -1 200.915 9.58636   6
   4  -9  -1 183.689 8.94166   5
   9   4  -1 200.934 11.3277   5
  -9  -4  -1 185.930 11.4125   2
  -4   9  -1 181.234 12.0184   7
   9   4  -1 191.093 10.1401   2
  -9  -4  -1 198.794 9.86745   3
  -4   9  -1 193.134 10.7397   8
   4  -9  -1 196.926 9.07375   3
   9   4  -1 192.160 7.43564   8
   4  -9  -1 198.018 11.5374   2
  -9  -4  -1 212.698 10.4748   7
   4  -9  -1 187.764 10.9071   8
  -4   9   1 184.454 11.1007   6
   4  -9   1 203.439 11.5838   3
   4  -9   1 207.954 10.5326   2
  -4   9   1 205.095 10.7863   8
  -4   9   1 178.726 11.3143   8
  -4   9   1 202.904 8.73472   5
  -9  -4   1 201.663 11.8070   7
   4  -9   1 205.015 11.0911   8
  -9  -4   1 193.761 8.74475   3
   4  -9   1 203.640 11.8673   4
  -9  -4   1 197.706 11.1256   6
  -4   9   1 187.234 10.6580   7
   9   4   1 204.737 5.18875   8
   9   4   1 196.680 5.38502   8
   2  -9  -1 144.934 9.20702   8
   9   2  -1 162.897 7.05812   3
  -2   9  -1 150.190 9.31344   8
   9   2  -1 141.561 7.35507   4
   2  -9  -1 151.285 10.1199   4
  -2   9  -1 151.767 9.55507   7
   9   2  -1 141.645 10.0057   2
  -2   9  -1 160.551 8.49911   5
   2  -9  -1 162.505 8.68163   3
   9   2  -1 150.568 7.08377   8
  -9  -2  -1 154.413 7.35053   6
  -2   9  -1 153.086 8.44783   6
   2  -9  -1 165.488 6.46502   5
  -9  -2  -1 159.622 10.5950   2
  -9  -2  -1 149.893 12.0227   5
   9   2  -1 154.544 7.22130   4
  -9  -2  -1 169.880 9.22364   7
  -2   9  -1 137.914 9.32663   8
   9   2  -1 152.552 6.58616   8
   9   2  -1 152.903 9.16094   5
   9   2   1 145.308 9.26461   4
   9   2   1 160.221 7.86268   3
   9   2   1 158.403 5.64580   8
  -9  -2   1 160.581 9.62634   5
  -2   9   1 161.622 10.1962   6
   2  -9   1 159.650 8.56849   2
  -2   9   1 143.684 9.57866   8
   2  -9   1 154.837 10.2535   4
  -9  -2   1 161.328 6.91053   3
  -2   9   1 163.257 8.67075   8
  -9  -2   1 165.047 10.5763   7
   9   2   1 155.487 8.20603   6
  -2   9   1 155.923 6.36679   5
   2  -9   1 152.178 9.34118   8
  -9  -2   1 148.499 8.96634   6
   0   9  -1 388.033 14.6867   6
   9   0  -1 389.027 14.8017   2
   0   9  -1 384.720 12.9291   2
   0  -9  -1 381.789 15.1258   4
   9   0  -1 388.404 13.3447   8
   0  -9  -1 402.474 14.9124   2
   9   0  -1 381.321 13.0261   4
   0   9  -1 398.856 14.6079   8
   9   0  -1 406.906 13.0062   8
   0  -9  -1 379.004 9.75501   5
   0   9  -1 387.428 15.3935   7
   9   0  -1 390.374 13.3319   4
  -9   0  -1 399.197 12.2802   6
   9   0  -1 390.073 10.9457   3
   0   9  -1 402.706 13.8310   5
  -9   0  -1 392.040 14.9730   7
   0   9  -1 378.963 14.5556   8
  -9   0  -1 390.710 16.4078   5
   0  -9   1 381.079 13.5513   5
   0   9   1 404.382 14.5464   8
   9   0   1 394.057 12.6947   3
   9   0   1 378.511 14.5957   4
   0  -9   1 411.969 17.3024   4
   9   0   1 377.302 14.9603   2
   9   0   1 398.179 12.8628   3
   9   0   1 392.532 12.0435   8
   0   9   1 388.456 10.0939   5
  -9   0   1 387.026 11.3877   8
   0   9   1 394.071 15.2883   6
   0  -9   1 385.967 15.3025   3
   0   9   1 401.874 15.1323   7
  -9   0   1 388.591 10.6973   3
   0  -9   1 405.776 13.1910   2
  -9   0   1 376.308 13.9203   6
   0   9   1 399.002 14.7892   8
  -9   0   1 378.214 15.3771   5
   0  -9   1 396.648 14.4946   8
   9   0   1 378.039 12.3205   8
  -9   0   1 378.254 16.0121   7
   9   0   1 382.837 12.2210   6
   2   9  -1 98.4660 5.90174   2
  -2  -9  -1 107.648 6.67659   8
  -9   2  -1 100.959 5.77465   8
  -9   2  -1 101.017 5.82839   3
   9  -2  -1 111.199 6.79716   8
  -9   2  -1 92.7454 4.77869   6
   9  -2  -1 101.339 7.78636   8
   2   9  -1 95.0861 8.77373   8
  -9   2  -1 84.9425 9.20126   5
  -2  -9  -1 91.6240 7.52962   4
   9  -2  -1 116.083 7.29514   4
  -2  -9  -1 91.9596 8.27384   3
   9  -2  -1 104.798 7.66433   2
   2   9  -1 103.064 9.04331   7
   2   9  -1 113.193 7.13747   5
  -2  -9  -1 98.6145 7.55474   2
   2   9  -1 109.227 7.36706   8
  -9   2   1 87.4527 6.19364   8
  -2  -9   1 105.547 7.44599   8
   2   9   1 97.4875 3.64164   5
  -2  -9   1 102.074 7.47946   3
  -2  -9   1 79.8559 7.19676   4
  -9   2   1 104.128 8.36710   4
   2   9   1 98.0594 7.45427   7
   9  -2   1 91.4309 7.39857   2
  -9   2   1 82.5671 9.00418   5
   9  -2   1 94.3385 5.25689   6
   9  -2   1 99.5923 6.22711   8
   2   9   1 91.8103 7.44193   8
   2   9   1 96.1185 3.48305   5
   9  -2   1 92.8004 7.28022   4
   9  -2   1 105.863 6.03729   3
  -2  -9   1 103.051 8.42400   6
  -9   2   1 80.3123 7.55475   7
  -2  -9   1 101.984 7.29454   5
   2   9   1 92.5179 7.42682   8
  -9   2   1 104.894 7.11615   6
   2   9   1 96.6958 7.48241   6
  -2  -9   1 102.534 5.53672   2
  -4  -9  -1 125.505 8.47995   3
  -9   4  -1 115.169 7.77950   8
   4   9  -1 129.840 7.66859   8
  -9   4  -1 119.658 6.79022   3
  -4  -9  -1 123.690 8.43683   2
  -9   4  -1 114.573 10.0788   7
   9  -4  -1 128.464 9.04222   8
   4   9  -1 115.523 8.16941   5
  -4  -9  -1 114.982 6.26515   8
   4   9  -1 139.732 9.94482   7
   9  -4  -1 129.080 8.16946   8
   4   9  -1 144.560 8.08976   8
   9  -4  -1 126.231 8.78763   2
  -9   4  -1 111.223 8.87984   5
  -4  -9  -1 121.192 9.50757   4
  -9   4  -1 123.952 5.42499   6
  -9   4   1 124.295 8.25314   8
  -9   4   1 108.574 9.71825   5
   9  -4   1 142.079 6.81668   3
   4   9   1 128.178 7.56896   8
   4   9   1 132.319 5.72954   5
  -4  -9   1 137.624 8.09821   4
   9  -4   1 116.769 8.92976   8
   9  -4   1 139.888 9.70137   4
  -4  -9   1 120.666 8.49842   6
  -4  -9   1 118.137 9.40953   3
   4   9   1 118.936 8.54986   6
  -9   4   1 134.758 10.4365   7
   9  -4   1 132.759 10.0992   2
  -9   4   1 135.178 8.51066   6
  -4  -9   1 126.793 6.14801   2
   9  -4   1 135.977 5.70779   6
   4   9   1 127.157 7.03122   8
  -4  -9   1 124.350 7.16902   8
   4   9   1 127.083 5.95251   5
   9  -4   1 110.652 9.05921   8
   6   9  -1 88.9412 7.72556   5
   9  -6  -1 69.7589 7.78003   2
  -9   6  -1 80.8997 10.0310   5
   9  -6  -1 67.1265 8.45137   8
  -6  -9  -1 72.9692 8.81103   4
  -9   6  -1 70.9412 8.04630   7
   6   9  -1 78.9445 6.70892   8
  -9   6  -1 79.9833 5.20006   6
   9  -6  -1 76.4959 8.40733   8
  -6  -9  -1 64.8734 8.74728   3
   6   9  -1 73.6485 5.52714   2
   9  -6  -1 84.0798 8.43946   4
  -9   6  -1 65.8429 6.28047   3
   6   9  -1 66.5733 8.73507   7
   6   9  -1 57.6857 6.24206   8
   9  -6   1 80.8633 8.48232   8
   9  -6   1 87.5053 8.29141   8
   6   9   1 81.5405 8.84252   7
   6   9   1 77.6381 5.92200   5
  -9   6   1 82.0511 7.64359   8
  -6  -9   1 73.8708 5.36175   2
   9  -6   1 78.8637 9.46288   2
  -6  -9   1 83.2819 8.96069   3
  -6  -9   1 62.8344 8.99765   6
   9  -6   1 68.2329 5.66070   3
  -9   6   1 62.0526 7.11637   6
  -9   6   1 82.5233 8.95548   5
   9  -6   1 72.2070 9.13795   4
  -9   6   1 55.3794 9.14342   7
  -6  -9   1 70.3825 7.21581   4
   6   9   1 79.9211 6.73003   5
   6   9   1 82.1171 6.07707   8
   6   9   1 73.4939 8.67736   6
   9  -6   1 73.3913 5.33898   6
   6   9   1 68.6996 5.82739   8
   9  -8  -1 86.1878 10.3027   8
  -9   8  -1 86.1242 9.20338   8
   8   9  -1 83.9985 6.50249   8
  -9   8  -1 81.6139 8.65942   5
   9  -8  -1 71.7180 10.5781   2
   8   9  -1 73.0960 6.76786   8
   8   9  -1 95.1012 10.2691   7
  -8  -9  -1 87.2493 9.97429   2
   9  -8  -1 79.7000 8.18783   4
   9  -8  -1 84.2095 5.17697   3
  -8  -9  -1 82.1795 9.78289   4
  -8  -9  -1 75.0555 9.83755   3
   8   9  -1 77.4333 9.65628   5
   9  -8  -1 84.5798 10.3508   8
  -9   8  -1 88.7971 6.60376   6
   8   9  -1 87.7029 7.06135   2
  -9   8  -1 82.6531 11.4404   7
   8   9   1 77.4564 5.55996   8
  -8  -9   1 81.9214 8.02572   4
   9  -8   1 84.1514 6.67921   6
  -8  -9   1 73.0040 10.0305   6
  -9   8   1 87.5792 8.82678   6
  -9   8   1 84.4248 9.57302   5
  -9   8   1 75.4378 5.48969   3
   9  -8   1 92.4169 10.3991   8
   8   9   1 79.3214 5.72941   8
   8   9   1 89.1617 8.35014   6
   9  -8   1 79.1332 6.95066   3
   9  -8   1 91.8320 10.4541   2
  -9   8   1 87.4366 11.1869   7
  -9   8   1 77.1794 8.83482   8
  -8  -9   1 87.9313 6.53633   2
   8   9   1 81.4056 7.40317   5
   8   9   1 93.0226 8.98778   7
   9  -8   1 87.7450 10.1687   8
   9  -8   1 106.102 10.9760   4
  -8  -9   1 84.1394 9.88677   3
   9 -10  -1 45.5190 9.85727   8
  -9  10  -1 36.0378 10.4920   7
 -10  -9  -1 36.9808 7.53399   3
   9 -10  -1 37.6439 5.35328   3
   9 -10  -1 42.6202 10.2228   2
  10   9  -1 42.1315 5.31872   8
  10   9  -1 34.7738 4.93086   8
 -10  -9  -1 51.3396 8.59509   2
  -9  10  -1 32.5449 5.97847   6
  -9  10  -1 35.8274 8.33259   8
 -10  -9  -1 44.1527 8.72778   4
  10   9  -1 35.6574 8.89489   7
  10   9  -1 41.6796 8.37159   5
   9 -10  -1 41.9661 9.43554   4
  10   9  -1 41.5954 6.20335   2
  -9  10  -1 52.8328 8.42780   5
  -9  10   1 45.1036 8.39284   5
  -9  10   1 46.9764 10.3156   7
   9 -10   1 44.3852 8.26456   3
  -9  10   1 42.2266 8.33808   8
   9 -10   1 35.6352 9.56694   4
  10   9   1 42.9731 4.49208   8
 -10  -9   1 35.1560 8.28743   3
  -9  10   1 41.2241 8.97819   6
  10   9   1 42.9490 8.23098   7
  10   9   1 42.9188 5.06463   8
  10   9   1 55.5861 8.98892   6
  -9  10   1 37.3763 6.23826   3
   9 -10   1 46.9537 8.60043   2
  10   9   1 58.2256 8.03536   5
 -10  -9   1 41.5641 8.44342   6
   9 -10   1 44.7814 9.57044   8
 -10  -9   1 48.1508 9.21741   4
  10   7  -1 40.1699 5.12165   8
 -10  -7  -1 40.3647 7.93475   2
   7 -10  -1 43.9051 5.59031   3
  10   7  -1 43.3078 8.27099   7
  -7  10  -1 50.8179 9.66187   7
  10   7  -1 34.4043 4.40647   8
   7 -10  -1 48.7660 9.10389   2
  -7  10  -1 42.8787 7.90939   8
  -7  10  -1 42.5646 5.98672   6
   7 -10  -1 52.6250 8.76772   4
  10   7  -1 49.1220 8.19314   5
 -10  -7  -1 29.5471 7.51860   4
 -10  -7  -1 37.1672 7.52570   3
   7 -10  -1 40.6917 8.25829   8
  10   7  -1 57.1090 6.57619   2
 -10  -7  -1 40.2124 7.63932   6
  -7  10  -1 34.6120 7.87270   5
 -10  -7  -1 42.6855 7.43874   5
  -7  10   1 55.6509 8.16241   8
 -10  -7   1 46.5862 8.47609   6
 -10  -7   1 46.6621 9.09179   7
   7 -10   1 52.2262 8.70829   8
 -10  -7   1 43.1251 5.98282   4
 -10  -7   1 40.5720 7.06855   3
  10   7   1 42.1414 2.63423   8
  -7  10   1 52.7693 8.00739   6
   7 -10   1 46.8922 8.52208   2
   7 -10   1 39.4731 7.06026   3
  10   7   1 26.0874 6.79953   7
  10   7   1 44.4329 2.91745   8
  -7  10   1 39.2680 9.06524   7
   7 -10   1 46.4132 8.95479   4
 -10  -5  -1 152.816 10.4294   7
   5 -10  -1 154.848 10.2949   4
  10   5  -1 157.873 8.53729   2
 -10  -5  -1 154.355 10.7615   2
   5 -10  -1 148.416 9.10332   5
 -10  -5  -1 137.744 9.67268   6
  -5  10  -1 144.536 9.35206   8
   5 -10  -1 160.382 8.47880   3
 -10  -5  -1 154.137 9.96374   3
  -5  10  -1 149.938 10.7843   7
  10   5  -1 136.205 10.7194   5
   5 -10  -1 144.382 9.60182   8
 -10  -5  -1 147.491 10.3998   4
   5 -10  -1 152.732 10.2159   2
 -10  -5  -1 149.566 10.7095   5
  10   5  -1 147.461 6.89137   8
  -5  10  -1 154.532 11.1918   5
  -5  10  -1 134.908 8.39707   6
  10   5  -1 152.081 8.09085   4
  10   5  -1 153.085 8.52571   4
  10   5  -1 154.624 6.75299   8
 -10  -5   1 151.416 10.9671   6
 -10  -5   1 135.508 11.3010   7
   5 -10   1 138.505 11.4810   4
 -10  -5   1 165.435 9.51288   3
  -5  10   1 150.907 10.7757   6
  -5  10   1 158.473 11.8701   7
  -5  10   1 157.969 8.65247   5
   5 -10   1 171.508 10.0961   8
   5 -10   1 140.125 10.2373   2
  -5  10   1 155.721 9.54135   8
   5 -10   1 141.374 9.52984   3
  10   3  -1 93.1247 7.46064   3
  10   3  -1 75.9230 8.90140   5
 -10  -3  -1 90.0642 6.64061   6
   3 -10  -1 72.6470 7.29119   2
 -10  -3  -1 83.4993 9.13711   2
  -3  10  -1 81.6977 7.28432   6
  10   3  -1 88.4706 7.23995   2
 -10  -3  -1 95.2628 9.87648   7
  10   3  -1 86.6074 5.23178   8
  10   3  -1 95.8572 6.25639   4
  10   3  -1 90.8804 6.66797   4
   3 -10  -1 89.9495 8.07355   4
   3 -10  -1 77.4958 5.91159   5
  10   3  -1 85.9979 5.73438   8
  -3  10  -1 82.5436 8.33213   8
  -3  10  -1 93.3522 8.56752   7
 -10  -3  -1 86.2168 9.30773   5
  -3  10  -1 98.4416 7.60709   5
  -3  10  -1 75.1850 9.09057   8
   3 -10  -1 88.2043 8.64726   8
  -3  10   1 91.4743 5.81918   5
  -3  10   1 75.6507 9.05369   8
 -10  -3   1 104.700 6.34662   3
   3 -10   1 87.0869 7.40196   8
  10   3   1 89.6787 4.04664   8
 -10  -3   1 97.2702 9.69906   7
   3 -10   1 84.0489 8.00737   3
  10   3   1 87.4360 8.23823   4
  -3  10   1 84.7077 7.81959   7
   3 -10   1 89.0414 7.61867   2
  -3  10   1 72.6278 8.10405   8
   3 -10   1 82.6900 9.31667   4
  -3  10   1 86.6880 8.63669   6
  10   3   1 84.2628 3.99324   8
 -10  -3   1 92.7376 8.39539   6
  10   3   1 92.1179 6.97383   3
  10   1  -1 157.678 7.94457   4
  -1  10  -1 155.414 8.43632   5
   1 -10  -1 166.806 9.70126   3
 -10  -1  -1 153.178 9.96948   5
   1 -10  -1 145.724 9.15224   2
  -1  10  -1 149.538 11.0164   7
   1 -10  -1 145.785 9.38375   8
  10   1  -1 166.266 8.12255   8
  -1  10  -1 163.026 10.1673   8
  10   1  -1 162.318 7.45337   8
 -10  -1  -1 157.405 7.70798   6
  10   1  -1 157.005 6.68888   3
  10   1  -1 154.975 8.57394   4
  -1  10  -1 168.264 10.1715   8
   1 -10  -1 157.185 9.81071   4
   1 -10  -1 158.241 5.87057   5
  -1  10  -1 140.622 9.60007   6
  10   1  -1 153.752 11.0240   2
  10   1   1 154.169 7.61897   3
   1 -10   1 150.152 9.97442   3
  10   1   1 163.845 8.13707   6
 -10  -1   1 161.165 11.1941   7
   1 -10   1 177.529 10.7745   4
  10   1   1 155.101 8.88040   3
 -10  -1   1 152.911 6.44786   3
  -1  10   1 164.399 10.6002   7
 -10  -1   1 159.204 11.4169   5
  10   1   1 156.543 6.67829   8
  -1  10   1 158.182 10.0637   8
   1 -10   1 163.413 9.84885   8
  10   1   1 151.215 9.04029   4
  10   1   1 161.758 10.4945   2
   1 -10   1 166.260 8.30796   2
  10   1   1 157.991 6.59501   8
  -1  10   1 153.730 9.54557   6
  -1  10   1 154.241 5.87160   5
  10  -1  -1 187.680 9.27808   4
  -1 -10  -1 186.428 10.6427   3
 -10   1  -1 166.207 10.9964   7
 -10   1  -1 181.505 12.2050   5
   1  10  -1 188.787 11.6987   7
   1  10  -1 181.611 8.72486   2
   1  10  -1 177.230 10.3144   8
 -10   1  -1 184.835 7.42330   6
   1  10  -1 178.297 9.83470   6
  10  -1  -1 185.376 5.21373   3
  10  -1  -1 188.286 9.06508   8
  -1 -10  -1 166.257 9.07322   8
  -1 -10  -1 168.513 11.2457   4
   1  10  -1 195.123 10.3789   8
  10  -1  -1 190.371 5.25704   3
  10  -1  -1 184.175 9.04511   8
   1  10  -1 176.953 8.90212   5
  10  -1  -1 184.681 10.8548   2
  10  -1   1 182.490 7.81361   6
   1  10   1 179.215 5.11198   5
   1  10   1 186.136 5.21757   5
  10  -1   1 186.570 8.35856   8
  -1 -10   1 187.134 10.2188   3
   1  10   1 182.796 10.0684   8
  10  -1   1 183.550 10.3617   2
  10  -1   1 183.526 8.13249   3
  -1 -10   1 200.358 11.0782   5
  10  -1   1 189.418 8.39817   3
 -10   1   1 189.612 12.1195   7
  -1 -10   1 186.718 8.49685   2
 -10   1   1 175.573 11.9524   5
   1  10   1 181.436 9.92037   8
  10  -1   1 188.655 10.7602   4
   1  10   1 194.526 10.6242   6
 -10   1   1 198.113 9.77405   6
  -1 -10   1 191.091 10.9894   4
 -10   1   1 185.757 7.63197   8
 -10   3  -1 49.3200 5.42665   3
 -10   3  -1 60.4575 8.29922   7
   3  10  -1 47.4512 6.41242   5
   3  10  -1 49.4689 6.52543   8
  10  -3  -1 48.1043 6.37830   4
  -3 -10  -1 46.0042 6.61968   4
 -10   3  -1 50.6020 5.68441   8
   3  10  -1 44.7402 7.85464   7
  -3 -10  -1 42.4711 5.56724   8
  -3 -10  -1 41.5963 6.38421   3
 -10   3  -1 53.4513 4.27057   6
   3  10  -1 51.3864 5.08425   2
  10  -3  -1 54.2259 6.72988   2
   3  10  -1 56.2322 7.32644   8
  10  -3  -1 53.5453 6.85292   8
 -10   3  -1 53.3841 8.82663   5
  10  -3  -1 51.3505 6.48471   8
   3  10   1 54.9666 3.42956   5
  -3 -10   1 55.3684 6.65596   8
 -10   3   1 59.1607 6.45609   6
  10  -3   1 51.6523 7.60220   4
  10  -3   1 50.6983 5.06574   3
 -10   3   1 53.3451 6.13818   8
  -3 -10   1 48.1442 6.44827   6
  -3 -10   1 48.2547 7.91294   3
   3  10   1 52.5417 6.87186   6
   3  10   1 52.7237 3.73721   5
  10  -3   1 43.7196 6.59448   2
 -10   3   1 47.0152 8.25093   7
  10  -3   1 52.4293 6.92875   8
   3  10   1 49.2338 6.04104   8
  -3 -10   1 52.5232 8.27989   4
  10  -3   1 50.2138 4.77536   6
   3  10   1 42.1867 6.06168   8
 -10   3   1 51.5719 8.54808   5
   3  10   1 69.5093 8.83059   7
  -3 -10   1 56.9894 5.13816   2
  10  -3   1 47.4223 5.90227   8
   5  10  -1 120.999 6.69704   2
 -10   5  -1 107.276 9.59192   5
   5  10  -1 127.672 10.5110   7
  -5 -10  -1 88.0501 9.91648   2
  -5 -10  -1 117.178 8.85828   4
   5  10  -1 111.386 7.80340   8
 -10   5  -1 116.527 9.04530   8
  10  -5  -1 104.946 9.60858   8
 -10   5  -1 118.941 11.1526   7
  10  -5  -1 120.072 9.50015   2
  10  -5  -1 119.639 9.40088   4
   5  10  -1 103.292 8.25040   8
   5  10  -1 117.328 8.20728   5
 -10   5  -1 114.500 6.84184   3
  -5 -10  -1 114.837 10.2816   3
  10  -5  -1 115.710 9.14976   8
 -10   5  -1 101.706 5.57003   6
   5  10   1 115.768 6.18765   5
  -5 -10   1 118.720 10.3372   3
  -5 -10   1 106.872 7.34587   8
  10  -5   1 122.297 6.87558   3
 -10   5   1 101.368 8.22813   6
 -10   5   1 116.960 11.1378   7
  -5 -10   1 122.090 9.21156   6
  10  -5   1 102.599 10.7019   2
  10  -5   1 115.377 8.93537   8
 -10   5   1 101.523 8.91011   8
   5  10   1 106.586 7.41135   8
  -5 -10   1 125.985 6.54995   2
   5  10   1 123.446 7.66360   8
   5  10   1 116.257 9.26257   7
  10  -5   1 120.629 9.28103   8
 -10   5   1 112.848 9.23322   5
  10  -5   1 111.910 8.92841   4
   5  10   1 124.219 10.5768   6
  10  -5   1 112.528 6.02210   6
   5  10   1 126.405 6.89649   5
   7  10  -1 58.6002 6.86962   8
  10  -7  -1 66.4415 9.25725   4
 -10   7  -1 58.9650 9.82891   7
   7  10  -1 67.0063 6.34200   2
  -7 -10  -1 66.8562 9.69371   3
   7  10  -1 60.6266 8.04359   5
 -10   7  -1 68.1509 5.57695   6
 -10   7  -1 76.6887 8.86321   5
  10  -7  -1 60.4781 9.15232   8
 -10   7  -1 71.8994 7.38187   3
  -7 -10  -1 65.3386 9.00289   4
  10  -7  -1 70.8236 10.3278   2
  10  -7  -1 87.9846 9.69563   8
   7  10  -1 61.0747 8.05057   7
  -7 -10  -1 66.3187 9.51987   2
   7  10  -1 71.1035 6.68574   8
  10  -7   1 70.3788 6.01865   3
 -10   7   1 76.6177 9.43608   6
  -7 -10   1 64.9590 7.78319   4
  10  -7   1 67.0151 9.20363   8
  -7 -10   1 51.9662 5.99366   2
   7  10   1 61.8419 6.20268   8
   7  10   1 70.7626 7.67832   5
   7  10   1 67.0631 6.18585   8
  10  -7   1 78.5173 10.2668   4
 -10   7   1 52.0561 7.68167   8
  10  -7   1 63.6430 6.10849   6
  -7 -10   1 72.4184 9.75585   3
  10  -7   1 58.6959 9.72408   2
  -7 -10   1 71.0877 10.3534   6
   7  10   1 64.6425 8.45849   7
 -10   7   1 57.4564 10.6635   7
   7  10   1 76.3064 9.90466   6
  10  -7   1 66.0982 9.33952   8
   7  10   1 64.7903 6.22172   5
 -10   7   1 66.9702 9.48497   5
 -10   9  -1 41.2365 10.5550   7
 -10   9  -1 50.9412 6.75859   6
  10  -9  -1 57.0151 9.83525   8
  -9 -10  -1 48.5733 10.0687   3
   9  10  -1 47.7174 5.88589   8
  10  -9  -1 45.4502 4.84788   3
   9  10  -1 55.1131 8.55135   5
   9  10  -1 45.3007 6.40266   2
  -9 -10  -1 47.8305 8.64034   2
 -10   9  -1 39.3046 9.55147   5
   9  10  -1 61.9618 9.81683   7
  10  -9  -1 57.9011 10.7896   2
   9  10  -1 53.9542 6.36808   8
  -9 -10  -1 56.9475 9.33106   4
 -10   9  -1 53.7861 8.76246   8
  10  -9  -1 53.1754 9.54258   4
  10  -9  -1 54.5820 11.0740   8
 -10   9   1 61.3011 9.13204   6
  -9 -10   1 52.3176 6.70351   2
  10  -9   1 56.7773 9.83086   8
   9  10   1 51.2073 9.66783   6
   9  10   1 53.8246 5.67293   8
 -10   9   1 35.0858 8.09594   8
  10  -9   1 35.9168 6.01917   6
   9  10   1 41.4673 8.29053   7
   9  10   1 44.8499 5.82554   8
 -10   9   1 58.5003 9.65192   5
 -10   9   1 58.1061 9.60008   7
  10  -9   1 44.4349 8.97733   8
  10  -9   1 51.1458 9.88467   4
   9  10   1 56.1651 8.86587   5
  10  -9   1 58.3140 9.04541   2
  -9 -10   1 63.8266 10.5049   6
  -9 -10   1 42.5500 7.79898   3
 -10   9   1 48.5231 5.96556   3
  -9 -10   1 37.3543 8.04939   4
  10  -9   1 48.3561 6.42960   3
  11  10  -1 80.1999 9.16965   2
  10 -11  -1 92.8788 13.8293   2
  11  10  -1 97.4330 7.84005   8
 -11 -10  -1 89.5428 12.0820   4
  11  10  -1 97.3394 12.7116   7
 -10  11  -1 78.2594 11.1912   7
  11  10  -1 102.708 12.0602   5
 -11 -10  -1 102.232 11.5505   2
  10 -11  -1 88.5221 12.9817   4
 -10  11  -1 68.9733 8.87556   6
 -10  11  -1 84.2070 12.0345   5
  11  10  -1 89.9560 7.44545   8
 -10  11  -1 92.9649 13.4070   8
  10 -11  -1 106.261 14.0644   8
  10 -11  -1 86.1639 7.13119   3
 -11 -10  -1 90.5276 12.9394   3
 -11 -10   1 81.9488 10.8536   4
  10 -11   1 99.4545 9.77188   3
 -11 -10   1 111.317 12.3301   3
 -11 -10   1 80.6095 12.6170   6
  11  10   1 100.165 11.4962   7
 -10  11   1 83.7929 13.2234   7
 -10  11   1 83.9978 10.9957   6
  11  10   1 84.4514 5.83554   8
  11  10   1 72.2052 11.7152   6
 -10  11   1 122.346 12.3064   5
  11  10   1 73.3394 9.80049   5
  10 -11   1 112.386 13.8295   2
 -10  11   1 68.7823 10.8185   8
  10 -11   1 84.6171 12.9298   4
  10 -11   1 76.0589 10.7915   8
  -8  11  -1 45.1281 9.23213   5
  -8  11  -1 50.7873 7.55321   6
   8 -11  -1 44.5148 9.72855   4
   8 -11  -1 52.0298 7.22195   3
 -11  -8  -1 43.6071 8.74831   2
 -11  -8  -1 63.2264 9.64495   4
  -8  11  -1 51.4461 7.76413   8
  11   8  -1 44.6218 9.25950   7
 -11  -8  -1 43.3109 8.74625   6
  -8  11  -1 50.5164 11.0694   7
  11   8  -1 44.4499 5.76361   8
  11   8  -1 60.6341 9.31807   5
 -11  -8  -1 64.4364 9.64382   3
  11   8  -1 41.6140 5.64956   8
   8 -11  -1 43.4605 10.1289   2
  11   8  -1 50.6432 7.55753   2
   8 -11  -1 40.2978 8.64013   8
   8 -11   1 69.0060 10.8570   4
   8 -11   1 52.6841 7.90577   3
  11   8   1 45.8369 8.76710   6
   8 -11   1 45.6859 9.80990   2
  11   8   1 43.8785 3.30346   8
   8 -11   1 47.7101 8.56258   8
  -8  11   1 47.3358 7.66737   8
 -11  -8   1 68.2146 10.7391   6
  11   8   1 51.5769 9.15186   7
  -8  11   1 56.1117 8.94752   5
  -8  11   1 43.5948 8.72750   6
  11   8   1 37.1688 3.52619   8
  11   8   1 56.3602 8.58137   5
  -8  11   1 47.7633 9.04549   7
 -11  -8   1 53.4612 8.69740   3
  11   6  -1 187.244 7.99899   8
 -11  -6  -1 189.776 12.5080   4
  11   6  -1 191.974 8.37511   8
 -11  -6  -1 194.909 12.7075   2
   6 -11  -1 188.920 12.9606   8
 -11  -6  -1 188.908 11.7116   6
  -6  11  -1 215.068 11.8938   8
  -6  11  -1 167.669 12.4332   7
 -11  -6  -1 190.981 12.2748   7
  11   6  -1 207.566 10.9902   2
  -6  11  -1 180.434 12.0454   5
  11   6  -1 183.261 11.5513   5
 -11  -6  -1 203.569 12.1166   3
   6 -11  -1 186.696 13.4584   4
 -11  -6  -1 182.821 12.5149   5
   6 -11  -1 193.984 13.7878   2
 -11  -6   1 190.984 10.8353   3
 -11  -6   1 169.251 13.3674   7
   6 -11   1 205.797 12.9738   2
   6 -11   1 204.616 13.2548   8
   6 -11   1 183.808 13.7313   4
  -6  11   1 192.389 10.7671   5
  -6  11   1 192.889 14.0113   7
  -6  11   1 185.989 12.5459   8
 -11  -6   1 166.341 11.2915   6
   6 -11   1 181.041 11.8679   3
  -6  11   1 180.495 12.3865   6
  -4  11  -1 56.1965 9.43886   7
  -4  11  -1 58.2129 7.80194   6
  11   4  -1 80.8327 9.72508   5
 -11  -4  -1 64.3093 9.28067   5
   4 -11  -1 53.7443 7.35694   3
   4 -11  -1 51.4626 7.17395   8
 -11  -4  -1 69.7627 8.69719   7
  11   4  -1 64.7653 5.38508   8
 -11  -4  -1 58.1291 8.29866   6
  11   4  -1 57.6714 4.94003   8
  11   4  -1 72.4582 6.35398   4
  -4  11  -1 51.5427 7.00203   8
  -4  11  -1 60.4768 9.98708   5
   4 -11  -1 68.9964 7.80895   2
   4 -11  -1 63.6967 6.54642   5
   4 -11  -1 69.3053 9.93722   4
 -11  -4  -1 63.4558 9.27101   2
  11   4   1 54.9556 7.93973   4
   4 -11   1 61.0644 8.92308   8
 -11  -4   1 56.8213 8.42905   6
  -4  11   1 59.5599 7.97190   7
   4 -11   1 69.7880 9.99946   4
  -4  11   1 57.4542 8.51183   8
 -11  -4   1 60.3093 5.96309   3
  -4  11   1 82.7839 9.40565   6
  11   4   1 60.7316 7.49156   3
  11   4   1 58.5608 3.75224   8
  -4  11   1 68.8482 6.46867   5
   4 -11   1 80.4024 8.55636   2
  11   4   1 59.9146 3.21483   8
 -11  -4   1 64.7401 9.49840   7
   4 -11   1 53.9892 7.96759   3
  -2  11  -1 36.4102 6.41005   5
  11   2  -1 35.0206 4.82146   3
 -11  -2  -1 36.1648 5.43215   6
   2 -11  -1 36.1229 4.43131   5
  11   2  -1 32.9871 4.98591   4
  11   2  -1 36.0496 6.95794   2
   2 -11  -1 41.3034 7.64947   2
  11   2  -1 36.7056 5.29266   8
  -2  11  -1 33.9016 8.07075   7
 -11  -2  -1 40.1977 8.15829   5
  11   2  -1 36.0624 4.42328   8
 -11  -2  -1 34.5032 7.11602   7
   2 -11  -1 42.3261 7.03861   8
  11   2  -1 35.3320 6.99208   4
  -2  11  -1 27.5936 7.26174   8
   2 -11  -1 22.1385 5.88999   3
   2 -11  -1 41.3891 8.15580   4
  -2  11  -1 32.4996 6.82369   6
   2 -11   1 34.0378 6.85283   3
  -2  11   1 30.8344 6.09998   6
   2 -11   1 36.8963 7.63458   4
  -2  11   1 35.5075 7.68525   7
  -2  11   1 35.1262 4.34066   5
  -2  11   1 36.7114 7.57028   8
  11   2   1 42.0328 7.02516   4
  11   2   1 31.0197 3.49900   8
   2 -11   1 49.7100 7.35984   8
  11   2   1 30.7062 5.57013   3
   2 -11   1 36.3006 6.48202   2
 -11  -2   1 31.8707 8.18091   5
  11   2   1 21.8502 6.98074   2
  -2  11   1 39.7458 7.66876   8
 -11  -2   1 28.0100 4.29759   3
 -11  -2   1 28.7827 6.29866   6
 -11  -2   1 21.2599 7.67759   7
  11   0  -1 95.4345 4.82664   3
   0 -11  -1 85.3127 8.57186   3
  11   0  -1 92.4171 4.60670   3
   0  11  -1 73.3963 8.74825   8
   0  11  -1 82.7342 7.54253   6
   0 -11  -1 92.2582 9.85334   4
   0  11  -1 79.1103 8.21022   7
  11   0  -1 91.5613 7.20214   8
   0 -11  -1 90.6767 3.59832   5
   0 -11  -1 77.6816 8.47819   2
  11   0  -1 90.5012 8.85672   2
   0  11  -1 77.4317 8.86919   8
 -11   0  -1 101.804 6.21899   6
 -11   0  -1 76.1119 9.06270   7
 -11   0  -1 82.8323 10.4490   5
  11   0  -1 89.8181 6.70637   8
   0  11  -1 91.4849 7.72846   5
  11   0  -1 82.1551 7.18174   4
   0  11   1 73.3149 9.44340   6
   0  11   1 90.4905 8.67999   8
 -11   0   1 89.0469 8.26659   6
   0  11   1 90.5801 3.79929   5
   0 -11   1 97.6397 9.66896   4
 -11   0   1 104.081 10.4972   7
   0  11   1 87.7672 9.08699   7
  11   0   1 92.0068 5.94693   8
  11   0   1 86.2377 9.22693   2
  11   0   1 100.306 6.56156   3
  11   0   1 71.0063 6.67231   3
   0 -11   1 95.3854 9.17050   3
  11   0   1 88.9483 6.77669   6
  11   0   1 83.3571 7.40590   4
   0  11   1 75.3928 7.18374   8
   0 -11   1 92.9239 7.08264   2
   0 -11   1 86.7791 8.41665   8
 -11   0   1 90.4935 8.86142   5
   2  11  -1 46.0645 6.98238   8
  11  -2  -1 28.9992 5.70248   4
 -11   2  -1 45.4748 8.23632   7
 -11   2  -1 36.4868 8.70498   5
   2  11  -1 45.7279 7.65567   6
   2  11  -1 45.3660 8.28839   7
  -2 -11  -1 34.6145 5.81754   8
  -2 -11  -1 48.7620 7.88557   3
  -2 -11  -1 48.2560 8.21392   4
  11  -2  -1 43.6882 6.17356   8
   2  11  -1 42.6536 6.23236   5
   2  11  -1 24.6743 6.45549   8
  -2 -11  -1 43.8745 7.43058   2
   2  11  -1 50.8932 6.50924   2
  11  -2  -1 44.3599 7.66678   2
 -11   2  -1 33.4152 4.44835   6
  11  -2  -1 31.3290 5.97674   8
 -11   2   1 39.8226 7.40995   5
  11  -2   1 47.4554 8.26583   2
  11  -2   1 39.3327 5.34946   3
  -2 -11   1 33.9078 6.08210   8
   2  11   1 38.0968 7.13484   7
  11  -2   1 36.7014 5.15078   6
  11  -2   1 35.7733 6.96901   4
 -11   2   1 46.7187 7.59607   7
   2  11   1 42.2286 6.52068   8
   2  11   1 40.2202 2.46942   5
 -11   2   1 39.5810 5.09276   8
  11  -2   1 42.6897 5.61888   8
  11  -2   1 40.2062 5.51465   8
  -2 -11   1 39.1494 7.31003   4
   2  11   1 47.6358 7.28065   6
  -2 -11   1 41.3906 7.02666   3
   2  11   1 43.2973 2.68085   5
  -2 -11   1 40.0278 5.10662   2
  11  -2   1 49.3919 6.00826   3
  11  -4  -1 84.2762 9.97224   2
  11  -4  -1 79.6358 9.17959   4
   4  11  -1 80.0973 8.51344   8
  -4 -11  -1 69.4070 9.53157   3
   4  11  -1 81.9593 6.60181   2
  11  -4  -1 85.9623 8.18316   8
  -4 -11  -1 91.6800 9.01218   2
 -11   4  -1 70.0196 5.17177   6
 -11   4  -1 105.762 10.7679   7
 -11   4  -1 75.5925 9.03021   5
   4  11  -1 76.2334 8.03569   5
 -11   4  -1 76.8773 7.32593   8
  11  -4  -1 63.3620 8.27303   8
  -4 -11  -1 82.7293 8.36653   4
   4  11  -1 76.4014 7.57469   8
 -11   4  -1 66.6877 6.15263   3
   4  11  -1 81.2319 8.32009   7
  -4 -11  -1 81.7074 10.5632   8
  -4 -11   1 93.2613 9.97371   3
 -11   4   1 79.3003 10.3037   5
  11  -4   1 79.5339 5.90631   3
   4  11   1 85.0594 4.77356   5
   4  11   1 66.9064 9.65762   6
   4  11   1 73.9143 7.16973   8
   4  11   1 80.4294 5.11215   5
  11  -4   1 68.1659 9.71173   2
  11  -4   1 72.9969 5.66185   6
   4  11   1 84.6104 8.80389   7
 -11   4   1 78.7693 10.6902   7
  -4 -11   1 82.4709 9.88779   6
  11  -4   1 72.0959 7.97076   8
   4  11   1 89.6443 7.47621   8
 -11   4   1 75.6954 7.97466   8
  11  -4   1 64.3949 8.31340   8
  -4 -11   1 84.6763 6.07363   2
  -4 -11   1 70.3706 7.76962   8
  11  -4   1 71.9908 7.82514   4
  -4 -11   1 90.6995 8.76151   4
   6  11  -1 172.671 12.8889   7
 -11   6  -1 165.712 11.1458   8
   6  11  -1 167.773 8.81923   2
 -11   6  -1 162.978 13.4178   5
   6  11  -1 151.863 11.4644   5
  -6 -11  -1 166.677 10.9315   2
 -11   6  -1 164.355 11.9743   7
  -6 -11  -1 156.763 12.6317   3
 -11   6  -1 156.705 7.22926   6
  11  -6  -1 153.734 11.8619   8
  -6 -11  -1 186.406 12.8420   4
   6  11  -1 163.376 10.1608   8
  11  -6  -1 151.175 11.4011   8
  11  -6  -1 156.003 11.6220   4
   6  11  -1 164.380 10.1579   8
 -11   6  -1 137.465 8.76199   3
  11  -6  -1 158.391 11.4403   2
  -6 -11   1 165.312 13.0272   6
   6  11   1 167.681 9.27477   8
 -11   6   1 140.227 10.3720   8
 -11   6   1 173.183 13.8821   7
  11  -6   1 166.083 7.72070   6
 -11   6   1 157.494 11.4123   5
  11  -6   1 181.457 11.9596   8
  11  -6   1 186.241 11.5053   8
  11  -6   1 171.095 8.26729   3
   6  11   1 163.742 11.2940   7
  -6 -11   1 149.537 10.4676   4
  -6 -11   1 172.026 8.20187   2
   6  11   1 148.913 8.95380   8
  11  -6   1 175.398 12.7971   4
   6  11   1 154.068 8.40311   5
   6  11   1 163.994 8.15530   5
 -11   6   1 171.125 11.6712   6
  11  -6   1 165.071 13.3160   2
   6  11   1 154.193 12.5713   6
  -6 -11   1 148.143 12.4543   3
 -11   8  -1 34.8530 10.3424   7
   8  11  -1 54.6217 7.80519   8
 -11   8  -1 43.0686 5.83804   6
  11  -8  -1 51.2534 9.39314   4
   8  11  -1 49.7989 6.84730   8
   8  11  -1 53.1543 8.36980   5
  -8 -11  -1 48.6156 8.53756   3
  11  -8  -1 42.8897 7.90872   8
  -8 -11  -1 50.5860 8.50702   2
  11  -8  -1 50.1223 9.79857   8
 -11   8  -1 60.4281 10.5322   5
  -8 -11  -1 51.7256 9.73711   4
   8  11  -1 34.6391 6.10668   2
   8  11  -1 48.9583 9.82474   7
  11  -8  -1 62.5334 10.9471   2
 -11   8   1 24.7822 10.1771   7
   8  11   1 47.6504 9.49449   6
  11  -8   1 51.3929 8.81899   4
  11  -8   1 58.2574 9.35631   2
  11  -8   1 55.5400 9.58543   8
  -8 -11   1 46.5714 7.43528   4
  11  -8   1 49.9180 8.29389   8
  11  -8   1 57.8435 6.84876   6
   8  11   1 44.4569 5.84814   8
  -8 -11   1 41.0246 5.56471   2
  11  -8   1 46.9433 6.04484   3
   8  11   1 38.9358 8.13743   7
 -11   8   1 29.7672 8.09194   8
 -11   8   1 48.4865 8.10506   6
  -8 -11   1 48.3379 10.2368   6
  -8 -11   1 49.5595 8.61862   3
   8  11   1 50.2320 6.73396   8
 -11   8   1 46.2311 9.22007   5
   8  11   1 37.7582 6.38327   5
 -11  10  -1 60.1772 9.79217   5
  11 -10  -1 66.0237 10.8513   2
 -10 -11  -1 67.1321 11.0552   4
  10  11  -1 62.1642 7.80322   8
  10  11  -1 62.1774 10.1080   5
  10  11  -1 53.2332 10.9040   7
  11 -10  -1 69.9919 11.5430   8
  10  11  -1 57.0509 7.64656   8
 -10 -11  -1 72.1831 9.99134   2
  11 -10  -1 62.4722 5.59307   3
 -11  10  -1 62.3779 7.85716   6
 -11  10  -1 53.1174 12.1935   7
  11 -10  -1 69.5536 11.4762   4
 -10 -11  -1 59.2586 9.78553   3
  11 -10   1 72.5439 12.4901   2
  11 -10   1 94.4703 13.2344   8
  10  11   1 60.4767 6.41008   8
 -10 -11   1 69.0619 9.88746   4
 -11  10   1 80.2421 13.2025   7
  10  11   1 74.4801 9.85250   5
 -11  10   1 60.1624 10.7671   5
  10  11   1 68.3782 10.3701   7
 -11  10   1 56.7419 9.12293   6
 -10 -11   1 61.5988 10.4928   3
  10  11   1 66.8892 11.1109   6
 -10 -11   1 62.7789 10.2269   6
  11 -10   1 67.5437 11.6422   4
  12  11  -1 31.8243 10.0715   5
 -12 -11  -1 26.5409 10.3031   3
  11 -12  -1 12.8732 10.8110   8
  12  11  -1 25.2915 5.51122   8
 -11  12  -1 16.4654 10.3175   5
 -12 -11  -1 21.2181 9.00549   2
  11 -12  -1 6.80467 9.54637   4
 -12 -11  -1 22.5078 9.76174   4
 -11  12  -1 30.1670 11.7399   7
  12  11  -1 23.7130 5.87705   8
  12  11  -1 36.4396 10.8890   7
  11 -12  -1 11.6463 11.0679   2
 -11  12   1 14.3494 9.77065   6
 -11  12   1 22.0869 9.01495   7
  11 -12   1 27.2510 11.3678   2
  12  11   1 18.4224 4.45125   8
  11 -12   1 15.7139 7.33095   3
 -11  12   1 18.3932 10.9144   5
  12  11   1 26.1520 4.25054   8
  12  11   1 22.6713 10.0755   6
  11 -12   1 16.9648 10.5406   4
  11 -12   1 34.2993 11.2518   8
  12  11   1 3.59928 7.65895   5
 -12 -11   1 4.14489 10.7812   6
  12  11   1 32.8995 10.0385   7
 -12 -11   1 30.5577 8.77545   4
 -12 -11   1 23.8310 9.81504   3
  12   9  -1 37.9446 5.26636   8
   9 -12  -1 22.6281 6.81724   3
   9 -12  -1 21.4557 10.3253   8
 -12  -9  -1 29.8046 9.29604   3
  -9  12  -1 26.3886 11.0188   7
  12   9  -1 16.3867 8.57506   5
 -12  -9  -1 35.5978 8.84432   2
 -12  -9  -1 42.1324 9.77918   4
   9 -12  -1 33.0764 10.6946   2
   9 -12  -1 29.1387 7.83814   4
  -9  12  -1 23.9623 7.83440   6
  12   9  -1 32.5092 5.68893   8
  -9  12  -1 33.0050 9.53845   5
  -9  12  -1 12.9828 9.06431   8
  12   9  -1 42.8817 10.2408   7
  -9  12   1 28.4730 8.19567   5
 -12  -9   1 46.7656 9.19856   3
   9 -12   1 24.4883 7.31930   3
   9 -12   1 40.7693 10.8077   4
  12   9   1 45.4764 8.64344   5
   9 -12   1 42.3945 10.5213   8
  12   9   1 47.0215 9.86461   6
  12   9   1 35.2548 9.05075   7
 -12  -9   1 26.8135 7.94445   4
  -9  12   1 29.4507 8.68771   7
  -9  12   1 10.6769 8.96124   8
 -12  -9   1 36.9722 8.72665   6
   9 -12   1 26.7545 9.83282   2
  12   9   1 38.8759 3.51448   8
  -9  12   1 18.2045 9.64911   6
 -12  -7  -1 24.2196 8.01586   5
  -7  12  -1 32.9381 7.81275   6
  12   7  -1 26.5570 5.21454   8
   7 -12  -1 30.8425 9.81517   2
 -12  -7  -1 12.6856 7.15055   3
  12   7  -1 29.9090 4.49463   8
  -7  12  -1 9.72950 8.74514   5
  -7  12  -1 30.3837 8.41632   8
 -12  -7  -1 32.1674 8.56222   2
 -12  -7  -1 22.2373 7.95101   4
   7 -12  -1 26.2504 6.99722   3
   7 -12  -1 20.1926 8.72238   8
  12   7  -1 39.0939 8.95025   5
 -12  -7  -1 26.6477 8.44783   7
 -12  -7  -1 17.8949 7.52003   6
  -7  12  -1 33.4026 8.57774   7
  12   7  -1 26.9589 6.58011   2
   7 -12  -1 30.2931 9.17297   4
   7 -12   1 46.3853 8.15639   2
 -12  -7   1 19.7646 8.97527   7
  -7  12   1 17.0884 8.27086   8
 -12  -7   1 36.5454 7.67440   6
   7 -12   1 29.6434 7.62176   4
  -7  12   1 30.7437 8.28911   6
  -7  12   1 21.4657 9.79249   7
   7 -12   1 22.2117 6.81898   3
 -12  -7   1 32.7136 7.16311   3
  -7  12   1 17.4389 7.67030   5
  12   5  -1 85.5985 6.35651   8
   5 -12  -1 79.1573 11.2222   2
   5 -12  -1 111.000 9.65266   3
   5 -12  -1 71.5589 8.61648   8
 -12  -5  -1 89.5319 10.8079   2
  -5  12  -1 80.3975 10.4497   5
  -5  12  -1 71.3470 8.87723   8
  12   5  -1 83.0589 7.73244   4
  12   5  -1 91.9134 6.06571   8
 -12  -5  -1 82.1681 10.1707   7
  -5  12  -1 79.6072 8.92187   6
 -12  -5  -1 71.9352 9.89436   6
  -5  12  -1 88.1693 12.1996   7
  12   5  -1 92.8235 9.35740   5
 -12  -5  -1 90.8599 11.2956   5
  12   5  -1 85.5830 9.10385   2
   5 -12  -1 76.8885 9.33430   4
 -12  -5   1 98.6723 11.9800   7
   5 -12   1 95.6181 9.43247   3
  -5  12   1 83.7308 7.72325   5
   5 -12   1 85.9682 10.0795   2
  -5  12   1 84.0844 13.0930   8
   5 -12   1 77.8543 9.38709   4
  -5  12   1 87.3349 10.9239   6
 -12  -5   1 81.7231 8.35455   3
  12   5   1 87.6331 9.89270   4
 -12  -5   1 89.6866 10.7152   6
  -5  12   1 80.8704 11.3634   7
  12   5   1 79.9392 10.0005   3
  12   5   1 83.3855 3.54154   8
  12   5   1 90.7778 8.96918   2
   5 -12   1 87.0146 11.0099   8
  -3  12  -1 25.6547 6.87069   6
 -12  -3  -1 43.4862 8.00797   7
  -3  12  -1 24.1269 8.60676   7
  12   3  -1 33.1966 4.58403   8
  -3  12  -1 27.7591 8.44199   8
  12   3  -1 39.5927 5.63589   8
   3 -12  -1 43.8943 6.99542   8
   3 -12  -1 26.4050 8.05379   4
   3 -12  -1 37.2926 7.01928   2
   3 -12  -1 26.7817 6.54993   3
 -12  -3  -1 33.0207 8.84757   5
  12   3  -1 42.7853 7.41889   5
  12   3  -1 35.2889 5.53427   4
  12   3  -1 33.9866 7.16989   2
   3 -12  -1 26.4105 4.96861   5
  -3  12   1 33.7306 4.67590   5
 -12  -3   1 31.2653 7.00896   7
   3 -12   1 29.3324 6.87297   2
  12   3   1 45.4447 8.69046   2
   3 -12   1 30.7473 7.67038   8
  -3  12   1 28.2095 7.44730   8
  12   3   1 45.6173 7.70784   4
 -12  -3   1 35.4677 5.18967   3
 -12  -3   1 41.2602 7.78695   6
  12   3   1 35.8273 6.51348   3
  -3  12   1 35.1622 8.09360   6
 -12  -3   1 28.1117 7.29865   5
  -3  12   1 43.5295 9.09894   8
   3 -12   1 26.7213 7.03524   3
   3 -12   1 36.1070 8.51802   4
  12   3   1 37.4391 4.05819   8
  -3  12   1 30.5710 8.39993   7
   1 -12  -1 91.8498 9.32674   8
 -12  -1  -1 103.298 10.5315   7
  -1  12  -1 116.342 8.71285   6
  12   1  -1 106.749 5.83890   3
 -12  -1  -1 102.470 7.30634   6
  12   1  -1 101.263 7.73554   4
   1 -12  -1 115.291 9.83033   3
   1 -12  -1 93.2396 5.00383   5
  -1  12  -1 82.6892 9.18952   7
   1 -12  -1 92.3931 9.25946   4
  12   1  -1 101.978 7.04375   8
 -12  -1  -1 91.9560 9.55324   5
  -1  12  -1 112.586 8.84569   5
  12   1  -1 103.767 7.56928   8
  -1  12  -1 101.988 10.4626   8
  12   1  -1 102.871 10.0149   2
  12   1  -1 105.568 6.22238   3
   1 -12  -1 102.253 10.2045   2
  -1  12  -1 108.852 10.2808   8
 -12  -1   1 103.842 11.4831   7
   1 -12   1 85.5309 8.82781   4
  -1  12   1 108.173 10.5624   8
 -12  -1   1 113.377 9.25227   6
  -1  12   1 111.424 10.8940   6
  -1  12   1 114.853 10.8653   7
   1 -12   1 98.7681 9.88919   8
   1 -12   1 106.974 8.77278   2
 -12  -1   1 102.797 11.9627   5
  -1  12   1 107.552 8.74087   8
   1 -12   1 100.000 9.93536   3
  12   1   1 108.942 7.77079   3
  12   1   1 101.278 6.76956   8
  12   1   1 90.2117 9.44908   4
  12   1   1 101.050 6.49425   8
  12   1   1 117.224 10.9032   2
  -1  12   1 103.056 5.12275   5
  12  -1  -1 110.589 8.87040   8
   1  12  -1 121.300 10.3168   8
  12  -1  -1 100.145 8.14058   8
   1  12  -1 113.426 9.92155   8
  -1 -12  -1 106.765 8.82834   3
  -1 -12  -1 119.937 9.91041   2
 -12   1  -1 107.269 10.8634   7
 -12   1  -1 128.006 12.3718   5
  -1 -12  -1 108.803 11.0098   4
 -12   1  -1 123.421 7.06530   6
   1  12  -1 96.1077 10.9564   7
  12  -1  -1 93.1421 10.2192   4
   1  12  -1 104.063 10.4343   6
  12  -1  -1 106.512 10.6908   2
  12  -1  -1 102.167 3.30360   3
   1  12  -1 101.170 8.47992   5
   1  12   1 117.270 9.71328   8
  12  -1   1 104.609 7.59622   3
  -1 -12   1 81.0484 8.87514   8
  12  -1   1 110.230 9.48652   2
 -12   1   1 95.4948 9.58077   7
  12  -1   1 108.867 7.55071   8
  12  -1   1 107.011 7.31868   6
   1  12   1 98.8898 3.37731   5
 -12   1   1 100.883 11.7094   5
  -1 -12   1 120.455 7.70185   2
 -12   1   1 96.1256 8.83677   6
  -1 -12   1 119.744 10.6692   3
  -1 -12   1 100.475 8.83401   4
   1  12   1 117.570 10.5287   7
  12  -1   1 104.868 7.11308   3
   1  12   1 102.787 9.38374   6
  12  -1   1 128.548 10.3616   4
   1  12   1 110.701 9.81723   8
  12  -1   1 117.481 8.24419   8
   3  12  -1 56.7394 7.14159   5
   3  12  -1 66.8997 9.62817   6
  12  -3  -1 55.2197 7.70857   4
  -3 -12  -1 63.1370 9.49068   4
  -3 -12  -1 58.3485 8.75242   2
  12  -3  -1 53.0211 7.45037   8
  -3 -12  -1 62.1103 8.38368   3
  12  -3  -1 59.8303 8.04807   8
  -3 -12  -1 57.8254 7.45773   8
   3  12  -1 49.9638 6.32080   2
   3  12  -1 46.8183 9.32419   7
 -12   3  -1 69.9529 9.73789   5
  12  -3  -1 51.8468 8.09383   2
 -12   3  -1 64.8786 5.45065   6
 -12   3  -1 47.0973 8.13905   7
   3  12  -1 57.6870 7.69711   8
   3  12   1 60.8669 9.41845   6
   3  12   1 52.2301 7.81613   8
  -3 -12   1 57.3314 8.48339   4
  -3 -12   1 51.6163 6.57860   2
  12  -3   1 66.3353 6.46104   3
  12  -3   1 54.9036 7.41218   8
 -12   3   1 49.2198 9.57280   7
  -3 -12   1 42.2502 7.32970   8
   3  12   1 55.6776 8.51417   7
  12  -3   1 48.6499 7.09917   8
 -12   3   1 41.3488 6.14993   8
  12  -3   1 51.9657 5.71866   6
   3  12   1 53.7691 3.42387   5
   3  12   1 48.7817 3.62395   5
   3  12   1 53.9136 7.71018   8
 -12   3   1 65.0607 9.99005   5
  12  -3   1 52.5899 5.68141   3
  -3 -12   1 58.4738 8.50997   3
  12  -3   1 51.2209 8.27462   2
  12  -3   1 40.7040 6.98632   4
 -12   3   1 49.8564 7.28869   6
   5  12  -1 116.040 7.93846   2
 -12   5  -1 83.9235 9.17893   8
 -12   5  -1 113.811 12.3433   7
  -5 -12  -1 107.742 9.97919   2
  -5 -12  -1 94.1592 9.52513   4
  12  -5  -1 106.085 12.2692   2
  -5 -12  -1 94.6086 11.4931   3
  12  -5  -1 112.717 10.1968   8
 -12   5  -1 105.947 12.6790   5
  12  -5  -1 97.6793 10.2313   8
   5  12  -1 78.9420 9.39746   8
 -12   5  -1 102.608 6.24351   6
 -12   5  -1 98.6959 7.75074   3
   5  12  -1 90.2527 11.5686   7
   5  12  -1 119.550 9.85366   8
  12  -5  -1 117.187 10.4475   4
   5  12  -1 96.9083 9.60367   6
  -5 -12   1 93.1333 9.70167   3
  12  -5   1 100.276 11.3139   4
  -5 -12   1 121.218 10.4359   4
 -12   5   1 89.8475 8.85776   8
 -12   5   1 101.921 10.7298   7
  -5 -12   1 114.854 7.32123   2
  12  -5   1 100.965 9.92905   8
 -12   5   1 94.4287 9.91985   5
   5  12   1 108.325 9.04797   8
  12  -5   1 105.228 7.05408   3
   5  12   1 109.379 6.52103   5
  -5 -12   1 110.921 10.0611   6
   5  12   1 91.6656 8.21085   8
  12  -5   1 105.416 6.68287   6
   5  12   1 92.1467 9.67420   6
  12  -5   1 100.460 12.0555   2
   5  12   1 95.5739 6.03558   5
   5  12   1 101.632 10.4853   7
 -12   5   1 103.434 9.24819   6
  -7 -12  -1 34.9794 8.07853   3
   7  12  -1 39.1043 6.94028   8
  -7 -12  -1 49.2166 9.69957   4
  12  -7  -1 58.5255 9.58943   8
   7  12  -1 38.9612 6.91315   8
   7  12  -1 29.0266 7.90350   5
  -7 -12  -1 44.7585 8.05389   2
  12  -7  -1 53.7764 9.22820   4
  12  -7  -1 39.9522 8.58003   2
   7  12  -1 40.0867 9.45521   7
 -12   7  -1 34.6558 5.04781   6
 -12   7  -1 55.4164 11.4275   7
 -12   7  -1 45.4220 10.6112   5
 -12   7   1 41.1895 9.78289   5
  -7 -12   1 51.0101 10.3474   3
   7  12   1 39.7209 5.70133   5
   7  12   1 50.8767 10.0409   6
  -7 -12   1 30.0221 8.39892   4
   7  12   1 38.5856 8.42798   7
  -7 -12   1 47.6123 6.28303   2
 -12   7   1 35.7452 10.3170   7
   7  12   1 46.3152 6.56882   8
  12  -7   1 44.9807 6.05781   3
   7  12   1 41.0937 6.31776   8
  12  -7   1 46.5107 10.4012   2
  -7 -12   1 49.9112 10.0415   6
  12  -7   1 45.1148 9.55039   4
  12  -7   1 35.7159 8.47739   8
 -12   7   1 50.3572 8.82316   6
  -9 -12  -1 31.8931 9.48162   4
 -12   9  -1 26.2345 5.32105   6
 -12   9  -1 26.6008 10.6007   5
  12  -9  -1 50.2940 10.2109   8
   9  12  -1 30.5423 7.94490   7
   9  12  -1 35.3773 6.73918   8
  12  -9  -1 15.6995 9.88911   2
   9  12  -1 32.5335 9.02468   5
  -9 -12  -1 27.0750 8.24680   2
 -12   9  -1 26.9650 8.77787   7
  -9 -12  -1 32.4529 10.1898   3
   9  12  -1 18.0511 5.86801   8
  12  -9  -1 46.5336 9.62454   4
 -12   9   1 32.3703 8.02012   6
   9  12   1 26.7584 7.90730   6
   9  12   1 32.4924 9.04610   7
   9  12   1 23.5090 5.54768   8
  -9 -12   1 31.4571 9.75320   3
  -9 -12   1 21.8635 8.12688   4
  12  -9   1 33.2296 5.93601   3
   9  12   1 11.6611 7.57334   5
  -9 -12   1 24.6923 9.74422   6
  12  -9   1 18.3949 9.59129   4
 -12   9   1 30.2372 9.25022   7
 -12   9   1 23.5095 9.76791   5
  12  -9   1 41.8546 10.8382   2
  -9 -12   1 34.7383 5.90265   2
  12  -9   1 25.4574 9.54461   8
 -11 -12  -1 13.0953 8.55872   2
  11  12  -1 13.0950 9.95010   7
 -12  11  -1 2.97067 10.3625   5
 -11 -12  -1 10.1234 9.02191   4
  12 -11  -1 19.0614 10.9416   8
  11  12  -1 33.2840 7.50009   2
 -12  11  -1 14.6068 11.5516   7
  12 -11  -1 30.3557 10.2250   4
  11  12  -1 12.1696 9.21888   5
  11  12  -1 13.0024 5.82105   8
  12 -11  -1 1.92559 10.4492   2
 -11 -12  -1 24.1265 10.6371   3
 -11 -12   1 21.0491 11.0661   6
  12 -11   1 25.8179 10.9434   8
 -12  11   1 41.7688 11.0651   5
 -12  11   1 15.8298 11.5379   7
  11  12   1 18.0974 10.2227   6
  11  12   1 18.5089 4.86272   8
  11  12   1 9.25751 7.87079   5
  12 -11   1 18.0082 7.60471   3
 -11 -12   1 35.5601 10.3058   3
 -12  11   1 10.4005 7.95066   6
  12 -11   1 21.7711 8.35019   4
  12 -11   1 43.0981 12.2558   2
 -11 -12   1 14.2443 7.72173   4
  11  12   1 6.55945 9.02099   7
 -12  13  -1 12.5080 12.2362   5
 -13 -12  -1 21.8026 11.7178   2
  13  12  -1 9.21936 10.3032   5
 -13 -12  -1 2.46325 10.5817   4
 -13 -12  -1 -14.133 10.7443   3
 -12  13  -1 16.7893 12.6776   7
  12 -13  -1 9.04770 12.8125   8
  12 -13  -1 0.10154 8.69723   2
  13  12  -1 -1.7617 6.39437   8
  13  12   1 2.39497 4.12622   8
  13  12   1 7.42469 10.5509   7
 -13 -12   1 -7.0584 9.52670   4
 -13 -12   1 -21.027 11.2280   6
  13  12   1 1.14627 4.42920   8
  12 -13   1 -3.9844 10.5303   4
  12 -13   1 7.54967 14.0017   2
 -12  13   1 -1.5473 9.32778   6
 -12  13   1 6.39266 9.36620   7
  13  12   1 8.34613 8.91684   5
  13  12   1 4.93472 8.89828   6
 -12  13   1 6.05429 12.1592   5
  12 -13   1 15.2418 12.6729   8
 -13 -12   1 9.75927 10.9800   3
  13  10  -1 56.1512 10.6352   7
  13  10  -1 40.1091 8.44109   2
  13  10  -1 42.8454 6.09598   8
  10 -13  -1 61.9337 13.0970   2
  10 -13  -1 50.9949 11.9184   4
 -13 -10  -1 60.1221 11.6151   3
 -10  13  -1 36.5465 9.27447   6
  13  10  -1 56.8800 11.8337   5
  13  10  -1 43.0986 6.11649   8
 -10  13  -1 30.2135 10.5581   5
 -13 -10  -1 39.7454 10.7532   4
  10 -13  -1 45.7253 10.4175   8
 -13 -10  -1 50.5407 11.6953   2
 -10  13  -1 40.4431 10.6866   7
 -13 -10   1 47.9576 11.8477   3
 -10  13   1 51.3612 10.5243   7
  13  10   1 22.4731 8.91814   5
  10 -13   1 33.0269 8.29972   3
  10 -13   1 23.5603 11.1083   4
  13  10   1 44.6146 4.23389   8
  13  10   1 46.7205 11.1707   6
 -13 -10   1 54.8020 9.84087   4
 -10  13   1 49.3234 10.2076   5
 -13 -10   1 45.6080 12.1058   6
  10 -13   1 51.4047 12.4981   8
  13  10   1 47.7869 10.1109   7
 -10  13   1 60.3689 10.7043   6
  13  10   1 34.0230 4.04467   8
  10 -13   1 49.5517 12.3485   2
 -13  -8  -1 7.10342 8.28974   3
 -13  -8  -1 19.4338 9.07685   2
  13   8  -1 4.25562 7.02231   2
  13   8  -1 18.9074 4.62598   8
  13   8  -1 21.2146 7.28926   7
  13   8  -1 21.0691 6.78721   4
  13   8  -1 22.1353 9.39778   5
  -8  13  -1 14.4382 7.79606   6
 -13  -8  -1 27.4899 9.04916   6
 -13  -8  -1 7.64821 9.38088   4
  13   8  -1 18.9775 4.53915   8
  -8  13  -1 24.1786 10.8455   7
  -8  13  -1 24.5072 8.75189   5
   8 -13  -1 24.5263 6.83531   3
   8 -13  -1 12.6918 7.19578   4
   8 -13  -1 19.5676 10.4009   2
  -8  13  -1 11.1421 9.11658   8
   8 -13  -1 15.6527 8.53325   8
   8 -13   1 30.7744 8.96899   8
   8 -13   1 19.8240 8.11077   3
 -13  -8   1 24.0882 9.86125   6
   8 -13   1 29.2204 10.0277   4
 -13  -8   1 13.5412 7.59339   3
  13   8   1 10.1991 8.23866   5
  13   8   1 27.6261 8.74547   6
  -8  13   1 11.1224 8.13310   5
 -13  -8   1 19.9765 7.85791   7
  -8  13   1 12.8804 8.29427   6
   8 -13   1 27.0703 9.63191   2
  -8  13   1 27.6210 10.6470   7
  13   8   1 14.0846 8.52931   7
  -8  13   1 24.3835 10.2418   8
  13   6  -1 59.2448 10.7063   5
 -13  -6  -1 71.3134 9.49642   3
  13   6  -1 68.9669 6.41151   8
   6 -13  -1 75.4177 11.4917   2
  -6  13  -1 81.2600 10.9553   5
 -13  -6  -1 67.3361 10.9150   5
 -13  -6  -1 70.8490 9.93325   6
   6 -13  -1 64.0007 11.1966   4
 -13  -6  -1 72.3146 11.0533   2
  -6  13  -1 65.1338 9.32841   6
 -13  -6  -1 78.9371 10.8002   7
  -6  13  -1 66.0975 16.8659   8
  -6  13  -1 74.9429 12.2006   7
  13   6  -1 69.7836 10.1979   2
   6 -13  -1 66.7014 8.85671   3
   6 -13  -1 68.0267 10.4697   8
   6 -13   1 66.8832 10.8823   8
  13   6   1 67.3631 10.6253   2
   6 -13   1 69.1520 10.6014   2
  -6  13   1 80.0588 11.7361   8
  13   6   1 70.7987 10.0225   4
   6 -13   1 65.8366 9.05758   3
 -13  -6   1 74.7659 12.1215   7
  13   6   1 65.8530 2.78031   8
   6 -13   1 82.1786 11.9261   4
  -6  13   1 88.9529 9.25033   5
  -6  13   1 62.0853 10.6465   6
  13   6   1 61.1108 2.82292   8
 -13  -6   1 81.5330 9.29713   3
  -6  13   1 78.0992 12.1422   7
 -13  -6   1 79.7427 11.3241   6
  13   6   1 78.0374 10.1686   3
 -13  -4  -1 41.9862 9.97233   5
  13   4  -1 40.3807 6.72303   4
  13   4  -1 40.0648 5.18957   8
  -4  13  -1 33.5665 8.18489   5
  -4  13  -1 37.0314 10.0143   7
  -4  13  -1 38.3300 7.93300   6
  13   4  -1 35.6039 4.75581   8
   4 -13  -1 34.6718 9.16341   2
  13   4  -1 31.7371 7.42369   2
   4 -13  -1 38.4864 8.97280   8
 -13  -4  -1 34.1106 7.82746   6
 -13  -4  -1 40.3387 8.83715   7
  -4  13  -1 44.4371 9.21146   8
  13   4  -1 58.4338 10.0990   5
   4 -13  -1 41.7709 8.17572   4
   4 -13  -1 43.6284 7.48725   3
 -13  -4   1 35.4411 8.67569   6
   4 -13   1 31.5517 8.63151   8
 -13  -4   1 29.1257 9.58387   7
   4 -13   1 31.2169 8.66031   2
  13   4   1 32.9462 4.13841   8
   4 -13   1 35.4425 7.88484   3
  13   4   1 43.0900 8.40603   4
  13   4   1 33.6147 3.97229   8
 -13  -4   1 33.6553 6.37929   3
  -4  13   1 26.3626 5.51922   5
  13   4   1 42.7490 8.99824   2
   4 -13   1 48.0990 9.99753   4
  -4  13   1 29.5543 8.57494   6
  -4  13   1 32.2722 9.67177   7
  13   4   1 51.1598 7.37118   3
  -4  13   1 35.1861 8.80935   8
  -2  13  -1 17.7587 6.35598   8
  13   2  -1 22.7882 4.95478   8
   2 -13  -1 19.0307 6.95723   3
  13   2  -1 32.3076 6.31658   4
  13   2  -1 27.4218 7.17699   5
 -13  -2  -1 23.5035 7.96982   7
  -2  13  -1 28.6867 9.35325   7
  13   2  -1 26.4450 5.26631   3
   2 -13  -1 19.7314 6.98006   4
  13   2  -1 24.0611 5.04029   8
   2 -13  -1 21.3883 7.72986   2
  -2  13  -1 22.4174 7.11594   8
  -2  13  -1 35.0039 7.41289   6
 -13  -2  -1 31.6211 9.52749   5
   2 -13  -1 19.1708 4.14684   5
  13   2  -1 24.1483 7.30020   2
   2 -13  -1 22.7199 7.58465   8
  -2  13   1 22.8921 8.12913   7
  -2  13   1 35.3765 8.60714   6
  -2  13   1 18.7103 3.95844   5
   2 -13   1 18.2644 7.64191   8
  13   2   1 18.2602 3.83467   8
 -13  -2   1 6.58972 6.17048   7
  13   2   1 25.8553 8.11282   2
   2 -13   1 16.5842 6.39239   2
  -2  13   1 21.9788 8.87550   8
   2 -13   1 26.7259 8.53714   4
   2 -13   1 13.3094 7.46001   3
  13   2   1 15.2032 6.73590   4
  13   2   1 22.6588 4.25659   8
 -13  -2   1 18.5323 6.71436   6
 -13  -2   1 22.0882 7.45700   5
  -2  13   1 21.8493 6.38596   8
 -13   0  -1 131.892 11.5834   5
  13   0  -1 112.706 8.52015   8
   0 -13  -1 120.273 10.8299   2
  13   0  -1 122.072 5.52965   3
   0  13  -1 138.841 11.8564   8
   0  13  -1 125.375 12.6938   7
  13   0  -1 125.165 11.3520   4
 -13   0  -1 131.355 8.08428   6
  13   0  -1 135.469 9.38724   8
   0  13  -1 141.327 11.8580   6
  13   0  -1 127.205 5.86156   3
   0 -13  -1 114.718 11.0043   3
   0  13  -1 126.918 11.5227   8
 -13   0  -1 128.560 10.3768   7
  13   0  -1 119.752 11.4882   2
   0 -13  -1 115.435 10.6124   4
   0  13  -1 130.951 9.68239   5
   0  13   1 124.296 12.0233   7
  13   0   1 120.424 9.65169   4
   0  13   1 126.894 11.2026   8
  13   0   1 126.974 7.89665   8
 -13   0   1 117.588 13.3074   5
  13   0   1 123.873 8.11021   8
   0 -13   1 105.737 11.4108   3
 -13   0   1 119.265 9.94869   6
   0 -13   1 125.263 12.1672   4
   0 -13   1 125.095 9.55175   2
  13   0   1 132.355 12.4843   2
  13   0   1 131.321 8.21510   3
   0  13   1 136.359 11.7323   8
   0  13   1 110.654 10.3697   6
 -13   0   1 122.302 12.9360   7
   0 -13   1 107.344 11.6519   8
   0  13   1 117.443 4.49168   5
  -2 -13  -1 27.0009 8.58213   4
   2  13  -1 40.5642 9.06863   6
 -13   2  -1 34.6601 5.07401   6
   2  13  -1 29.2221 8.65795   7
 -13   2  -1 39.1384 8.76533   5
  13  -2  -1 42.4030 7.08239   4
   2  13  -1 41.8633 6.85600   5
  13  -2  -1 31.4432 6.42790   8
  -2 -13  -1 45.2751 9.25457   3
  -2 -13  -1 29.0527 7.09464   8
  13  -2  -1 33.2212 8.70090   2
  -2 -13  -1 32.8134 8.16560   2
   2  13  -1 30.6783 7.64454   8
  13  -2  -1 25.1458 6.12527   8
   2  13  -1 40.7796 8.23364   8
 -13   2  -1 51.0007 9.81460   7
  13  -2   1 31.2888 6.52340   8
  13  -2   1 29.4008 5.07796   3
  13  -2   1 32.2400 5.81654   3
 -13   2   1 43.2568 10.2802   5
   2  13   1 48.3345 7.95754   8
   2  13   1 39.6391 8.26613   7
  13  -2   1 36.5410 5.89151   6
  13  -2   1 43.6671 8.60349   4
   2  13   1 35.6050 7.47969   6
 -13   2   1 42.0044 7.31188   6
   2  13   1 47.9917 7.95446   8
  -2 -13   1 39.6632 7.38856   4
  -2 -13   1 32.5588 5.83238   2
  -2 -13   1 23.1169 7.99101   8
 -13   2   1 40.8466 9.92481   7
  13  -2   1 32.5167 6.39177   8
  -2 -13   1 27.0358 6.78643   3
  13  -2   1 35.5750 9.22241   2
 -13   4  -1 15.6310 8.76971   7
  13  -4  -1 21.5609 7.00554   8
   4  13  -1 21.3140 6.93520   6
 -13   4  -1 22.5158 4.33977   6
  13  -4  -1 23.9759 6.80282   8
   4  13  -1 7.70341 6.38748   7
   4  13  -1 27.5853 10.2141   2
 -13   4  -1 26.6638 10.3307   5
   4  13  -1 26.8767 6.83169   8
  13  -4  -1 16.5732 7.02145   4
  13  -4  -1 15.5551 8.46670   2
  -4 -13  -1 28.9908 7.46086   2
  -4 -13  -1 21.1295 8.48258   3
   4  13  -1 18.6476 7.68873   8
  -4 -13  -1 19.0933 8.65027   4
  13  -4   1 19.3461 5.13684   6
  13  -4   1 21.1255 7.47033   8
   4  13   1 24.8677 6.52565   8
 -13   4   1 17.5841 8.94499   5
   4  13   1 18.0773 8.36788   6
  13  -4   1 25.6811 4.44588   3
 -13   4   1 31.6470 7.47469   6
  13  -4   1 23.4717 5.28453   3
  13  -4   1 16.3952 7.95594   4
  -4 -13   1 33.6955 8.80069   3
  13  -4   1 28.0583 6.54621   8
 -13   4   1 29.6292 7.71196   7
  -4 -13   1 29.1522 5.27628   2
   4  13   1 25.3542 6.73182   8
  -4 -13   1 20.5975 7.46182   4
   4  13   1 15.0653 3.06728   5
   4  13   1 26.1607 3.55250   5
   4  13   1 31.7972 8.25816   7
  13  -4   1 24.3491 7.43272   2
   6  13  -1 73.1830 10.0539   5
  13  -6  -1 66.4586 9.78618   4
  -6 -13  -1 54.0592 10.4929   4
   6  13  -1 63.9147 8.74385   8
   6  13  -1 56.4301 10.7898   6
  13  -6  -1 83.9762 11.4053   8
 -13   6  -1 48.3340 5.86855   6
  13  -6  -1 46.7169 10.9271   2
 -13   6  -1 48.4693 11.3640   5
   6  13  -1 45.4617 10.5790   7
  -6 -13  -1 60.0237 9.29967   2
   6  13  -1 58.2295 8.82272   8
 -13   6  -1 50.7122 11.1835   7
  -6 -13  -1 53.2658 10.6484   3
   6  13   1 52.3435 8.93457   6
  13  -6   1 57.9452 10.7286   4
 -13   6   1 42.6055 9.26021   7
   6  13   1 61.6750 7.53373   8
  -6 -13   1 47.3775 10.4186   6
   6  13   1 52.6058 6.26316   5
  -6 -13   1 79.9411 10.4477   4
   6  13   1 54.4425 8.15263   8
 -13   6   1 59.0585 8.29264   6
  13  -6   1 55.7427 6.37224   3
  -6 -13   1 51.9224 7.08570   2
 -13   6   1 58.5626 11.2349   5
  -6 -13   1 74.7496 11.3667   3
  13  -6   1 57.7054 9.65775   2
   6  13   1 63.8322 9.82778   7
  13  -6   1 67.3634 9.98886   8
  -8 -13  -1 23.3699 7.21499   4
  -8 -13  -1 17.7803 9.93416   3
   8  13  -1 25.8097 7.68871   7
   8  13  -1 11.2197 8.17386   5
 -13   8  -1 21.0440 10.6574   7
 -13   8  -1 26.8972 5.79508   6
  13  -8  -1 19.5838 7.10803   4
  -8 -13  -1 18.7495 7.81922   2
   8  13  -1 16.9123 6.82533   8
  13  -8  -1 44.6873 9.93559   8
  13  -8  -1 12.6364 7.86540   2
   8  13  -1 18.7289 6.41155   8
 -13   8  -1 17.1895 8.29598   5
  -8 -13   1 24.7871 7.80855   4
  13  -8   1 17.2423 7.29516   4
  -8 -13   1 10.6585 5.77333   2
  13  -8   1 23.0817 5.18904   3
  13  -8   1 25.6665 8.15368   2
   8  13   1 18.2311 6.02702   8
 -13   8   1 32.9619 10.5860   5
  13  -8   1 24.5466 9.25972   8
 -13   8   1 40.5571 8.77517   6
   8  13   1 12.4984 5.69262   5
   8  13   1 19.2146 9.92350   6
  -8 -13   1 11.4031 9.51723   3
 -13   8   1 9.37706 10.2103   7
  -8 -13   1 5.08340 9.79548   6
   8  13   1 28.9824 8.78371   7
 -10 -13  -1 14.7028 10.0873   4
  10  13  -1 30.8013 10.0095   5
  10  13  -1 27.5709 6.70475   8
  10  13  -1 15.2153 10.9012   7
  13 -10  -1 6.39632 10.5773   2
  10  13  -1 28.2799 7.94938   8
  13 -10  -1 25.4455 10.8442   8
 -13  10  -1 13.3013 11.3463   5
 -10 -13  -1 16.4447 9.02927   2
 -10 -13  -1 28.1265 11.9268   3
  13 -10  -1 23.7592 10.4781   4
 -13  10  -1 18.5634 9.23470   7
  13 -10   1 41.9734 9.82492   2
 -10 -13   1 28.6090 11.4729   6
  10  13   1 27.6746 5.87470   8
 -10 -13   1 21.8607 8.75943   3
 -10 -13   1 20.6189 9.62878   4
  10  13   1 31.7255 8.51432   5
  13 -10   1 29.8470 10.8444   4
  10  13   1 24.8717 10.7740   6
 -13  10   1 10.2714 8.23535   6
  10  13   1 30.4198 9.83984   7
 -13  10   1 25.1089 12.1784   7
 -13  10   1 25.6861 10.8737   5
  13 -10   1 12.2838 10.5536   3
  13 -10   1 25.4537 10.3370   8
  13 -12  -1 13.1988 9.69391   4
 -12 -13  -1 16.1751 9.70212   2
  12  13  -1 2.14419 6.97518   8
  13 -12  -1 -17.328 12.0484   8
  13 -12  -1 -3.5973 11.5819   2
 -13  12  -1 0.17420 12.4771   7
 -13  12  -1 -5.0837 11.8248   5
  12  13  -1 3.24852 10.0756   5
 -12 -13  -1 12.7944 11.0039   4
  12  13   1 -2.5274 9.43071   5
 -13  12   1 5.85123 10.4245   6
 -12 -13   1 9.51527 12.3890   6
  13 -12   1 13.4929 12.0728   8
  13 -12   1 11.4905 11.1067   4
  13 -12   1 10.2821 9.39737   2
 -13  12   1 23.5851 11.8758   5
 -12 -13   1 0.70669 10.0190   4
 -12 -13   1 2.06686 10.8185   3
  12  13   1 4.72563 5.81802   8
 -13  12   1 -4.0701 9.27082   7
  12  13   1 -2.0217 10.5873   7
 -14 -13  -1 3.17289 12.8541   3
 -14 -13  -1 -9.8725 11.6186   4
  14  13  -1 6.62157 6.22964   8
 -13  14  -1 -23.351 13.9236   7
  14  13  -1 32.1490 14.2787   5
 -14 -13  -1 13.5060 11.7131   2
  13 -14  -1 -0.3864 15.0356   8
  14  13  -1 24.7095 14.1612   7
  13 -14  -1 -26.701 11.3477   4
  13 -14  -1 1.03370 13.4866   2
  14  13   1 4.23029 4.55130   8
 -14 -13   1 7.92138 12.9272   3
 -13  14   1 14.0258 14.5761   5
 -13  14   1 5.96068 12.4417   6
  13 -14   1 10.4271 14.3243   8
  14  13   1 10.4938 4.98810   8
  14  13   1 9.08769 13.0413   6
  13 -14   1 6.88620 13.1076   2
  13 -14   1 -11.267 9.19730   4
  14  13   1 8.96217 12.7673   7
 -14 -13   1 -5.9160 13.2394   6
 -13  14   1 -8.6078 10.1305   7
 -14 -11  -1 1.87079 10.2348   2
 -14 -11  -1 -1.7831 10.8590   3
  11 -14  -1 0.58820 13.5110   8
  11 -14  -1 2.94372 12.1169   2
 -11  14  -1 2.57926 11.6188   5
  14  11  -1 29.7592 6.10733   8
 -14 -11  -1 13.6725 10.6967   4
 -11  14  -1 30.5563 13.2903   7
  11 -14  -1 31.2484 9.55066   4
  14  11  -1 6.51083 10.5865   5
 -11  14   1 25.1285 10.7352   5
 -14 -11   1 21.4449 9.90140   4
  14  11   1 11.1139 9.66524   5
  14  11   1 18.7212 3.34758   8
 -11  14   1 16.6350 10.0138   6
  14  11   1 -3.4296 10.5111   7
  11 -14   1 12.1009 8.70675   3
  11 -14   1 8.95501 12.7449   8
  11 -14   1 24.4890 12.2572   4
 -14 -11   1 4.59144 10.2971   3
  14  11   1 10.7780 3.24076   8
  14  11   1 17.0872 11.7312   6
 -11  14   1 7.72065 9.10332   7
 -14 -11   1 17.6982 9.85045   6
  14   9  -1 9.00374 4.86816   8
  14   9  -1 6.13498 7.71751   4
  -9  14  -1 18.7977 11.1779   5
  14   9  -1 33.2527 11.6232   7
   9 -14  -1 4.09247 6.95758   3
  14   9  -1 2.51278 4.59214   8
   9 -14  -1 14.2634 10.7120   4
   9 -14  -1 -2.2344 12.3036   8
  -9  14  -1 12.8151 8.35664   6
  -9  14  -1 6.18002 11.3805   7
 -14  -9  -1 -8.1828 8.87170   2
   9 -14  -1 18.9483 11.5812   2
  14   9  -1 9.11658 7.74155   2
  14   9  -1 -2.2383 9.76839   5
 -14  -9  -1 11.3635 9.65619   3
 -14  -9  -1 9.04262 9.74216   4
  -9  14   1 22.2261 8.94105   7
  14   9   1 9.19625 9.70574   7
 -14  -9   1 18.8808 10.2011   3
  14   9   1 3.51040 9.25566   5
   9 -14   1 13.1613 8.54835   3
 -14  -9   1 12.7478 10.6153   6
  -9  14   1 8.16637 9.52843   6
  14   9   1 4.31610 9.65000   6
   9 -14   1 21.4147 11.2833   4
  -9  14   1 1.18646 9.22869   5
   9 -14   1 25.2847 11.9183   8
   9 -14   1 5.61944 10.0405   2
   7 -14  -1 16.3086 6.78536   3
  14   7  -1 23.7263 8.13543   2
  14   7  -1 8.18047 7.11954   4
 -14  -7  -1 14.4044 9.55255   5
   7 -14  -1 0.74481 7.21441   2
 -14  -7  -1 12.7150 8.16152   6
  14   7  -1 0.08533 4.20985   8
  14   7  -1 5.16026 9.16464   5
  -7  14  -1 7.57697 9.32642   5
  -7  14  -1 6.51747 10.7036   8
 -14  -7  -1 9.51004 8.10035   3
 -14  -7  -1 18.9926 9.10530   7
  -7  14  -1 -3.2131 10.0352   7
   7 -14  -1 -8.5363 8.80537   4
  14   7  -1 4.71770 4.34505   8
  -7  14  -1 2.99021 7.16642   6
   7 -14  -1 -13.957 9.66402   8
 -14  -7   1 -1.7329 9.78863   7
   7 -14   1 2.93876 7.31609   3
   7 -14   1 7.72218 11.8644   8
 -14  -7   1 7.10783 7.51055   3
   7 -14   1 1.42605 8.51704   2
  -7  14   1 -19.436 9.44403   7
  14   7   1 5.93383 7.94700   4
  -7  14   1 -12.625 7.40510   5
   7 -14   1 7.05694 7.46203   4
  -7  14   1 15.8860 10.0938   8
 -14  -7   1 3.86086 9.51476   6
  14   7   1 -4.2971 8.38684   2
  14   7   1 15.4396 8.29593   3
  -7  14   1 16.4856 9.03836   6
 -14  -5  -1 18.8429 7.43980   6
  -5  14  -1 20.4630 8.03369   7
  14   5  -1 28.5274 7.09463   4
 -14  -5  -1 24.0731 10.1016   5
 -14  -5  -1 29.9861 9.94115   7
  14   5  -1 11.3253 7.73170   8
   5 -14  -1 16.4976 9.35055   2
  14   5  -1 17.4175 7.56171   2
   5 -14  -1 16.3184 9.03656   8
  14   5  -1 20.7212 4.89725   8
  -5  14  -1 21.3632 7.65543   6
   5 -14  -1 31.7973 9.96538   4
   5 -14  -1 40.0974 8.04496   3
  -5  14  -1 19.1248 9.97737   8
  14   5  -1 12.6149 9.22645   5
  -5  14  -1 24.7865 8.75575   5
 -14  -5   1 16.6461 10.2052   7
   5 -14   1 11.2215 8.00159   2
  14   5   1 30.4653 9.14732   2
  14   5   1 25.0799 3.18637   8
  14   5   1 14.5165 8.32073   4
   5 -14   1 13.4487 7.76166   3
 -14  -5   1 25.5830 7.05214   3
  14   5   1 22.3507 3.03600   8
  -5  14   1 27.8209 9.70116   8
  -5  14   1 24.5515 5.97656   5
  -5  14   1 27.2436 10.2490   7
   5 -14   1 25.7661 9.74960   4
 -14  -5   1 24.6840 9.05643   6
   5 -14   1 12.7521 8.86568   8
  14   5   1 35.9917 7.62129   3
  -5  14   1 15.5764 8.38067   6
 -14  -3  -1 56.4491 11.6715   5
 -14  -3  -1 59.6520 9.82616   7
  -3  14  -1 52.7817 8.89770   8
  14   3  -1 51.0302 6.32468   8
   3 -14  -1 40.7643 9.88480   2
  14   3  -1 52.1920 9.53469   2
  14   3  -1 55.1034 10.6993   5
   3 -14  -1 60.0522 9.91932   8
  -3  14  -1 52.0172 9.50478   7
  14   3  -1 48.6027 7.96623   4
 -14  -3  -1 45.7616 8.38202   6
   3 -14  -1 52.9762 9.30794   3
   3 -14  -1 57.5123 9.34126   4
  14   3  -1 52.3971 6.42151   8
  -3  14  -1 53.7871 8.71198   5
  -3  14  -1 59.0999 9.65293   6
  -3  14   1 61.8915 10.5475   6
  -3  14   1 59.2592 11.2963   7
  14   3   1 54.8352 8.13884   3
  -3  14   1 54.0352 8.65871   8
   3 -14   1 48.5054 9.85512   8
  14   3   1 52.8212 10.3097   2
 -14  -3   1 74.7541 12.1014   7
   3 -14   1 65.6313 9.58367   2
 -14  -3   1 61.3042 7.52406   3
 -14  -3   1 53.1399 9.18697   6
   3 -14   1 59.1287 9.75001   4
  14   3   1 57.0180 5.63835   8
  14   3   1 44.7262 5.81699   8
  14   3   1 61.5108 9.71296   4
   3 -14   1 63.5036 9.78458   3
  -3  14   1 52.0142 6.57409   5
  -1  14  -1 83.0870 10.9411   6
  -1  14  -1 88.8478 11.6387   8
  14   1  -1 85.2719 11.1853   2
  14   1  -1 74.7099 8.24771   8
 -14  -1  -1 76.2178 9.83143   6
  14   1  -1 74.7814 8.61504   4
  -1  14  -1 72.4949 11.9540   7
 -14  -1  -1 72.0301 11.0304   5
   1 -14  -1 79.0061 9.99596   4
  14   1  -1 79.4891 6.13234   3
 -14  -1  -1 66.7714 10.9831   7
   1 -14  -1 77.2357 11.0124   2
  14   1  -1 69.5377 7.98283   8
   1 -14  -1 74.7092 10.6740   3
 -14  -1   1 71.4941 11.8140   7
  -1  14   1 75.5795 9.95046   6
  -1  14   1 82.9121 12.1756   7
 -14  -1   1 74.9432 9.94598   6
 -14  -1   1 75.7893 10.9869   5
  14   1   1 83.4727 9.80568   2
  -1  14   1 67.4554 4.57173   5
   1 -14   1 60.8989 10.0818   8
   1 -14   1 73.7086 9.51409   2
  14   1   1 74.9171 7.31567   8
   1 -14   1 77.3836 9.22883   3
  14   1   1 76.2995 9.75499   3
  14   1   1 62.0860 6.96484   8
   1 -14   1 66.1749 9.89569   4
  -1  14   1 81.1240 11.4554   8
  14   1   1 85.2008 10.8930   4
   1  14  -1 120.392 13.3423   7
  14  -1  -1 97.9654 10.7002   4
  14  -1  -1 111.983 10.0967   8
   1  14  -1 113.407 11.6653   5
  14  -1  -1 112.602 10.4294   2
   1  14  -1 109.445 12.5457   6
  14  -1  -1 85.2470 9.13748   8
 -14   1  -1 114.876 11.9305   5
  -1 -14  -1 120.334 12.4947   3
 -14   1  -1 107.797 8.10513   6
  -1 -14  -1 97.6066 10.9454   2
 -14   1  -1 133.167 13.6043   7
  -1 -14  -1 97.4174 12.9772   4
   1  14  -1 120.538 11.9260   8
 -14   1   1 110.571 10.5372   6
  -1 -14   1 106.837 12.2332   3
  14  -1   1 107.044 9.20947   8
  -1 -14   1 118.396 12.7647   4
  14  -1   1 101.612 8.77226   8
  14  -1   1 113.244 8.12656   3
   1  14   1 104.648 12.2271   7
  14  -1   1 106.391 9.81704   4
   1  14   1 108.471 11.4507   8
  14  -1   1 113.277 13.0774   2
 -14   1   1 119.316 11.8521   5
   1  14   1 100.474 10.8495   6
 -14   1   1 108.650 13.8002   7
 -14   3  -1 29.6194 5.25631   6
   3  14  -1 31.7684 8.05092   8
  -3 -14  -1 30.8639 8.32425   2
   3  14  -1 38.2654 8.32788   7
  14  -3  -1 27.7819 7.69240   8
  14  -3  -1 37.3023 8.38197   2
  -3 -14  -1 44.7187 10.1018   4
 -14   3  -1 36.7614 10.6111   5
   3  14  -1 26.4721 9.07044   6
  14  -3  -1 27.7981 7.61162   8
  -3 -14  -1 37.9423 9.30547   3
 -14   3  -1 32.7136 10.1297   7
  14  -3  -1 30.8312 8.49977   4
   3  14   1 34.5429 9.71026   6
   3  14   1 35.2093 7.79422   8
 -14   3   1 27.2208 8.05734   6
 -14   3   1 22.5433 10.4657   5
   3  14   1 32.8534 8.55934   7
  14  -3   1 32.8130 5.25685   3
  -3 -14   1 37.3271 6.42359   2
 -14   3   1 36.0507 10.3149   7
  14  -3   1 51.2319 7.88117   8
  -3 -14   1 43.0873 9.25780   4
   3  14   1 33.2532 10.6041   8
  14  -3   1 36.0418 8.02523   8
  14  -3   1 37.3931 7.43865   4
  -3 -14   1 39.3125 9.95237   3
  14  -3   1 36.3702 10.3246   2
  -5 -14  -1 31.4550 9.88454   3
  14  -5  -1 41.5255 10.7064   2
   5  14  -1 21.9935 7.57810   5
 -14   5  -1 28.1237 5.01893   6
 -14   5  -1 11.9067 10.0194   7
   5  14  -1 27.6939 9.79961   7
  14  -5  -1 16.0826 7.94212   8
  -5 -14  -1 20.2475 7.58448   2
   5  14  -1 32.5856 9.90372   6
  -5 -14  -1 13.0923 9.38314   4
  14  -5  -1 27.8828 8.27637   4
   5  14  -1 28.2078 7.72443   8
 -14   5  -1 21.5045 8.45154   5
  14  -5   1 22.7573 4.69762   3
  14  -5   1 13.7489 8.09675   8
 -14   5   1 28.3718 8.01516   6
  14  -5   1 16.8106 8.80680   4
 -14   5   1 38.8024 10.9403   5
 -14   5   1 21.7103 10.2234   7
   5  14   1 41.9108 9.54128   7
  -5 -14   1 31.9242 10.3192   3
  -5 -14   1 34.0105 6.05924   2
   5  14   1 27.3327 7.31413   8
  14  -5   1 34.2435 8.95060   2
  -5 -14   1 30.0879 8.76469   4
   5  14   1 29.9098 8.37810   8
   5  14   1 17.3473 9.54576   6
 -14   7  -1 9.23485 10.8463   7
   7  14  -1 6.83721 9.51867   7
  14  -7  -1 -2.9580 9.48348   2
   7  14  -1 10.7987 7.50967   6
  -7 -14  -1 8.01415 7.77599   3
  14  -7  -1 7.76618 8.12124   8
  -7 -14  -1 6.89399 8.38992   2
 -14   7  -1 25.4990 10.8824   5
   7  14  -1 17.4624 8.07417   5
   7  14  -1 15.7206 7.33352   8
  14  -7  -1 3.45007 8.34419   4
  -7 -14  -1 14.8772 9.35086   4
 -14   7   1 3.89506 10.1298   7
  -7 -14   1 16.9875 6.32522   2
  14  -7   1 1.23864 8.57034   4
  -7 -14   1 -0.0083 7.50238   4
 -14   7   1 15.5206 8.52871   6
   7  14   1 5.33318 8.12625   7
  14  -7   1 7.25823 9.49233   8
  -7 -14   1 -6.4658 6.68769   6
  -7 -14   1 9.66299 9.71826   3
  14  -7   1 11.5132 7.91135   2
   7  14   1 3.69950 7.14564   6
   7  14   1 5.79439 6.27644   8
 -14   7   1 16.1220 9.99957   5
   9  14  -1 21.5377 11.3005   7
   9  14  -1 10.1697 7.28372   8
  14  -9  -1 30.6146 10.4482   8
  14  -9  -1 13.8130 9.48742   4
  14  -9  -1 13.7671 8.41346   2
 -14   9  -1 25.0240 12.0370   7
 -14   9  -1 17.0366 9.01898   5
   9  14  -1 20.6495 11.9789   6
   9  14  -1 16.8738 9.57065   5
  -9 -14  -1 10.3905 8.80187   2
  -9 -14  -1 14.0153 11.1581   3
  -9 -14  -1 14.8784 10.6572   4
   9  14   1 15.7474 6.47246   8
   9  14   1 16.9664 8.31077   6
  -9 -14   1 20.7948 8.80724   4
  -9 -14   1 22.4571 11.6140   3
 -14   9   1 -1.9760 10.0415   5
  -9 -14   1 13.3124 11.6168   6
   9  14   1 17.0848 10.0317   7
  14  -9   1 -2.5234 9.97162   4
 -14   9   1 19.8471 8.03850   6
  14  -9   1 12.3607 10.1791   8
  14  -9   1 4.82229 10.8464   2
 -14   9   1 21.4577 11.9938   7
 -11 -14  -1 32.2274 12.1417   4
  14 -11  -1 11.1535 9.99628   2
 -11 -14  -1 18.9070 12.6824   3
  11  14  -1 5.58955 10.7413   5
 -11 -14  -1 15.4534 9.87567   2
  14 -11  -1 31.8631 12.7387   8
 -14  11  -1 28.9515 10.3557   5
 -14  11  -1 29.0107 14.4795   7
  14 -11  -1 6.27238 11.2185   4
  11  14  -1 21.5474 7.01087   8
  11  14   1 19.6085 7.36500   8
 -14  11   1 9.99703 9.18988   6
 -14  11   1 18.3617 11.8242   5
 -14  11   1 31.1919 10.5340   7
 -11 -14   1 49.3642 13.6790   6
  14 -11   1 23.0327 12.8751   8
  11  14   1 9.11489 12.0066   7
  14 -11   1 39.8605 13.7090   2
  14 -11   1 13.6283 12.1236   4
  11  14   1 21.7393 12.0663   6
 -11 -14   1 32.2148 11.1565   4
  14 -13  -1 -1.2138 9.25078   4
 -13 -14  -1 -20.386 12.7669   3
  14 -13  -1 1.45404 14.5712   8
  13  14  -1 -3.4303 13.2643   7
  14 -13  -1 13.8722 13.7416   2
 -13 -14  -1 5.48041 13.9490   4
 -14  13  -1 -7.3989 13.4872   5
  13  14  -1 17.2888 13.5148   5
 -14  13  -1 18.8291 14.6055   7
  13  14  -1 12.4858 7.21528   8
 -13 -14  -1 8.54510 12.8355   2
  13  14   1 -7.3060 12.1506   7
  14 -13   1 4.80898 13.4227   2
 -13 -14   1 34.7127 14.6244   6
 -13 -14   1 14.2301 13.2775   3
  14 -13   1 7.47309 12.7367   4
 -14  13   1 -0.2979 13.0309   5
  13  14   1 -3.3262 12.7417   6
 -14  13   1 8.80605 14.3302   7
  14 -13   1 19.4378 14.0159   8
  13  14   1 6.48096 5.55719   8
  15  14  -1 -10.785 15.2328   7
 -14  15  -1 -21.426 15.5363   7
 -15 -14  -1 17.1043 15.3571   3
 -14  15  -1 11.8606 17.9100   5
  14 -15  -1 -26.031 14.8899   2
  15  14  -1 21.7396 7.53280   8
  14 -15  -1 14.9953 14.1544   4
 -15 -14  -1 12.3323 14.5060   4
  15  14  -1 -11.449 16.1251   5
 -14  15   1 -33.308 15.5876   7
 -14  15   1 2.32404 19.8156   5
  14 -15   1 -10.885 10.8174   2
  15  14   1 -11.790 16.6907   7
  14 -15   1 5.16315 12.0045   4
 -15 -14   1 3.33356 14.9746   3
  15  14   1 15.6771 5.09150   8
 -15 -14   1 -2.7069 15.9529   6
  12 -15  -1 9.40767 14.5292   2
  12 -15  -1 15.0114 12.9853   4
 -15 -12  -1 -0.2389 12.3520   3
 -12  15  -1 14.2406 13.9954   5
  15  12  -1 8.22245 12.7985   5
  15  12  -1 -6.0007 5.85091   8
  12 -15  -1 14.8253 19.1446   8
  15  12  -1 22.8128 13.5491   7
 -15 -12  -1 18.0042 13.9601   2
 -12  15  -1 15.2125 14.3924   7
 -15 -12  -1 10.8670 11.9324   4
 -12  15   1 -21.006 12.8982   6
  15  12   1 2.25824 3.12847   8
  15  12   1 4.87349 10.9345   5
  12 -15   1 11.4107 12.7440   4
  15  12   1 -18.462 12.3319   6
  12 -15   1 -11.690 13.0112   2
  15  12   1 10.6888 3.10901   8
 -12  15   1 6.33406 13.5357   7
 -12  15   1 -8.8693 13.1705   5
  15  12   1 -22.595 13.4191   7
 -15 -12   1 6.01324 13.6260   6
  12 -15   1 -4.3495 15.0684   8
  15  10  -1 10.4407 5.21070   8
  15  10  -1 1.00365 9.72433   4
  10 -15  -1 32.8870 13.2283   2
 -15 -10  -1 10.7353 11.1911   3
  15  10  -1 9.67178 11.5507   5
 -10  15  -1 12.4957 13.0071   5
  10 -15  -1 43.1461 12.6046   4
  15  10  -1 16.0382 12.1483   7
 -15 -10  -1 6.35907 10.7969   4
 -10  15  -1 -10.473 12.6398   7
 -10  15   1 32.3639 12.4968   7
  15  10   1 26.6247 11.5688   7
  15  10   1 6.85968 10.6049   5
  10 -15   1 10.0041 9.31884   3
  15  10   1 12.2821 10.9001   2
 -10  15   1 8.88109 10.8651   6
  15  10   1 16.7342 11.5750   6
 -10  15   1 6.95391 9.65864   5
 -15 -10   1 42.4423 11.2251   3
  10 -15   1 10.3474 13.4447   8
 -15 -10   1 10.3847 9.39550   6
  10 -15   1 21.3039 11.9973   4
  15   8  -1 34.7943 11.7796   7
   8 -15  -1 43.0157 9.09077   3
   8 -15  -1 46.1207 12.1034   2
 -15  -8  -1 37.1004 11.4290   7
  15   8  -1 45.4086 9.04757   2
  -8  15  -1 33.3135 10.0331   6
  -8  15  -1 45.3448 13.1657   8
  15   8  -1 38.2065 8.60123   4
  -8  15  -1 42.0146 11.3180   5
 -15  -8  -1 58.0475 11.1522   6
  15   8  -1 50.0209 6.99066   8
  15   8  -1 52.0325 7.14233   8
  15   8  -1 52.0363 11.9029   5
  -8  15   1 63.5891 10.1587   5
   8 -15   1 22.4848 10.5067   8
   8 -15   1 37.1464 10.5409   3
  -8  15   1 45.1725 13.3002   7
  15   8   1 31.9120 12.0376   2
  15   8   1 34.3558 11.2381   5
 -15  -8   1 51.0412 12.0829   6
   8 -15   1 48.7516 11.8210   2
 -15  -8   1 52.0860 10.0654   3
  -8  15   1 40.1157 10.9761   6
 -15  -8   1 32.5207 12.9719   7
  15   8   1 34.0387 10.9558   6
  -8  15   1 33.5811 12.9726   8
  15   8   1 33.8303 10.1019   4
  15   8   1 27.3853 10.7257   7
  15   8   1 26.0988 10.9697   3
  -6  15  -1 37.9791 9.91017   6
  -6  15  -1 24.5566 9.29161   7
   6 -15  -1 21.7465 8.20896   3
 -15  -6  -1 22.1194 8.19916   6
   6 -15  -1 28.0923 10.9764   4
  15   6  -1 35.9155 5.51253   8
  15   6  -1 24.3157 9.66824   2
 -15  -6  -1 35.4817 10.2776   7
   6 -15  -1 28.2938 11.1343   2
  15   6  -1 32.1410 5.47117   8
  -6  15  -1 15.4600 9.83417   5
  15   6  -1 40.7524 8.24602   4
  -6  15  -1 27.4336 8.80232   8
  15   6  -1 24.3962 10.6322   5
 -15  -6  -1 37.8788 11.2557   5
 -15  -6   1 28.5252 10.1345   6
  15   6   1 32.1298 10.5119   2
  -6  15   1 33.7744 9.54881   7
   6 -15   1 27.1803 8.53871   4
  -6  15   1 24.7987 9.89435   6
  15   6   1 28.6963 3.23845   8
  15   6   1 24.3520 9.36781   4
  15   6   1 25.1571 3.28603   8
   6 -15   1 23.6829 9.99551   2
   6 -15   1 39.1602 9.21463   3
 -15  -6   1 42.7528 12.2100   7
 -15  -6   1 20.4483 7.28876   3
   6 -15   1 25.0321 10.8740   8
  15   6   1 22.1968 8.06257   3
  -6  15   1 30.6329 11.3313   8
  15   4  -1 47.6119 6.55126   8
  -4  15  -1 62.8160 12.7754   7
   4 -15  -1 54.0054 9.59206   3
 -15  -4  -1 49.5432 12.3315   5
  -4  15  -1 55.9997 11.2050   8
   4 -15  -1 59.7104 11.6783   2
  15   4  -1 61.5728 12.1611   5
 -15  -4  -1 45.4943 10.3967   7
   4 -15  -1 52.8490 11.3426   4
  -4  15  -1 61.4997 10.1253   6
  15   4  -1 48.9216 9.99961   2
  15   4  -1 53.2615 8.09340   4
 -15  -4  -1 47.6343 8.38298   6
  -4  15  -1 65.8323 10.1637   5
   4 -15   1 51.3812 9.77174   2
  -4  15   1 41.3150 10.3286   6
 -15  -4   1 69.2968 12.7600   7
  15   4   1 41.2710 8.51768   3
  -4  15   1 61.5650 9.78107   8
  15   4   1 45.2636 5.44978   8
  -4  15   1 58.8714 12.2949   7
  15   4   1 41.4233 9.58677   4
  15   4   1 41.1275 4.68102   8
 -15  -4   1 46.6331 10.3918   6
  15   4   1 51.8174 10.7794   2
   4 -15   1 47.6904 9.67996   4
   4 -15   1 51.1820 9.61295   3
 -15  -4   1 43.0480 9.06955   3
  -4  15   1 50.5785 6.73011   5
  15   2  -1 12.5481 8.31755   2
  -2  15  -1 9.45834 9.76103   7
  15   2  -1 2.68056 9.30162   5
  -2  15  -1 8.03061 6.93363   5
   2 -15  -1 1.79565 7.49247   3
 -15  -2  -1 6.04490 6.77081   6
 -15  -2  -1 0.27252 8.27784   7
  15   2  -1 -2.8730 4.35530   3
  -2  15  -1 -15.057 7.44230   6
  15   2  -1 5.28487 6.59328   4
   2 -15  -1 7.35728 9.14858   4
 -15  -2  -1 15.7418 8.43158   5
  -2  15  -1 5.87559 8.75251   8
   2 -15  -1 10.2010 8.07171   2
  15   2  -1 -4.5987 5.08890   8
  15   2  -1 -0.3491 4.77584   8
   2 -15   1 -7.4323 7.69114   3
  15   2   1 7.65615 4.68810   8
  15   2   1 7.74967 8.70084   2
  15   2   1 1.61824 5.89731   3
  -2  15   1 13.9342 9.43314   7
   2 -15   1 12.7511 7.27512   2
  15   2   1 6.54233 7.39713   4
  -2  15   1 0.70595 8.72247   6
 -15  -2   1 -5.4306 6.96368   6
  -2  15   1 20.2418 9.05235   8
 -15  -2   1 9.37832 9.80912   7
 -15  -2   1 21.3142 10.8981   5
   2 -15   1 -5.9992 8.75295   4
 -15   0  -1 17.3470 7.38519   6
  15   0  -1 -1.8156 5.55923   8
   0 -15  -1 -1.7730 7.99133   3
   0 -15  -1 7.51318 7.99284   2
   0  15  -1 -9.5728 7.10952   5
   0  15  -1 12.4231 8.37965   8
   0 -15  -1 1.87641 6.73335   4
  15   0  -1 8.81416 8.67433   2
  15   0  -1 2.46242 6.12594   4
 -15   0  -1 2.33772 8.99035   7
 -15   0  -1 -14.888 9.57403   5
  15   0  -1 0.13222 5.53247   8
   0  15  -1 -7.1325 8.76179   7
   0  15  -1 2.54971 8.29453   6
  15   0   1 13.8287 8.09305   4
   0 -15   1 3.51533 6.72432   2
   0 -15   1 -5.2801 8.43971   4
 -15   0   1 0.58602 6.90918   6
 -15   0   1 23.3330 10.6031   5
  15   0   1 2.30483 5.41330   3
  15   0   1 2.56304 5.42584   8
 -15   0   1 -0.7492 9.78023   7
   0  15   1 8.40166 8.13998   8
   0  15   1 9.54003 8.54719   6
  15   0   1 4.13429 8.81853   2
   0 -15   1 14.4695 8.35943   3
  15   0   1 8.82693 5.35204   8
   0  15   1 14.0104 8.87911   7
  15  -2  -1 8.39351 6.69100   4
  15  -2  -1 5.13536 7.25117   8
  -2 -15  -1 18.6350 8.33072   2
 -15   2  -1 2.27833 7.65292   5
  -2 -15  -1 5.82671 8.59438   4
   2  15  -1 3.36223 7.89348   5
   2  15  -1 10.1334 7.95956   8
  -2 -15  -1 1.85686 8.18674   3
   2  15  -1 5.27013 8.81554   6
   2  15  -1 5.32481 9.70290   7
 -15   2  -1 6.32511 5.05109   6
 -15   2  -1 -1.9336 9.02933   7
  15  -2  -1 -2.0094 8.64102   2
   2  15   1 -13.831 6.61893   8
 -15   2   1 -2.3231 6.40407   6
  15  -2   1 2.69146 4.88494   3
  -2 -15   1 -12.381 7.70444   4
 -15   2   1 -2.4388 10.0561   5
  15  -2   1 3.97013 6.36155   8
  15  -2   1 -4.5679 8.84208   2
   2  15   1 16.1225 8.94765   7
  15  -2   1 11.2860 8.26124   4
  -2 -15   1 16.4101 9.14797   3
 -15   2   1 -2.7874 9.43552   7
  15  -2   1 -2.8559 6.13062   8
   2  15   1 -3.4018 8.91179   6
 -15   4  -1 39.1655 12.1537   5
  -4 -15  -1 52.3387 11.1176   3
  -4 -15  -1 39.4335 9.14745   2
  15  -4  -1 31.1392 11.0239   2
   4  15  -1 27.9394 8.30649   5
 -15   4  -1 18.8493 10.2793   7
   4  15  -1 39.4554 11.0654   7
   4  15  -1 19.8831 8.76460   8
   4  15  -1 2.59930 9.21197   6
  15  -4  -1 38.4453 8.87585   8
  15  -4  -1 18.6104 9.07815   4
  -4 -15  -1 42.4744 10.7262   4
  15  -4   1 27.0861 5.71343   3
  -4 -15   1 23.2746 6.05635   2
 -15   4   1 21.0734 8.48547   7
 -15   4   1 36.6236 11.6885   5
  15  -4   1 6.95919 9.54741   2
 -15   4   1 13.3259 8.02607   6
  -4 -15   1 22.9926 9.18828   4
   4  15   1 40.7101 10.6663   6
  15  -4   1 39.9280 9.93283   4
   4  15   1 29.8381 9.72291   7
   4  15   1 34.7113 8.08994   8
  -4 -15   1 32.1317 10.9448   3
  15  -4   1 28.2536 8.01292   8
   6  15  -1 47.0490 8.91536   5
 -15   6  -1 44.8396 10.4410   5
  -6 -15  -1 39.1136 11.2034   4
  -6 -15  -1 59.0564 12.4616   3
  15  -6  -1 36.8475 11.0479   4
   6  15  -1 37.0275 11.1176   7
  15  -6  -1 54.4500 12.2106   2
   6  15  -1 39.5070 9.09177   6
 -15   6  -1 51.9480 12.5650   7
   6  15  -1 38.8526 8.92150   8
  15  -6  -1 45.5048 10.0717   8
  -6 -15  -1 47.1213 10.0159   2
  15  -6   1 56.8628 10.9819   2
 -15   6   1 29.7693 11.8141   7
  -6 -15   1 53.0932 11.5912   4
  15  -6   1 56.0917 9.75687   4
  15  -6   1 38.6005 10.1117   8
 -15   6   1 48.3439 9.59358   6
 -15   6   1 58.1471 12.9214   5
   6  15   1 15.2094 10.4524   6
   6  15   1 44.2282 8.37950   8
  -6 -15   1 45.3635 10.0172   3
  -8 -15  -1 21.0854 11.2301   4
   8  15  -1 35.2002 12.0007   7
  15  -8  -1 16.5446 10.4069   4
  -8 -15  -1 31.2881 10.4075   2
  15  -8  -1 26.6609 10.9625   8
   8  15  -1 29.5229 9.65814   5
 -15   8  -1 22.6119 12.8455   5
   8  15  -1 25.5024 9.35822   8
 -15   8  -1 32.7388 13.0819   7
  15  -8   1 32.3176 11.2291   8
  -8 -15   1 27.0213 9.58260   4
 -15   8   1 38.3087 8.94772   6
 -15   8   1 17.7799 8.88291   5
  15  -8   1 20.9764 10.8474   4
   8  15   1 32.0040 11.1394   7
   8  15   1 37.6762 8.99329   8
  15 -10  -1 29.1092 10.7021   2
 -15  10  -1 20.4365 13.1013   5
 -10 -15  -1 11.0839 11.7086   4
 -10 -15  -1 16.9718 11.5662   2
 -10 -15  -1 39.2162 13.6662   3
  10  15  -1 6.13343 10.2241   5
  10  15  -1 14.3299 8.33853   8
  15 -10  -1 14.6559 11.3922   4
  10  15  -1 20.9891 12.5045   6
  10  15  -1 34.5474 13.1506   7
  15 -10  -1 31.9841 12.4873   8
 -15  10  -1 29.4828 10.8848   7
 -10 -15   1 28.6371 10.0140   4
 -15  10   1 29.3607 9.56291   6
  15 -10   1 8.25119 11.6360   8
 -15  10   1 10.2945 10.1054   7
  10  15   1 29.1755 12.3540   7
 -10 -15   1 22.0620 12.5496   3
 -15  10   1 -4.4326 12.4451   5
  15 -10   1 17.5092 12.5947   2
  10  15   1 28.8440 12.7860   6
  15 -10   1 23.0122 11.9156   4
  15 -12  -1 18.9074 14.3266   8
 -15  12  -1 26.8172 14.9548   5
  12  15  -1 -3.7737 7.88409   8
  15 -12  -1 -1.4861 12.2698   4
  12  15  -1 8.66045 12.7288   6
  15 -12  -1 14.6675 10.3865   2
  12  15  -1 18.6756 14.3056   7
 -12 -15  -1 9.30991 13.7648   4
  12  15  -1 -5.3287 12.7070   5
 -15  12  -1 10.1062 14.6839   7
 -12 -15  -1 17.7612 13.7316   3
  12  15   1 -10.327 12.8198   7
 -15  12   1 40.8748 17.8857   5
 -15  12   1 -0.2725 14.1234   7
 -12 -15   1 12.6081 14.6595   6
 -12 -15   1 6.23107 9.87953   3
  15 -12   1 29.2370 14.0822   2
  15 -12   1 11.6351 9.98692   4
  12  15   1 17.1740 13.3921   6
  12  15   1 -0.5175 6.70573   8
  14  15  -1 5.72980 8.16950   8
  15 -14  -1 9.67276 13.3065   8
  15 -14  -1 16.6790 15.8813   2
 -15  14  -1 -1.6882 16.4426   5
 -14 -15  -1 27.7004 16.4514   4
  14  15  -1 7.88110 15.6730   6
  14  15  -1 -3.9060 15.5660   7
 -14 -15  -1 9.58890 14.9248   3
  15 -14  -1 12.2043 14.7556   4
 -15  14  -1 -13.948 16.5192   7
  15 -14   1 4.23105 17.1026   8
 -14 -15   1 3.57784 14.9327   3
 -15  14   1 46.2913 17.3946   7
 -15  14   1 -17.274 14.6963   5
 -14 -15   1 60.6253 16.9213   6
  14  15   1 11.8485 6.36794   8
  15 -14   1 -11.967 14.9295   2
  15 -14   1 -3.3952 14.3883   4
  14  15   1 23.3608 16.2811   6
  14  15   1 -5.9422 13.8655   7
  16  11  -1 10.1631 7.66988   8
  11 -16  -1 9.11059 10.7763   2
 -16 -11  -1 -16.245 13.9595   4
 -11  16  -1 14.2640 14.4738   7
 -16 -11  -1 2.63587 12.8097   3
  16  11  -1 23.3867 13.9383   7
  16  11  -1 18.2787 13.7461   5
  11 -16  -1 27.3354 13.1806   4
  16  11  -1 -12.056 5.36442   8
 -11  16  -1 8.09680 15.4327   5
 -16 -11   1 16.2932 12.9101   3
  16  11   1 41.0376 14.3648   2
 -16 -11   1 -3.0515 13.2838   6
  16  11   1 1.14835 12.0429   5
 -11  16   1 26.6861 12.2768   6
 -11  16   1 -9.4500 13.5477   7
  11 -16   1 -0.6076 13.2883   2
  16  11   1 7.52484 13.2118   6
  11 -16   1 -16.131 12.1717   4
   9 -16  -1 6.12986 9.68429   3
  -9  16  -1 16.3210 11.5582   5
   9 -16  -1 16.6087 12.8915   2
  16   9  -1 9.04081 5.20893   8
  16   9  -1 13.6693 5.19027   8
   9 -16  -1 5.17269 11.5052   4
  -9  16  -1 -0.9479 10.1551   7
  16   9  -1 13.5198 11.7157   7
  -9  16  -1 23.7524 11.3582   6
  16   9  -1 15.5470 10.6213   2
   9 -16   1 13.0384 8.81893   3
  -9  16   1 -6.6781 12.3067   7
   9 -16   1 17.7408 13.6686   2
 -16  -9   1 15.2140 10.1986   3
   9 -16   1 3.97674 9.34906   4
  16   9   1 24.7246 13.5219   2
  -9  16   1 4.81876 12.8502   6
  16   9   1 1.96521 10.7002   3
  16   9   1 8.17051 10.1876   4
  16   9   1 14.9306 12.2877   5
 -16  -9   1 13.3120 11.9332   6
  16   9   1 2.18958 11.3669   7
  16   9   1 -2.5819 11.1996   6
   7 -16  -1 33.6240 9.13015   3
 -16  -7  -1 21.8862 11.8710   7
  16   7  -1 36.9058 12.2256   5
 -16  -7  -1 25.4299 10.1142   6
 -16  -7  -1 38.0089 12.9186   5
  -7  16  -1 13.8505 12.6922   7
   7 -16  -1 47.8133 13.1257   2
  16   7  -1 44.1886 9.21992   4
  -7  16  -1 26.1700 9.80661   5
  16   7  -1 41.1237 6.02070   8
  -7  16  -1 17.0922 9.52790   6
  -7  16  -1 29.4442 12.9475   8
  16   7  -1 31.3686 5.77624   8
  16   7  -1 52.2925 9.78057   2
   7 -16  -1 34.4246 12.2030   4
   7 -16   1 22.5565 12.1102   4
  16   7   1 29.2777 11.6662   5
  16   7   1 16.0120 11.3153   2
 -16  -7   1 36.3717 10.2939   3
   7 -16   1 38.2496 11.8713   2
  16   7   1 23.9058 11.7355   4
  16   7   1 47.7439 10.1409   3
   7 -16   1 58.9174 11.3789   3
 -16  -7   1 58.6392 12.4219   6
  -7  16   1 24.4713 12.7403   8
  -7  16   1 34.8729 11.6316   6
  16   5  -1 19.8329 8.81589   5
 -16  -5  -1 26.4901 9.60885   6
  16   5  -1 20.4170 5.64347   8
   5 -16  -1 19.8830 8.62541   2
 -16  -5  -1 9.08027 11.2884   5
 -16  -5  -1 45.7064 11.6881   7
  16   5  -1 18.3623 8.09597   4
  -5  16  -1 34.9656 10.1185   5
  16   5  -1 27.5872 5.93693   8
   5 -16  -1 20.5209 10.1185   3
  -5  16  -1 29.6299 11.9247   8
  -5  16  -1 37.4970 10.7527   6
  16   5  -1 8.98685 8.95804   2
  -5  16  -1 17.5867 13.9924   7
  16   5   1 1.31576 9.79651   2
   5 -16   1 35.7812 9.48644   3
  16   5   1 23.1940 8.78357   4
  16   5   1 21.4956 3.93666   8
  16   5   1 6.94247 8.49815   3
   5 -16   1 15.4133 9.49598   2
  16   5   1 26.9531 3.90474   8
  -5  16   1 21.5527 8.97356   8
 -16  -5   1 24.6051 10.5202   6
  -5  16   1 23.2111 10.5158   6
  -5  16   1 13.7449 11.6201   7
 -16  -5   1 21.6042 8.22496   3
 -16  -5   1 46.6229 12.7053   7
   5 -16   1 2.20953 10.1308   4
  16   3  -1 44.0219 6.94789   3
  16   3  -1 28.8367 11.0790   5
  -3  16  -1 56.7596 10.4503   6
  -3  16  -1 60.2750 9.66954   5
  16   3  -1 38.2603 8.36486   4
   3 -16  -1 50.1404 10.1193   3
  16   3  -1 68.5819 8.67613   8
 -16  -3  -1 47.0726 9.39021   6
 -16  -3  -1 30.7628 11.1864   7
  -3  16  -1 20.6935 9.39061   7
   3 -16  -1 50.8270 12.1447   4
 -16  -3  -1 52.1530 13.5216   5
   3 -16  -1 33.8050 10.5132   2
  16   3  -1 43.0153 10.7473   2
  -3  16  -1 39.0466 11.7568   8
  16   3   1 42.1871 5.75733   8
  16   3   1 45.0444 9.61590   2
   3 -16   1 40.5443 12.3234   4
  16   3   1 38.1288 9.55908   4
  -3  16   1 31.4159 10.7200   8
  16   3   1 32.3773 8.62140   3
   3 -16   1 42.2061 10.2043   3
 -16  -3   1 43.5834 10.3566   6
   3 -16   1 64.4924 11.0020   2
 -16  -3   1 30.8735 11.5795   7
  -3  16   1 34.5495 11.6492   7
  16   3   1 33.9412 5.80169   8
  -3  16   1 32.0718 10.5641   6
  -1  16  -1 13.7541 11.0389   7
   1 -16  -1 26.7977 10.9240   2
   1 -16  -1 19.2329 9.17665   3
  -1  16  -1 11.3655 8.13420   5
 -16  -1  -1 1.72617 11.3434   5
 -16  -1  -1 12.6595 7.01995   6
  16   1  -1 33.5190 10.0625   2
  16   1  -1 11.5427 7.79863   4
  16   1  -1 14.9597 6.39620   8
  16   1  -1 6.13342 5.99338   8
 -16  -1  -1 24.5933 10.4387   7
  -1  16  -1 9.93693 9.55835   6
   1 -16  -1 12.8108 9.95456   4
  -1  16  -1 14.5388 9.59042   8
  16   1   1 12.3147 5.81041   8
  -1  16   1 24.1577 10.3222   6
  16   1   1 11.8828 7.66479   2
  -1  16   1 8.12110 9.55379   7
   1 -16   1 26.9220 10.3154   4
   1 -16   1 10.1564 8.57343   3
 -16  -1   1 2.76025 10.3553   7
  16   1   1 31.5245 9.88869   8
  -1  16   1 9.91036 9.58242   8
 -16  -1   1 21.4364 8.27806   6
   1 -16   1 13.7580 8.70786   2
  16   1   1 11.3852 7.13495   3
 -16  -1   1 21.1009 11.6896   5
  16   1   1 11.6342 8.54751   4
  -1 -16  -1 9.19389 7.82396   4
  16  -1  -1 23.4480 9.50187   2
  16  -1  -1 15.7337 7.50784   8
  16  -1  -1 7.82485 8.31970   4
   1  16  -1 11.3657 9.21707   8
  -1 -16  -1 23.2975 9.46543   2
   1  16  -1 27.1363 10.2273   6
 -16   1  -1 17.1368 7.67324   6
 -16   1  -1 22.6407 10.6526   7
  -1 -16  -1 12.1702 9.34884   3
 -16   1  -1 7.64564 8.80955   5
   1  16  -1 25.0343 11.2122   7
   1  16  -1 20.1690 8.03575   5
 -16   1   1 2.34448 10.5269   7
  -1 -16   1 16.8617 7.62359   3
   1  16   1 7.27024 7.78840   6
 -16   1   1 10.8982 8.97043   5
  16  -1   1 9.39577 9.10829   4
  -1 -16   1 13.4155 8.07766   2
  16  -1   1 7.75570 5.65775   3
  -1 -16   1 25.6891 10.1446   4
  16  -1   1 20.3958 10.7114   2
  16  -1   1 13.9257 6.96008   8
   1  16   1 8.77982 8.68253   8
 -16   1   1 12.2472 8.51401   6
   1  16   1 11.0490 10.0412   7
  -3 -16  -1 41.1668 10.0151   2
  16  -3  -1 34.5101 12.1253   2
   3  16  -1 36.6604 8.82872   5
   3  16  -1 27.7503 11.2487   7
 -16   3  -1 58.5227 14.0467   5
  -3 -16  -1 34.5912 11.6581   4
  -3 -16  -1 42.4870 9.34616   3
 -16   3  -1 27.0501 8.98944   7
   3  16  -1 43.5090 9.86469   8
   3  16  -1 37.3330 11.4651   6
  16  -3  -1 39.0699 9.24829   4
  16  -3  -1 21.6788 9.41515   8
  -3 -16   1 40.2068 10.4912   4
 -16   3   1 44.4689 12.9529   7
   3  16   1 36.0466 10.5835   7
 -16   3   1 27.8826 8.24500   6
  16  -3   1 41.0073 12.0702   2
  16  -3   1 42.0223 9.46731   8
 -16   3   1 31.5729 12.0164   5
  -3 -16   1 46.5312 9.43411   2
   3  16   1 21.7095 9.15577   8
  16  -3   1 47.2676 11.0210   4
   3  16   1 25.2761 8.42168   6
  -3 -16   1 39.2111 11.2495   3
   5  16  -1 28.2551 9.19703   8
   5  16  -1 7.09892 8.64644   6
  16  -5  -1 14.1319 9.20787   4
   5  16  -1 15.5957 10.6792   7
  -5 -16  -1 31.3875 10.7569   3
  16  -5  -1 24.2146 11.9787   2
 -16   5  -1 16.0193 11.8838   7
  16  -5  -1 6.29253 9.24679   8
   5  16  -1 19.1713 8.34926   5
  -5 -16  -1 12.0258 9.99780   2
 -16   5  -1 38.1738 15.0424   5
  -5 -16  -1 25.6536 11.3697   4
 -16   5   1 6.67139 8.72486   6
  -5 -16   1 30.0711 11.4987   4
 -16   5   1 22.8926 12.6629   5
  -5 -16   1 29.0249 13.0635   3
   5  16   1 31.9796 10.4266   6
   5  16   1 19.8522 10.3765   7
  16  -5   1 11.5562 8.62426   8
  16  -5   1 26.0601 10.7621   2
 -16   5   1 6.69213 11.2636   7
  16  -5   1 14.6631 10.2238   4
   5  16   1 34.0798 9.36908   8
   7  16  -1 19.1435 9.37101   5
 -16   7  -1 28.2492 13.7280   5
  16  -7  -1 30.9437 10.9719   8
  -7 -16  -1 23.5675 11.4335   4
  16  -7  -1 33.8497 10.7202   4
  -7 -16  -1 4.32471 12.1102   3
   7  16  -1 26.7014 12.1676   8
  -7 -16  -1 35.1668 11.2379   2
  16  -7  -1 20.5832 12.3137   2
   7  16  -1 8.33693 11.2506   6
   7  16   1 13.9194 9.81536   8
 -16   7   1 38.0305 8.80040   6
  -7 -16   1 31.3882 10.6236   4
   7  16   1 33.8976 13.0927   7
  16  -7   1 23.8637 11.4651   4
  16  -7   1 37.4576 13.2671   8
 -16   7   1 16.6464 10.8443   5
   7  16   1 41.9666 12.6008   6
  -7 -16   1 21.2772 11.7727   3
 -16   7   1 30.4236 12.9296   7
  16  -7   1 39.2936 12.5708   2
  -9 -16  -1 27.1687 10.1104   2
 -16   9  -1 -16.982 12.9742   5
  16  -9  -1 3.90798 10.7506   4
  -9 -16  -1 25.4523 13.3669   3
   9  16  -1 -3.3258 12.4042   7
   9  16  -1 15.0787 8.82095   8
 -16   9  -1 15.9905 13.6553   7
   9  16  -1 4.54832 11.7767   6
  16  -9  -1 9.38517 12.5317   2
  -9 -16   1 -13.512 11.6108   4
   9  16   1 13.0340 7.95328   8
  -9 -16   1 -0.1981 11.8989   3
   9  16   1 24.8208 12.8595   6
  16  -9   1 17.0483 11.8861   4
 -16   9   1 -10.940 12.9064   5
  16  -9   1 8.32755 14.7958   8
 -16   9   1 8.23345 12.8204   7
   9  16   1 8.03093 11.8769   7
  16  -9   1 8.38283 9.83593   2
 -11 -16  -1 8.36042 14.0771   3
  16 -11  -1 1.17685 14.0602   8
  11  16  -1 -17.116 12.6893   6
 -16  11  -1 4.26889 15.3084   5
  11  16  -1 -15.805 8.48701   8
 -11 -16  -1 3.87378 12.9201   4
  16 -11  -1 0.47395 9.99443   2
  16 -11  -1 20.5155 12.9491   4
  11  16  -1 13.4727 14.2448   7
 -11 -16   1 18.8857 13.5634   3
 -16  11   1 20.5406 14.9904   7
  11  16   1 -5.9541 7.23563   8
  16 -11   1 -1.2711 13.2042   4
 -11 -16   1 -2.9893 12.6207   4
 -16  11   1 6.87715 14.2748   5
  16 -11   1 21.3662 14.4804   2
  11  16   1 -20.277 9.51935   6
  16 -11   1 29.1718 13.6634   8
  17  10  -1 7.03327 5.34845   8
 -10  17  -1 -10.807 15.0699   7
  10 -17  -1 19.4439 13.9736   4
 -10  17  -1 29.7066 13.2548   5
  17  10  -1 13.4142 14.4982   7
  10 -17  -1 4.55119 10.2389   2
  17  10  -1 2.57548 6.68318   8
  17  10  -1 5.79385 13.7524   5
 -17 -10   1 -14.357 11.5357   3
  17  10   1 6.56163 15.2698   4
 -10  17   1 14.4715 15.7590   6
  17  10   1 32.7819 13.8043   7
  10 -17   1 37.0134 14.2116   3
 -10  17   1 3.52363 10.9132   7
  17  10   1 -8.5772 14.3820   3
  17  10   1 0.84204 14.6837   2
  17  10   1 -16.078 13.2708   6
  10 -17   1 4.99179 13.8305   2
 -17 -10   1 29.8599 14.2937   6
   8 -17  -1 22.3131 13.8473   2
  17   8  -1 29.9381 11.8111   2
   8 -17  -1 18.2469 10.7232   3
  17   8  -1 20.7037 5.41440   8
  -8  17  -1 7.91174 12.1497   5
 -17  -8  -1 -2.3467 12.4674   7
   8 -17  -1 20.4024 10.1493   4
  17   8  -1 5.01760 12.3700   7
  -8  17  -1 -8.8854 10.1368   6
  17   8  -1 8.43811 9.78048   5
  17   8  -1 20.5214 5.76449   8
  -8  17  -1 7.86481 14.4397   7
 -17  -8   1 17.2340 12.4602   6
   8 -17   1 5.94283 9.61837   4
  17   8   1 27.1120 11.1099   3
  -8  17   1 20.4618 13.6306   7
 -17  -8   1 23.6392 11.2300   3
  -8  17   1 16.9908 12.1366   6
  17   8   1 30.0574 13.6718   6
 -17  -8   1 23.9671 13.8841   7
  17   8   1 23.2846 12.4266   2
  17   8   1 2.39710 11.1313   4
   8 -17   1 8.28587 10.2401   3
  17   8   1 16.8945 12.3366   7
   6 -17  -1 14.6301 11.7711   4
 -17  -6  -1 -7.8904 9.16118   6
  -6  17  -1 14.9523 12.6635   8
  17   6  -1 12.2788 5.84354   8
   6 -17  -1 4.10641 12.9805   2
  17   6  -1 -14.551 11.1127   2
  -6  17  -1 3.62727 9.89263   6
  17   6  -1 17.7272 6.42493   8
  -6  17  -1 -4.9623 10.2369   5
  17   6  -1 13.8848 12.6974   5
 -17  -6  -1 1.25882 12.4989   5
   6 -17  -1 -12.643 8.86769   3
  -6  17  -1 3.68094 13.6053   7
 -17  -6  -1 26.7371 12.5334   7
 -17  -6   1 27.7754 12.9994   7
 -17  -6   1 23.0854 11.4658   6
   6 -17   1 -11.030 11.4647   4
  -6  17   1 1.18891 10.9343   6
   6 -17   1 5.46198 11.0660   2
  17   6   1 -9.7775 9.29977   4
  -6  17   1 7.57669 12.7511   7
  17   6   1 9.92081 3.17090   8
   6 -17   1 21.3207 10.4740   3
  17   6   1 0.01940 8.61066   3
  17   6   1 9.50732 11.7848   2
  17   6   1 5.55519 3.01979   8
  -6  17   1 0.94526 12.4068   8
  17   4  -1 27.7824 9.91137   5
  -4  17  -1 57.4414 13.3534   8
 -17  -4  -1 7.86780 10.9868   7
  17   4  -1 9.19484 6.60066   8
 -17  -4  -1 17.3564 8.43981   6
  -4  17  -1 25.7013 10.6709   6
  17   4  -1 8.55394 10.0450   2
  17   4  -1 -1.1074 7.88030   4
   4 -17  -1 25.9950 10.4161   3
  -4  17  -1 22.6084 9.78478   5
   4 -17  -1 29.0485 11.8887   2
   4 -17  -1 23.7081 11.5978   4
 -17  -4  -1 37.5250 13.8410   5
  -4  17  -1 6.17479 11.8029   7
  -4  17   1 18.3416 11.4884   6
  17   4   1 22.0516 8.74610   3
  -4  17   1 24.3305 12.1622   8
   4 -17   1 15.5995 10.4836   3
  17   4   1 8.36132 9.50552   4
  -4  17   1 7.32945 11.9460   7
  17   4   1 13.3694 4.82197   8
   4 -17   1 7.06048 12.0145   4
  17   4   1 9.67564 4.80262   8
 -17  -4   1 -1.8420 11.1481   6
   4 -17   1 16.4625 9.84092   2
  17   4   1 -0.7746 10.9621   2
 -17  -2  -1 6.48472 13.1880   5
  17   2  -1 2.25962 10.3964   2
 -17  -2  -1 24.5022 8.22781   6
   2 -17  -1 13.6790 9.75060   3
   2 -17  -1 -2.8473 12.0714   4
  -2  17  -1 2.33692 9.77422   6
 -17  -2  -1 -0.6878 10.4467   7
   2 -17  -1 16.3874 11.7169   2
  -2  17  -1 -2.7301 8.94008   5
  -2  17  -1 2.77147 11.0088   8
  17   2  -1 6.51509 7.20776   4
  17   2  -1 24.7823 10.8106   5
  -2  17   1 2.76537 10.7607   8
  -2  17   1 2.68958 10.3880   6
  17   2   1 23.4333 10.2072   4
  -2  17   1 8.80154 11.3505   7
  17   2   1 9.86020 5.88914   8
 -17  -2   1 3.20694 10.2121   6
   2 -17   1 -6.1484 10.5614   4
  17   2   1 5.00536 5.95967   8
  17   2   1 -4.4194 8.01876   2
   2 -17   1 3.89605 9.45698   2
   2 -17   1 20.6399 10.0708   3
  17   2   1 10.8327 7.22539   3
 -17  -2   1 26.6890 14.0170   7
   0 -17  -1 7.24537 11.0474   2
   0  17  -1 -7.4828 9.54098   6
  17   0  -1 15.0930 10.7455   2
 -17   0  -1 -10.080 10.6263   7
   0  17  -1 10.2982 10.1661   8
   0  17  -1 7.69767 8.58505   5
  17   0  -1 -5.3568 8.53669   4
   0  17  -1 -12.854 12.2096   7
 -17   0  -1 -0.1814 22.0261   5
  17   0  -1 0.84284 7.83173   8
   0 -17  -1 0.84809 10.1208   3
   0 -17   1 -2.6553 9.75140   3
   0  17   1 -20.138 9.25675   8
  17   0   1 8.67773 8.64308   2
 -17   0   1 -13.142 8.30636   7
   0 -17   1 9.01081 8.90301   2
  17   0   1 -4.6209 6.20580   8
   0 -17   1 -1.5465 10.0154   4
 -17   0   1 -2.2863 9.13780   6
  17   0   1 0.71084 9.25912   4
   0  17   1 2.34152 8.21517   6
   0  17   1 6.78285 11.4516   7
  -2 -17  -1 -2.9794 8.99282   4
 -17   2  -1 6.73285 12.1764   5
 -17   2  -1 20.8992 11.8824   7
   2  17  -1 -22.870 9.01471   8
  -2 -17  -1 18.7354 9.81905   2
  -2 -17  -1 -2.6291 8.23621   3
  17  -2  -1 17.3647 10.7150   2
   2  17  -1 6.47806 11.0629   6
  17  -2  -1 -2.7859 7.81044   4
   2  17  -1 -19.431 12.0130   7
   2  17   1 9.40586 9.70073   8
  17  -2   1 5.89353 9.57295   4
 -17   2   1 16.6199 12.1279   5
  -2 -17   1 15.8179 11.0158   4
   2  17   1 6.45452 10.6511   7
 -17   2   1 4.80804 9.12221   6
  -4 -17  -1 20.8245 8.75210   3
  17  -4  -1 -11.488 18.1779   2
 -17   4  -1 22.4048 12.7789   7
 -17   4  -1 17.9255 10.4428   5
   4  17  -1 17.9737 10.3053   8
  -4 -17  -1 21.3147 10.3499   2
  17  -4  -1 22.2203 9.58789   4
   4  17  -1 -0.9299 12.5013   6
  -4 -17   1 21.4634 12.0198   3
  17  -4   1 26.3915 11.0592   4
 -17   4   1 27.9848 12.9771   5
   4  17   1 45.5616 12.2375   7
   4  17   1 17.8094 11.6978   6
  17  -4   1 31.6495 12.4331   2
  17  -4   1 23.0321 10.9579   8
 -17   4   1 20.4097 9.97823   7
  -4 -17   1 25.2914 11.1229   4
 -17   4   1 -5.9194 8.23447   6
  -6 -17  -1 0.94692 8.53855   3
   6  17  -1 16.0757 9.43148   8
  -6 -17  -1 -10.173 10.6155   2
   6  17  -1 4.67909 12.3274   7
  17  -6  -1 9.98322 10.8264   8
  17  -6  -1 17.8748 10.0832   2
 -17   6  -1 -6.3452 9.35596   5
  17  -6  -1 15.8062 10.7290   4
   6  17  -1 -1.1538 11.3293   6
 -17   6  -1 15.4983 12.7659   7
 -17   6   1 19.6504 13.1729   7
  17  -6   1 -0.8986 11.6754   2
   6  17   1 1.46502 8.48954   6
 -17   6   1 -7.2963 9.34231   5
   6  17   1 12.6966 11.8781   7
  17  -6   1 22.8658 10.3812   8
   6  17   1 14.1464 9.72608   8
 -17   6   1 22.8180 10.0897   6
  -6 -17   1 20.6831 12.7367   3
   8  17  -1 27.3305 10.2489   8
  17  -8  -1 29.6085 13.5801   2
 -17   8  -1 43.3819 15.6002   5
  -8 -17  -1 35.9441 12.8019   4
  -8 -17  -1 20.2603 12.8993   2
   8  17  -1 34.3378 11.5027   7
 -17   8  -1 18.5301 14.0616   7
  17  -8  -1 16.8823 13.9856   4
   8  17  -1 13.3289 12.6622   6
  -8 -17  -1 17.9936 13.4308   3
  17  -8  -1 -1.6065 12.7037   8
   8  17   1 21.5403 12.9633   7
  17  -8   1 2.08041 12.0418   4
  -8 -17   1 35.2830 12.2282   4
 -17   8   1 19.3884 14.8731   5
   8  17   1 38.7455 9.83180   8
  -8 -17   1 23.0715 13.5099   3
  17  -8   1 1.41874 12.4380   2
   8  17   1 17.4008 10.4377   6
 -17   8   1 26.2109 13.9922   7
  17  -8   1 34.3206 12.5195   8
  17 -10  -1 -19.720 12.9646   2
 -17  10  -1 46.9330 16.4034   5
 -10 -17  -1 -4.2392 13.4185   4
 -10 -17  -1 3.81025 14.4859   3
  10  17  -1 9.98519 13.2423   6
  10  17  -1 -5.4266 9.28799   8
  17 -10  -1 14.2944 12.7737   4
 -17  10  -1 69.6495 16.9211   7
  10  17  -1 12.1599 14.4223   7
  17 -10  -1 10.0683 13.0847   8
  10  17   1 26.1596 15.7461   7
  10  17   1 10.0376 9.01673   8
 -17  10   1 -16.049 14.0584   5
 -10 -17   1 32.6609 14.0907   4
  17 -10   1 -2.7366 13.9748   2
 -17  10   1 7.38206 14.5921   7
  10  17   1 -7.5579 13.5950   6
 -10 -17   1 16.2818 14.9169   3
  17 -10   1 -20.118 13.1940   4
  17 -10   1 23.8971 13.6728   8
   9 -18  -1 23.9708 14.1016   4
  18   9  -1 -12.264 14.0071   7
  -9  18  -1 4.24800 16.1936   7
   9 -18  -1 29.5442 14.5944   2
  18   9  -1 18.9963 15.3938   5
  18   9  -1 8.89232 5.44733   8
   9 -18   1 19.0182 13.2724   3
  18   9   1 8.51976 13.2160   6
   9 -18   1 -23.025 13.6370   4
  -9  18   1 -18.387 12.9439   6
  18   9   1 6.19660 13.7632   2
 -18  -9   1 4.33835 13.6156   6
   9 -18   1 4.55290 13.7011   2
  -9  18   1 0.15563 15.6967   7
  18   9   1 -6.9874 14.0081   5
  18   9   1 -6.0168 13.8130   7
  18   7  -1 9.68198 13.4553   5
   7 -18  -1 21.7916 13.8459   2
   7 -18  -1 18.1068 13.1948   4
  -7  18  -1 5.36864 12.7461   6
  18   7  -1 15.3464 11.7839   2
   7 -18  -1 24.0395 11.9798   3
 -18  -7  -1 16.6280 11.9016   6
 -18  -7  -1 2.65573 15.6474   7
  18   7  -1 13.4678 5.79962   8
  -7  18  -1 15.5816 14.8518   7
 -18  -7   1 31.2510 13.0558   6
  18   7   1 8.54564 11.4934   6
  18   7   1 -0.9621 10.6572   3
   7 -18   1 14.7218 13.7175   4
 -18  -7   1 -8.8652 14.2609   7
   7 -18   1 13.1256 11.5420   3
  -7  18   1 -11.296 14.3642   7
  -7  18   1 2.93322 14.1901   6
  18   7   1 20.8775 11.5245   4
  18   7   1 8.36112 13.1978   5
  -5  18  -1 -11.630 10.1731   8
   5 -18  -1 -13.116 14.3315   2
  -5  18  -1 6.36707 13.7904   7
 -18  -5  -1 7.18015 14.4745   5
  -5  18  -1 26.1151 12.7736   6
   5 -18  -1 9.12941 12.4499   4
 -18  -5  -1 1.05646 14.6055   7
 -18  -5  -1 -5.1892 11.0838   6
  18   5  -1 7.65012 11.3167   2
   5 -18  -1 15.2670 12.4236   3
  18   5  -1 -3.0519 5.98707   8
  18   5  -1 0.20181 13.3338   5
 -18  -5   1 3.06545 9.80584   7
  18   5   1 16.2665 10.5150   3
  18   5   1 4.07301 4.35411   8
  18   5   1 3.97776 10.4973   4
  -5  18   1 9.52420 13.4378   8
   5 -18   1 -1.3348 10.6283   2
   5 -18   1 21.7364 13.7075   4
 -18  -5   1 -0.0550 10.6582   6
  -5  18   1 -8.9338 13.3141   7
  18   5   1 9.49927 4.53311   8
  -5  18   1 5.16714 12.1824   6
 -18  -3  -1 23.2932 14.3919   5
  18   3  -1 26.6771 13.2391   5
 -18  -3  -1 1.34646 11.9508   7
   3 -18  -1 11.4364 12.0399   4
  -3  18  -1 11.7590 11.3319   6
  18   3  -1 15.7312 11.0741   4
   3 -18  -1 6.93178 11.0007   3
   3 -18  -1 19.5063 12.0804   2
  18   3  -1 23.2964 11.9903   2
  -3  18  -1 10.7869 9.63019   7
  -3  18  -1 39.7594 13.1861   8
  18   3  -1 12.1179 6.92937   8
 -18  -3   1 22.8564 13.3347   7
  -3  18   1 13.9718 13.4185   7
  -3  18   1 8.22250 11.8491   6
   3 -18   1 12.4948 12.5102   4
   3 -18   1 21.7334 11.6038   2
  18   3   1 23.6995 10.6002   4
  -3  18   1 23.2042 12.7995   8
  18   3   1 14.5671 6.26143   8
 -18  -3   1 8.59649 10.5669   6
  18   3   1 16.3412 6.18864   8
   1 -18  -1 20.2875 12.3890   4
 -18  -1  -1 14.6162 11.9665   7
  18   1  -1 7.37644 7.59575   8
  18   1  -1 21.6972 11.9287   2
  -1  18  -1 9.52131 11.4882   6
  -1  18  -1 6.89515 11.7646   8
  -1  18  -1 5.50539 9.26641   7
  18   1  -1 17.9968 12.7029   5
   1 -18  -1 26.4520 11.6093   2
 -18  -1  -1 29.0497 14.3672   5
  18   1  -1 23.7568 9.56119   4
   1 -18   1 7.01024 9.30332   4
  -1  18   1 9.44835 11.9031   6
 -18  -1   1 22.2187 9.99367   6
 -18  -1   1 14.7872 13.1658   7
   1 -18   1 10.0048 9.07102   2
   1 -18   1 13.2342 10.7109   3
  18   1   1 12.5595 10.9375   4
  18   1   1 23.7916 10.7613   2
 -18  -1   1 -0.3312 13.5412   5
  -1  18   1 -9.2767 13.6168   7
  18   1   1 16.5890 7.38000   8
  -1  18   1 -3.1414 11.1591   8
  18  -1  -1 42.2113 14.6906   2
   1  18  -1 13.0166 12.9409   6
   1  18  -1 8.45515 11.0125   8
   1  18  -1 -2.0037 12.1671   7
  -1 -18  -1 15.8388 9.52831   4
  18  -1  -1 17.2743 8.78417   8
  -1 -18  -1 34.8792 12.0159   3
 -18   1  -1 8.39840 14.1327   5
  18  -1  -1 16.8357 9.04876   4
  -1 -18  -1 28.9621 12.8938   2
   1  18   1 22.4282 12.4879   6
   1  18   1 29.1040 13.2102   7
 -18   1   1 38.1130 13.6847   7
  18  -1   1 13.8030 10.9541   4
 -18   1   1 30.0714 10.7240   5
   1  18   1 26.0228 12.2994   8
  -1 -18   1 10.3822 11.3977   3
  18  -1   1 17.2736 10.1763   2
 -18   1   1 12.8641 10.2987   6
  18  -1   1 17.2676 8.47504   8
   3  18  -1 24.9016 12.7167   6
   3  18  -1 31.1311 13.4681   7
  18  -3  -1 38.6530 14.1757   2
  -3 -18  -1 14.3000 9.43550   3
   3  18  -1 27.6525 11.2089   8
  -3 -18  -1 40.2186 11.5557   2
 -18   3  -1 28.4566 13.2467   7
  -3 -18  -1 20.2437 10.0266   4
 -18   3  -1 38.6773 15.4266   5
  18  -3  -1 23.8251 10.1792   8
  18  -3  -1 9.91672 9.71259   4
   3  18   1 15.7411 11.6786   8
  -3 -18   1 30.7192 10.1311   3
   3  18   1 30.9972 14.6184   7
 -18   3   1 25.7407 14.0122   7
  18  -3   1 22.6414 9.96966   8
  18  -3   1 31.7510 12.1048   4
   3  18   1 14.7144 12.1734   6
  -3 -18   1 19.7703 12.8443   4
 -18   3   1 25.3279 10.7597   6
  18  -3   1 8.81458 9.75849   2
 -18   3   1 29.0461 11.4996   5
 -18   5  -1 23.3260 13.6852   7
  -5 -18  -1 -8.3492 10.1563   2
   5  18  -1 5.28027 13.0456   7
  -5 -18  -1 -1.8426 9.15903   4
   5  18  -1 27.0979 11.0489   8
   5  18  -1 1.78476 9.13461   6
 -18   5  -1 -2.3363 13.8255   5
  18  -5  -1 0.08268 13.3363   2
  18  -5  -1 3.75612 10.6221   4
  18  -5  -1 14.0268 10.3279   8
  -5 -18  -1 35.1803 13.2630   3
  -5 -18   1 -16.736 11.6487   4
   5  18   1 0.95572 13.8296   7
  -5 -18   1 10.2510 12.0816   3
  18  -5   1 4.74122 10.9199   8
 -18   5   1 -5.0120 13.8059   7
  18  -5   1 10.5791 13.2964   2
 -18   5   1 13.3785 10.8793   5
   5  18   1 -12.430 9.12259   8
   5  18   1 3.46388 12.7436   6
  18  -5   1 -24.069 11.3439   4
  -7 -18  -1 29.9318 13.8435   4
   7  18  -1 8.30084 14.8630   7
  18  -7  -1 32.2182 12.4822   8
   7  18  -1 29.8797 12.0721   8
  -7 -18  -1 28.3400 10.7253   3
 -18   7  -1 6.40561 11.3964   7
  18  -7  -1 15.9913 10.7309   2
   7  18  -1 24.0165 13.3120   6
  18  -7  -1 14.4685 13.7673   4
 -18   7  -1 3.32588 15.0488   5
  -7 -18   1 12.6230 13.7586   3
 -18   7   1 27.8458 14.9948   5
  18  -7   1 20.6041 13.5789   4
  18  -7   1 15.6150 11.6078   8
   7  18   1 35.8116 11.1062   8
  -7 -18   1 13.3479 14.4403   4
 -18   7   1 17.6493 15.2160   7
  18  -7   1 15.1008 13.9421   2
   7  18   1 13.0398 15.1895   7
   7  18   1 12.2924 13.1315   6
  18  -9  -1 10.2895 13.9405   8
  -9 -18  -1 9.81972 14.4143   4
  -9 -18  -1 -17.660 14.5035   3
   9  18  -1 12.0319 15.3004   7
  18  -9  -1 18.6835 13.2371   4
   9  18  -1 17.2995 10.6859   8
 -18   9  -1 19.6680 16.6411   5
   9  18  -1 18.1043 11.5457   6
 -18   9  -1 9.47108 12.2040   7
 -18   9   1 -2.1851 15.2059   7
 -18   9   1 2.83373 11.9629   5
   9  18   1 35.9244 15.2235   6
  18  -9   1 14.3736 14.9186   8
   9  18   1 0.15554 9.10036   8
  18  -9   1 -13.998 14.0908   4
  18  -9   1 18.7392 14.6131   2
   9  18   1 3.14561 14.1932   7
  -9 -18   1 -4.2732 14.4531   3
 -19  -6  -1 13.1842 14.3280   7
   6 -19  -1 12.7819 13.5449   4
 -19  -6  -1 29.3710 15.6985   5
   6 -19  -1 8.40950 13.7402   2
  19   6  -1 -0.8484 6.41005   8
  19   6  -1 -3.2643 14.6389   2
  19   6  -1 -2.1790 14.5200   5
  -6  19  -1 -12.487 13.4750   6
  -6  19   1 -12.873 12.9745   6
  19   6   1 -13.910 13.8295   2
  19   6   1 29.0536 14.8833   5
  19   6   1 3.70655 4.08026   8
   6 -19   1 -4.8293 14.2470   4
 -19  -6   1 38.2638 13.2079   6
  -6  19   1 28.8438 15.9944   8
 -19  -6   1 22.4927 11.7669   7
   6 -19   1 3.27802 11.8291   3
  19   6   1 4.31137 3.73402   8
  -6  19   1 13.5107 16.0750   7
 -19  -4  -1 19.8022 14.5351   5
   4 -19  -1 45.8069 12.8087   3
  19   4  -1 15.9928 7.23810   8
  19   4  -1 11.8046 14.7985   2
  -4  19  -1 39.5094 12.4791   7
 -19  -4  -1 37.7630 14.2149   7
  -4  19  -1 -12.091 13.8581   8
  19   4  -1 11.2499 14.9750   5
   4 -19  -1 40.0094 14.3478   2
   4 -19  -1 6.04706 10.2131   4
   4 -19   1 20.6229 12.2633   2
 -19  -4   1 10.1822 14.5568   7
  19   4   1 12.2079 10.7564   8
   4 -19   1 41.7831 15.4135   4
  19   4   1 16.4485 5.91606   8
 -19  -4   1 23.8056 12.6053   6
  -4  19   1 24.1522 14.7558   8
  19   4   1 37.3954 14.3789   4
   4 -19   1 47.7144 13.7353   3
  -4  19   1 12.5367 14.6758   7
  -4  19   1 4.06932 13.0848   6
  19   4   1 34.3193 14.6284   2
 -19  -2  -1 9.49324 11.5361   5
   2 -19  -1 6.11643 10.0330   4
  -2  19  -1 27.0152 14.5714   7
  -2  19  -1 -8.9252 13.5701   8
  19   2  -1 7.54847 10.1296   5
   2 -19  -1 5.16705 12.1143   3
  19   2  -1 7.53290 7.85794   8
  -2  19  -1 18.3719 12.7868   6
   2 -19  -1 17.1114 14.2591   2
 -19  -2  -1 -4.1849 13.0234   7
   2 -19   1 1.77846 12.4233   4
 -19  -2   1 31.8392 14.6693   7
  19   2   1 12.1028 7.22875   8
   2 -19   1 -4.4146 11.6736   3
  19   2   1 -5.4943 12.7951   4
 -19  -2   1 10.8499 12.3619   6
  19   2   1 28.5870 14.3606   2
  -2  19   1 -14.389 13.4153   7
  -2  19   1 27.4185 13.0347   6
   0 -19  -1 -15.346 12.8214   4
  19   0  -1 24.5383 13.8697   2
   0  19  -1 13.0171 12.6236   8
 -19   0  -1 20.8173 14.0179   7
   0 -19  -1 13.4620 12.3591   3
   0 -19  -1 -6.6444 11.6541   2
   0  19  -1 8.57870 13.6875   7
  19   0  -1 24.5154 9.34358   8
  19   0  -1 24.4014 12.9463   4
   0  19  -1 11.8326 9.34527   6
  19   0  -1 20.4089 13.4053   5
 -19   0  -1 25.7249 15.5968   5
  19   0   1 18.2183 13.6224   2
 -19   0   1 9.47523 10.5844   6
   0  19   1 18.0744 10.3587   6
   0 -19   1 26.3449 13.2640   4
 -19   0   1 0.57773 14.6518   7
 -19   0   1 -4.5676 14.2255   5
  19   0   1 22.6567 13.7814   4
  19   0   1 18.1109 8.43760   8
   0 -19   1 34.1701 13.1691   3
   0  19   1 4.06763 12.1650   8
   0  19   1 43.6821 13.8358   7
 -19   2  -1 8.49763 10.9299   5
  19  -2  -1 -16.003 10.9959   4
  -2 -19  -1 10.2689 9.81384   4
   2  19  -1 -5.5883 11.1140   8
   2  19  -1 2.81678 14.1425   7
 -19   2  -1 17.2569 13.9502   7
   2  19  -1 18.8215 12.8655   6
  19  -2  -1 10.1228 9.60086   8
  -2 -19  -1 23.1941 10.0696   3
  19  -2  -1 -5.4878 12.9594   2
  -2 -19  -1 3.59584 14.0945   2
   2  19   1 -7.0452 11.2917   8
  19  -2   1 10.5970 14.4627   2
   2  19   1 9.15973 13.6699   7
 -19   2   1 20.0780 14.7073   7
  -2 -19   1 12.4257 12.2230   3
 -19   2   1 6.42170 10.9078   5
  19  -2   1 8.03033 9.27203   8
   2  19   1 -7.1265 9.33988   6
  -2 -19   1 26.3173 12.6581   4
   4  19  -1 23.3643 13.4356   8
  -4 -19  -1 6.34489 13.6695   4
   4  19  -1 26.3501 10.7190   6
  19  -4  -1 18.0649 11.7664   8
  19  -4  -1 27.0950 11.5686   4
  19  -4  -1 0.04611 14.7374   2
  -4 -19  -1 35.5464 13.9906   3
 -19   4  -1 25.9158 14.7155   7
   4  19  -1 13.4110 14.0959   7
  -4 -19  -1 6.80186 11.6205   2
 -19   4  -1 3.41009 11.6970   5
  -4 -19   1 15.6351 13.4267   4
 -19   4   1 -7.9324 14.2103   7
  19  -4   1 -3.0460 14.4065   2
   4  19   1 -19.268 13.3780   7
   4  19   1 6.58096 13.3081   6
  19  -4   1 -3.8617 10.9797   8
   4  19   1 4.05482 10.8532   8
  -4 -19   1 13.4445 13.4718   3
  19  -4   1 3.37346 12.4111   4
 -19   4   1 5.35415 11.0953   5
   6  19  -1 -0.2315 14.0838   6
  19  -6  -1 1.84394 13.0933   8
  19  -6  -1 7.68788 14.8808   2
 -19   6  -1 -4.7562 14.5783   7
   6  19  -1 16.7127 15.1915   7
   6  19  -1 19.4369 11.8511   8
 -19   6  -1 -5.8872 15.4539   5
  -6 -19  -1 -33.869 13.6240   3
  -6 -19  -1 21.5136 14.1259   4
 -19   6   1 12.4003 15.5784   5
  19  -6   1 2.86342 13.9848   2
  -6 -19   1 18.2766 13.5148   4
   6  19   1 6.71356 10.7645   8
 -19   6   1 -3.7193 15.2051   7
  19  -6   1 -12.095 13.1047   4
  -6 -19   1 16.7276 14.1314   3
   6  19   1 5.68722 13.8238   7
   6  19   1 -14.205 13.7366   6
  19  -6   1 23.2447 13.2856   8
 -20  -3  -1 -11.155 14.4678   7
  20   3  -1 21.8455 15.3400   5
  20   3  -1 3.47013 8.41652   8
  -3  20  -1 5.57256 15.7318   7
   3 -20  -1 27.3015 15.2577   3
   3 -20  -1 7.02693 13.8677   2
  -3  20  -1 18.0154 15.5438   6
  -3  20  -1 -15.593 16.9708   8
 -20  -3  -1 48.6637 17.2333   5
  20   3  -1 3.39541 14.0564   2
   3 -20  -1 38.2558 15.8264   4
  -3  20   1 7.56129 14.1799   6
  -3  20   1 11.6370 15.4965   7
 -20  -3   1 7.12771 15.4749   7
  20   3   1 6.56082 6.93957   8
  20   3   1 -11.050 12.8569   4
  -3  20   1 15.4220 15.8579   8
   3 -20   1 21.0756 13.8508   3
   3 -20   1 17.6468 14.9170   4
  20   3   1 21.4976 15.9302   2
  -1  20  -1 11.9623 13.6416   6
   1 -20  -1 4.82068 14.0725   4
   1 -20  -1 10.0881 12.7204   3
  20   1  -1 -18.943 14.2756   5
  20   1  -1 -4.3977 14.0990   2
  -1  20  -1 10.4084 16.0837   7
  20   1  -1 8.36660 8.85969   8
 -20  -1  -1 28.0345 15.2609   7
  -1  20  -1 33.4577 14.5630   8
   1 -20  -1 13.7090 15.4063   2
 -20  -1  -1 15.3943 13.0188   5
   1 -20   1 5.53232 10.3812   3
  20   1   1 10.4033 8.57175   8
  -1  20   1 -4.1243 13.6358   8
 -20  -1   1 9.50784 14.9571   7
  -1  20   1 11.4319 15.4173   7
  -1  20   1 13.1822 13.7922   6
   1 -20   1 17.5542 14.3840   4
  20   1   1 0.17190 12.8207   4
   1  20  -1 18.5621 13.6142   8
   1  20  -1 19.7222 13.9583   6
  20  -1  -1 -19.975 14.1880   2
 -20   1  -1 -6.5464 14.5880   7
  -1 -20  -1 6.41842 13.4598   4
 -20   1  -1 23.8830 16.6556   5
  20  -1  -1 5.64864 9.88920   8
  -1 -20  -1 1.43759 13.4554   3
  20  -1  -1 -16.982 12.9673   5
   1  20  -1 -24.946 14.8775   7
  -1 -20  -1 14.7098 13.6077   2
  20  -1   1 -15.888 9.15025   8
  -1 -20   1 -13.886 13.6430   4
 -20   1   1 -11.140 15.3827   5
  20  -1   1 -0.0783 15.3160   2
   1  20   1 22.2638 13.3529   8
  20  -1   1 20.7815 13.0440   4
   1  20   1 -19.514 14.9891   7
  -1 -20   1 -9.4178 13.6660   3
   1  20   1 23.9183 14.4836   6
 -20   1   1 1.61566 15.7626   7
  20  -3  -1 4.76459 11.2890   8
   3  20  -1 9.30180 14.1587   6
   3  20  -1 -7.7938 12.7568   8
 -20   3  -1 7.58973 14.9309   7
   3  20  -1 27.2971 16.3337   7
  20  -3  -1 6.43480 15.8218   2
  -3 -20  -1 -3.5231 10.6600   3
 -20   3  -1 18.1764 17.2125   5
  -3 -20  -1 32.5586 15.6288   4
 -20   3   1 3.29691 11.5212   7
  -3 -20   1 -17.704 19.8625   3
  20  -3   1 -17.447 14.7741   2
  -3 -20   1 19.2403 14.9282   4
   3  20   1 1.90564 12.2771   8
   3  20   1 -23.485 14.1839   6
  20  -3   1 -20.112 10.5364   8
 -20   3   1 26.3563 16.8188   5
  20  -3   1 -20.467 13.0372   4
   0   0  -2 8525.56 200.534   8
   0   0  -2 9050.07 200.353   6
   0   0  -2 8844.93 199.957   4
   0   0  -2 8284.82 200.483   5
   0   0  -2 8840.09 200.431   8
   0   0  -2 8374.78 200.146   2
   0   0  -2 8979.88 200.548   3
   0   0   2 8326.64 200.432   5
   0   0   2 8793.16 200.519   8
   0   0   2 8318.15 200.075   2
   0   0   2 8369.31 199.735   4
   0   0   2 9074.28 200.383   6
   0   0   2 8668.12 200.614   8
   0   0   2 9060.94 200.649   3
   1  -1  -2 4039.45 94.8685   3
  -1  -1  -2 4057.69 95.6356   4
  -1  -1  -2 3955.09 95.2587   5
  -1   1  -2 4179.36 95.4074   8
   1  -1  -2 4125.41 95.2627   8
  -1   1  -2 4131.34 94.3761   6
  -1  -1  -2 4136.39 95.7466   3
  -1  -1  -2 4078.13 95.2008   6
   1  -1  -2 3855.18 94.3264   4
   1   1  -2 3990.20 94.8996   7
   1   1  -2 4062.66 96.0760   5
  -1   1  -2 4013.07 95.7581   5
  -1   1  -2 4142.27 95.2143   8
  -1   1  -2 3904.14 93.9848   7
  -1  -1  -2 4184.27 95.2338   8
  -1  -1  -2 4091.95 95.3847   8
   1   1  -2 4094.99 95.0501   7
   1  -1  -2 4028.90 95.0682   5
   1   1  -2 4055.05 95.4275   3
  -1  -1  -2 4040.64 95.8879   2
   1  -1  -2 4079.25 94.0557   7
   1   1  -2 4028.94 94.5570   2
   1   1  -2 4218.92 95.7062   8
   1  -1  -2 3903.20 95.1740   2
   1   1  -2 4076.12 95.7923   8
   1   1  -2 4071.96 95.5726   6
   1  -1  -2 4243.04 95.7122   6
   1  -1  -2 4051.79 95.4349   8
  -1   1  -2 4157.46 95.5021   3
  -1   1  -2 3953.38 94.9364   2
   1  -1   2 4091.09 95.3077   4
   1   1   2 3989.28 95.4719   2
  -1  -1   2 3929.59 93.7546   4
  -1   1   2 3907.43 95.4028   2
  -1  -1   2 3922.85 94.1247   2
   1  -1   2 3963.12 95.8215   5
   1  -1   2 3906.54 95.1218   2
   1  -1   2 3950.03 94.2548   7
  -1   1   2 4051.16 95.7696   8
  -1   1   2 4028.73 94.3309   7
  -1  -1   2 4093.70 95.2255   3
  -1  -1   2 4067.25 95.6642   5
   1  -1   2 4117.84 95.7154   8
   1   1   2 3918.22 95.1511   4
   1  -1   2 4124.47 95.6368   8
  -1   1   2 4067.38 95.2523   3
   1   1   2 4138.55 95.0207   6
  -1  -1   2 4002.67 93.7716   4
  -1   1   2 4116.06 95.6422   8
   1  -1   2 4177.39 95.9403   3
   1  -1   2 4122.49 95.3874   4
   1  -1   2 4053.85 94.6330   6
   1   1   2 4065.82 94.9962   8
   1   1   2 4050.11 95.1573   8
  -1  -1   2 4139.69 95.3351   6
  -1  -1   2 4095.05 95.4295   8
  -1   1   2 4041.67 95.2853   5
   1   1   2 3928.34 94.8265   5
  -1  -1   2 4141.25 95.3388   8
   1   1   2 4110.06 95.4766   3
  -1   1   2 4096.70 95.8777   6
  -1   1   2 3969.51 94.6794   4
   0  -2  -2 1903.85 45.4077   6
   0   2  -2 1849.08 45.2134   8
   2   0  -2 1832.83 45.2307   6
   0  -2  -2 1819.88 44.8342   8
   0   2  -2 1851.39 45.3375   8
   0  -2  -2 1813.93 44.8852   3
   0   2  -2 1806.51 43.9552   2
  -2   0  -2 1845.70 45.1773   4
  -2   0  -2 1816.58 44.3194   8
   2   0  -2 1847.54 45.0366   8
   2   0  -2 1800.47 44.2098   2
   0   2  -2 1850.96 44.6024   6
   0  -2  -2 1816.57 45.5443   2
   0  -2  -2 1835.47 43.0495   7
   0  -2  -2 1810.13 44.9781   4
   2   0  -2 1845.73 44.8481   8
   2   0  -2 1756.53 43.0309   4
  -2   0  -2 1831.08 45.1109   5
   0   2  -2 1845.73 44.6674   7
  -2   0  -2 1829.88 45.2669   2
   0   2  -2 1858.25 44.2570   4
   0   2  -2 1841.88 45.2962   3
   2   0  -2 1850.35 45.1585   5
   2   0  -2 1873.40 44.4865   7
  -2   0  -2 1839.79 43.7332   6
   2   0  -2 1791.45 44.2118   3
  -2   0  -2 1768.58 42.8282   7
  -2   0  -2 1851.98 45.1238   3
   0  -2  -2 1817.05 44.3014   5
   0  -2  -2 1837.59 45.0013   8
   0   2  -2 1830.72 45.7133   5
   2   0   2 1800.47 43.0129   7
   0  -2   2 1860.15 45.0039   8
   2   0   2 1844.35 44.8107   8
  -2   0   2 1842.42 44.6362   7
   0  -2   2 1813.84 43.6802   2
   0  -2   2 1855.54 45.1353   3
   2   0   2 1834.52 45.3830   2
   0   2   2 1754.51 42.7551   7
  -2   0   2 1879.43 45.1231   8
   0  -2   2 1816.00 45.0334   8
   0   2   2 1825.94 44.9425   8
  -2   0   2 1853.41 45.4687   6
   2   0   2 1868.87 45.3805   3
   0  -2   2 1846.10 44.0498   4
  -2   0   2 1803.11 44.4057   2
   2   0   2 1847.40 45.3373   4
   0   2   2 1801.85 45.1772   2
  -2   0   2 1839.39 45.2400   5
  -2   0   2 1796.29 43.2523   4
   0   2   2 1830.19 44.7531   8
   0  -2   2 1799.77 44.2955   7
  -2   0   2 1835.58 45.2217   8
   0   2   2 1827.80 44.7810   3
   2   0   2 1809.52 45.1919   5
   2   0   2 1881.81 44.9667   8
   0  -2   2 1832.81 44.3449   6
   0  -2   2 1838.56 45.4548   5
  -2   0   2 1820.45 44.5443   3
   0   2   2 1846.20 44.0384   5
   2   0   2 1808.40 43.9113   6
   0   2   2 1871.11 45.2508   6
   0   2   2 1807.91 44.7259   4
  -2  -2  -2 714.383 20.6670   2
  -2   2  -2 732.501 19.8551   8
  -2  -2  -2 727.825 19.3145   5
  -2   2  -2 712.199 20.0263   3
  -2   2  -2 727.233 18.2437   6
   2  -2  -2 712.425 20.1609   8
   2  -2  -2 704.942 19.0608   4
   2   2  -2 732.334 20.1823   7
   2   2  -2 718.755 19.7969   3
  -2   2  -2 713.690 20.4450   5
   2   2  -2 726.678 20.5153   5
  -2  -2  -2 724.393 19.0330   8
   2  -2  -2 719.757 20.2591   6
   2  -2  -2 731.385 20.2125   2
  -2  -2  -2 739.745 20.5683   4
   2  -2  -2 713.872 18.9691   3
   2   2  -2 710.010 20.0315   6
  -2  -2  -2 732.403 19.2582   8
  -2   2  -2 720.573 19.1913   7
  -2   2  -2 722.415 19.9182   4
   2   2  -2 736.586 20.0449   7
   2   2  -2 740.282 20.1402   8
   2  -2  -2 705.461 19.8556   8
   2   2  -2 722.570 19.9032   8
  -2   2  -2 709.177 19.8180   8
  -2  -2  -2 703.569 19.9986   3
  -2  -2  -2 694.816 19.4664   6
   2  -2  -2 717.330 19.3668   5
   2   2  -2 725.918 18.1214   2
  -2   2  -2 705.006 19.6833   2
   2  -2  -2 725.987 19.1797   7
  -2  -2   2 745.815 19.7696   3
  -2   2   2 722.438 19.3233   7
  -2   2   2 728.628 19.1844   3
  -2  -2   2 723.622 17.6216   4
  -2  -2   2 738.647 18.0017   2
   2   2   2 702.531 19.1817   8
   2  -2   2 731.885 19.3250   7
  -2  -2   2 708.656 20.0203   6
   2   2   2 734.539 19.2528   5
   2   2   2 687.039 20.1065   8
   2   2   2 711.337 19.4972   6
   2  -2   2 727.106 19.9647   8
  -2  -2   2 738.311 19.7223   8
   2  -2   2 703.338 19.6766   2
   2  -2   2 714.970 20.4661   5
   2  -2   2 728.340 20.0251   8
  -2  -2   2 731.565 17.6580   4
   2   2   2 711.161 20.1047   4
  -2  -2   2 729.488 20.3140   5
   2  -2   2 724.507 20.0796   4
  -2   2   2 732.768 20.0668   8
  -2   2   2 721.701 20.4334   6
   2  -2   2 726.592 18.3055   6
  -2   2   2 743.316 20.2884   2
  -2   2   2 720.384 19.4367   5
   2  -2   2 721.871 20.1307   3
  -2  -2   2 715.335 19.7442   8
   2   2   2 726.454 20.0630   3
  -2   2   2 748.047 19.2862   4
  -2   2   2 713.595 20.2064   8
   2   2   2 707.159 20.4347   2
  -3  -1  -2 1350.50 35.0575   3
   1  -3  -2 1405.40 35.5548   2
  -3  -1  -2 1382.23 33.8486   8
  -1   3  -2 1391.75 34.9938   8
  -1   3  -2 1339.68 33.8646   2
   3   1  -2 1414.45 34.7619   8
   3   1  -2 1411.84 35.5512   5
  -3  -1  -2 1425.95 33.8130   6
  -1   3  -2 1392.12 33.7943   6
   1  -3  -2 1389.64 34.7970   8
  -3  -1  -2 1351.18 35.6330   2
  -1   3  -2 1412.41 35.1952   8
  -3  -1  -2 1335.63 32.3159   7
  -1   3  -2 1328.39 35.5320   5
   3   1  -2 1322.25 34.0489   3
   3   1  -2 1400.50 35.1718   7
  -1   3  -2 1415.57 34.7913   7
   1  -3  -2 1365.10 35.3490   6
  -3  -1  -2 1354.51 34.8753   5
  -1   3  -2 1399.17 34.5474   4
   1  -3  -2 1364.50 35.0193   8
   1  -3  -2 1366.18 33.5959   5
   3   1  -2 1336.25 35.2790   6
   3   1  -2 1355.65 33.5541   2
  -3  -1  -2 1355.01 33.6703   8
   1  -3  -2 1392.10 34.8473   4
   3   1  -2 1437.13 35.0459   8
  -3  -1  -2 1361.54 35.5685   4
   1  -3  -2 1349.19 33.5127   7
   3   1   2 1387.44 35.4519   4
   1  -3   2 1378.97 35.2605   3
   1  -3   2 1406.50 35.2126   8
   1  -3   2 1387.70 35.1170   8
   1  -3   2 1379.18 34.6621   7
  -1   3   2 1378.77 35.4233   2
  -1   3   2 1397.23 35.5357   6
  -3  -1   2 1354.69 35.2192   6
  -3  -1   2 1369.50 34.9455   7
  -1   3   2 1319.95 34.2807   3
   3   1   2 1339.05 35.4107   2
  -1   3   2 1403.82 33.6601   5
   3   1   2 1339.20 32.2718   7
  -1   3   2 1335.88 33.5740   7
  -1   3   2 1393.62 34.5358   3
  -3  -1   2 1391.22 34.6957   8
   1  -3   2 1372.39 35.5568   5
  -1   3   2 1397.13 35.0166   8
   3   1   2 1366.61 34.7480   5
  -3  -1   2 1333.99 31.7099   4
   3   1   2 1434.17 34.1546   8
  -3  -1   2 1373.19 35.2691   5
   3   1   2 1398.18 35.2042   3
  -1   3   2 1377.90 35.0782   8
  -3  -1   2 1359.86 33.4960   2
  -3  -1   2 1368.90 34.1789   3
   3   1   2 1373.09 34.1038   8
   1  -3   2 1335.61 33.6993   6
   1  -3   2 1341.25 33.8151   2
  -3  -1   2 1245.71 31.6865   4
   1  -3   2 1412.49 34.6824   4
  -1   3   2 1363.98 34.7374   4
   3   1   2 1356.81 33.6595   6
  -3  -1   2 1403.43 34.5695   8
  -1  -3  -2 1975.93 48.7880   8
   3  -1  -2 1984.84 49.6052   5
  -1  -3  -2 2007.13 49.9068   4
  -1  -3  -2 1942.29 46.8348   7
   3  -1  -2 1968.02 49.2762   2
   1   3  -2 2072.76 50.4076   5
  -3   1  -2 2004.11 47.3392   6
   1   3  -2 2077.76 49.8097   7
  -3   1  -2 2001.83 49.6144   3
   1   3  -2 1935.83 47.2635   2
  -1  -3  -2 1969.97 50.1784   2
  -3   1  -2 2009.14 50.2271   5
  -3   1  -2 2027.12 48.3358   7
  -3   1  -2 2033.57 50.0553   2
   3  -1  -2 1949.68 48.1700   3
   3  -1  -2 2041.57 50.0427   6
  -3   1  -2 2071.58 49.0456   8
  -1  -3  -2 2037.07 48.0918   5
   3  -1  -2 2053.77 49.4295   7
   1   3  -2 2045.51 49.5618   8
   1   3  -2 2039.71 49.7340   3
   3  -1  -2 1943.03 47.7510   4
   3  -1  -2 2023.30 49.7695   8
   3  -1  -2 2018.59 49.4755   8
  -1  -3  -2 2036.26 49.7083   6
   1   3  -2 2062.09 49.7765   8
   1   3  -2 2030.20 48.0969   4
   1   3  -2 2088.93 49.5357   6
  -3   1   2 1999.30 47.7643   4
  -1  -3   2 2045.07 49.4419   6
   1   3   2 2012.40 49.2880   8
   1   3   2 2050.81 49.8508   6
   3  -1   2 2035.06 49.6972   3
   3  -1   2 1999.55 49.8618   2
  -1  -3   2 2029.52 49.5053   7
  -3   1   2 2093.24 49.4935   7
  -1  -3   2 1950.85 47.2068   2
  -3   1   2 2023.40 49.4771   8
  -3   1   2 2006.38 48.3055   3
   3  -1   2 2068.26 50.1479   4
  -3   1   2 1986.98 49.5045   5
   1   3   2 2023.95 49.5981   3
   1   3   2 1979.77 50.0509   2
   3  -1   2 2007.13 48.2102   7
  -1  -3   2 2050.86 49.8562   3
  -3   1   2 2099.14 50.3049   6
   1   3   2 2029.55 49.1088   8
   1   3   2 2019.86 49.7256   3
  -3   1   2 1952.83 49.2219   2
  -1  -3   2 2084.41 49.6307   8
   3  -1   2 1907.50 47.2632   6
  -1  -3   2 2020.24 50.0795   5
  -3   1   2 1968.94 49.5508   8
  -1  -3   2 2020.23 49.5865   8
   3  -1   2 2013.78 49.1907   8
   1   3   2 2016.30 49.9139   4
   1   3   2 1949.89 46.8935   7
   3  -1   2 2027.86 49.9702   4
   3  -1   2 2012.65 50.0658   5
  -1  -3   2 2003.38 48.1083   4
   3  -1   2 1992.42 49.2364   8
   1   3   2 2097.64 48.0935   5
   3   3  -2 1395.97 33.6136   4
  -3  -3  -2 1439.70 36.2234   6
   3  -3  -2 1437.76 36.7126   8
  -3   3  -2 1448.03 36.2703   8
  -3  -3  -2 1399.37 37.2969   4
  -3  -3  -2 1419.31 37.4046   2
   3   3  -2 1439.55 36.2276   8
   3  -3  -2 1434.85 36.3696   8
  -3   3  -2 1410.98 33.6040   6
   3  -3  -2 1409.48 35.6198   5
  -3  -3  -2 1464.61 34.9959   8
  -3   3  -2 1454.24 36.1132   7
  -3   3  -2 1409.08 37.1327   5
  -3   3  -2 1379.17 35.9654   8
   3   3  -2 1449.85 37.4325   5
   3   3  -2 1427.32 36.3737   3
   3  -3  -2 1393.74 35.5158   4
  -3   3  -2 1422.36 36.6135   4
  -3  -3  -2 1441.48 35.5553   5
   3  -3  -2 1394.89 36.6973   6
   3  -3  -2 1388.34 35.4349   5
  -3   3  -2 1410.66 36.2614   3
   3   3  -2 1394.87 36.8563   6
   3   3  -2 1501.17 36.5485   8
  -3  -3  -2 1366.75 34.8398   8
   3  -3  -2 1426.08 36.7910   2
   3  -3  -2 1445.17 35.9356   7
   3   3  -2 1441.61 37.0750   7
   3   3  -2 1440.17 37.2501   7
  -3   3  -2 1488.04 36.4952   2
  -3  -3   2 1352.36 33.0860   2
   3   3   2 1436.82 36.6135   8
  -3  -3   2 1419.42 36.8244   5
   3   3   2 1454.04 35.9625   6
  -3   3   2 1484.29 37.4172   6
  -3   3   2 1374.05 36.8392   2
  -3   3   2 1453.96 36.7833   8
   3   3   2 1428.89 34.9217   8
   3  -3   2 1475.86 36.4059   7
  -3  -3   2 1428.50 35.9339   3
  -3   3   2 1404.27 35.0360   3
   3  -3   2 1435.02 36.9639   4
   3  -3   2 1455.73 36.5745   2
   3   3   2 1399.94 35.0284   5
   3   3   2 1386.54 36.4271   3
  -3  -3   2 1383.79 35.6005   8
   3   3   2 1376.45 36.7640   4
  -3   3   2 1439.51 36.4075   7
   3  -3   2 1365.94 37.2411   5
   3  -3   2 1446.32 36.7415   8
  -3  -3   2 1381.43 33.1766   4
  -3   3   2 1433.00 35.1523   3
   3  -3   2 1431.30 36.3883   2
   3  -3   2 1373.68 34.6239   6
  -3   3   2 1441.59 35.9002   4
   3  -3   2 1428.65 36.6440   3
   3   3   2 1367.53 36.4284   3
   3   3   2 1411.61 33.2524   7
   3   3   2 1378.65 36.7845   2
   3  -3   2 1475.68 36.9314   8
  -3  -3   2 1412.86 36.6229   6
  -3   3   2 1389.18 36.8035   8
  -4  -2  -2 1273.95 32.1419   6
  -4  -2  -2 1306.59 33.0503   5
   4   2  -2 1284.61 32.5121   3
  -2   4  -2 1309.46 31.2382   6
   4   2  -2 1245.16 33.6180   6
   4   2  -2 1276.12 32.7045   8
   2  -4  -2 1267.04 32.2143   7
   2  -4  -2 1212.48 33.4062   2
  -4  -2  -2 1291.60 34.3032   2
   2  -4  -2 1237.61 33.4192   6
  -2   4  -2 1249.69 33.0535   3
   4   2  -2 1283.33 34.0718   5
  -4  -2  -2 1279.26 30.7056   7
   4   2  -2 1320.48 33.0319   8
  -2   4  -2 1279.68 33.0230   4
   2  -4  -2 1259.78 33.2339   8
  -4  -2  -2 1273.32 31.8753   8
   4   2  -2 1248.47 33.8097   7
  -2   4  -2 1281.10 33.6877   5
   2  -4  -2 1267.23 31.3258   5
  -4  -2  -2 1305.60 34.2827   4
   2  -4  -2 1272.02 31.4207   5
   4   2  -2 1253.17 31.1644   2
  -2   4  -2 1301.52 33.1451   7
  -4  -2  -2 1284.67 31.1774   8
   2  -4  -2 1251.56 32.8095   4
  -2   4  -2 1297.09 33.2014   8
   2  -4  -2 1243.48 32.8549   8
  -2   4  -2 1273.50 33.0681   8
  -2   4   2 1226.29 33.8000   2
   2  -4   2 1295.24 33.5270   8
   2  -4   2 1298.56 32.4691   2
  -4  -2   2 1286.09 32.0763   3
   4   2   2 1246.16 32.9967   3
  -2   4   2 1315.23 33.5089   8
   2  -4   2 1293.25 33.4758   4
   4   2   2 1283.93 31.8559   6
   4   2   2 1310.70 30.4002   7
  -4  -2   2 1208.40 32.1887   8
   4   2   2 1234.57 31.2730   8
   2  -4   2 1294.56 31.5957   6
  -2   4   2 1228.82 39.0006   8
   2  -4   2 1275.23 33.3202   7
  -2   4   2 1289.45 32.6319   7
   4   2   2 1284.90 33.1383   3
   2  -4   2 1215.33 33.8079   5
   4   2   2 1233.34 33.5011   4
  -4  -2   2 1262.81 30.7910   2
   2  -4   2 1284.97 34.5474   8
   4   2   2 1228.05 33.4448   2
   4   2   2 1256.61 32.4612   5
  -2   4   2 1291.06 32.3431   3
  -4  -2   2 1281.78 33.4419   7
  -2   4   2 1314.44 34.1043   6
  -2   4   2 1287.04 32.3645   3
  -4  -2   2 1289.39 33.5134   6
   2  -4   2 1245.79 32.5076   2
  -4  -2   2 1225.20 33.2776   5
   2  -4   2 1286.56 33.5013   3
  -2   4   2 1289.93 33.2177   4
   4   2   2 1199.85 32.6793   8
   0  -4  -2 1331.08 36.0721   4
   4   0  -2 1458.80 36.1342   8
   4   0  -2 1360.67 36.3339   6
   0   4  -2 1397.96 35.2289   6
   0  -4  -2 1369.76 33.6266   5
  -4   0  -2 1411.79 33.7118   6
   0  -4  -2 1410.78 34.1211   7
   4   0  -2 1326.27 33.6259   4
   4   0  -2 1389.10 35.2658   2
  -4   0  -2 1400.34 36.8574   2
   4   0  -2 1492.06 35.9124   8
   0  -4  -2 1448.50 35.7743   8
  -4   0  -2 1449.08 34.3858   7
  -4   0  -2 1463.60 36.6827   5
   4   0  -2 1414.11 36.5168   5
   0  -4  -2 1388.56 36.2046   6
   0   4  -2 1427.46 36.6575   5
   4   0  -2 1451.41 36.4081   7
   0   4  -2 1408.56 36.1606   3
  -4   0  -2 1361.81 35.9161   3
   0   4  -2 1430.95 36.3408   8
   0  -4  -2 1389.11 36.5790   2
   4   0  -2 1372.13 34.3806   3
  -4   0  -2 1389.52 34.6948   8
   0   4  -2 1435.46 36.1986   8
   0  -4  -2 1368.58 35.3655   8
  -4   0  -2 1348.31 34.5172   8
   0   4  -2 1449.78 36.3043   7
   0   4  -2 1429.55 35.1601   4
   0  -4   2 1423.37 36.4312   3
   4   0   2 1371.25 36.5343   4
   0  -4   2 1412.44 35.2740   4
   0   4   2 1378.17 36.2446   4
  -4   0   2 1409.50 36.4925   6
   0   4   2 1433.71 35.8508   8
  -4   0   2 1451.49 34.4513   3
   0   4   2 1432.11 36.2994   8
  -4   0   2 1359.32 35.4513   8
   4   0   2 1383.96 36.4160   4
   0  -4   2 1403.57 33.9157   2
  -4   0   2 1408.88 33.0254   4
  -4   0   2 1382.93 35.0392   2
   0   4   2 1401.10 36.6793   2
  -4   0   2 1448.76 36.2285   7
   4   0   2 1418.49 35.0043   8
   4   0   2 1407.40 33.6342   6
   0  -4   2 1386.28 36.5618   5
   0  -4   2 1423.87 36.1248   8
   0   4   2 1396.20 35.8220   3
   0  -4   2 1383.38 35.3382   6
  -4   0   2 1343.69 35.4576   8
   4   0   2 1357.62 36.3693   8
   4   0   2 1365.47 36.4817   2
   0   4   2 1432.06 34.3525   7
   4   0   2 1409.09 35.8958   3
  -4   0   2 1382.01 36.1752   5
   4   0   2 1416.39 34.3496   7
   0   4   2 1437.35 35.9843   3
   4   0   2 1423.10 36.3327   5
   0  -4   2 1392.91 33.9350   2
   0  -4   2 1414.67 36.1026   7
   0   4   2 1385.57 36.4704   6
   0  -4   2 1403.76 36.0920   8
  -2  -4  -2 1008.35 27.5909   6
   2   4  -2 971.572 27.4824   6
  -2  -4  -2 1005.68 25.5759   5
   4  -2  -2 995.802 25.8244   4
  -4   2  -2 993.709 27.1442   3
  -4   2  -2 994.746 23.7578   6
   4  -2  -2 1070.24 26.1811   3
  -4   2  -2 1032.75 26.7443   7
   2   4  -2 1001.46 27.7833   3
   2   4  -2 1084.84 28.6480   5
  -2  -4  -2 1025.37 28.2707   4
  -4   2  -2 1028.34 28.1602   5
   4  -2  -2 1053.55 27.2950   8
   2   4  -2 1070.46 27.7312   8
   4  -2  -2 1025.80 27.4827   7
  -4   2  -2 1018.10 27.9174   2
  -4   2  -2 1001.32 26.6458   8
   4  -2  -2 1031.84 27.5002   5
  -2  -4  -2 1072.56 26.5959   8
  -2  -4  -2 1018.56 28.3517   2
   4  -2  -2 1044.82 27.7059   8
   2   4  -2 1201.70 27.1700   4
   2   4  -2 1028.13 28.0948   7
   2   4  -2 1050.50 28.2961   7
   4  -2  -2 1029.78 27.2711   5
   4  -2  -2 1009.92 27.7585   6
   4  -2  -2 1031.07 27.5773   2
  -2  -4  -2 1016.45 25.0433   7
  -4   2  -2 991.795 27.6524   4
   2   4  -2 1024.99 27.4066   8
  -4   2   2 1043.56 27.8729   7
  -2  -4   2 990.352 27.4546   7
  -4   2   2 1040.51 27.4722   8
  -4   2   2 1009.79 25.6469   3
  -2  -4   2 997.266 27.7987   5
  -4   2   2 1037.30 28.3760   6
  -2  -4   2 1036.73 27.0820   8
  -4   2   2 1011.14 27.7370   2
   4  -2   2 1030.32 26.9704   7
   2   4   2 989.911 27.4810   3
  -2  -4   2 1013.33 27.4399   3
  -2  -4   2 1032.30 25.4420   4
   2   4   2 984.546 27.6844   4
   2   4   2 1026.57 25.3148   5
   4  -2   2 1067.21 27.7893   3
   4  -2   2 1057.87 28.4102   4
  -2  -4   2 993.659 27.3380   6
   4  -2   2 1028.55 27.3782   8
   4  -2   2 1046.91 27.4222   8
   2   4   2 1035.60 26.6457   8
   2   4   2 1033.52 27.4771   6
   4  -2   2 964.820 24.1233   6
  -4   2   2 1050.39 27.8314   8
   2   4   2 1010.54 27.6070   3
   2   4   2 1027.50 28.1008   2
  -2  -4   2 983.155 26.8594   8
   4  -2   2 1023.37 28.1813   2
   4  -2   2 994.764 28.3969   5
  -4   2   2 1012.38 26.2058   4
   2   4   2 1016.86 26.3532   8
  -4  -4  -2 624.393 18.5060   6
   4   4  -2 608.844 18.2025   8
   4   4  -2 632.428 19.6000   7
   4  -4  -2 656.328 18.4698   4
   4  -4  -2 630.746 17.9663   5
   4   4  -2 597.458 18.5031   3
   4   4  -2 636.939 15.7718   4
  -4   4  -2 611.143 18.6475   8
  -4   4  -2 608.833 18.5733   3
  -4   4  -2 606.337 18.9147   7
   4  -4  -2 605.450 19.5098   2
  -4   4  -2 618.162 19.5806   5
  -4  -4  -2 638.462 17.5646   5
  -4  -4  -2 627.036 19.5165   4
  -4   4  -2 635.764 15.6065   6
   4  -4  -2 619.424 19.2186   8
  -4  -4  -2 612.252 16.0741   8
   4   4  -2 631.451 15.0087   2
  -4   4  -2 601.381 19.7525   8
   4   4  -2 616.201 19.2697   5
   4  -4  -2 641.375 19.0695   7
   4  -4  -2 628.569 18.4380   5
   4  -4  -2 605.346 18.6310   8
  -4  -4  -2 611.441 19.6708   2
   4   4  -2 638.498 18.3071   8
   4   4  -2 614.933 14.9425   2
   4   4   2 642.684 18.6653   6
  -4  -4   2 620.936 19.1160   6
   4   4   2 630.536 16.3798   7
   4   4   2 612.083 16.9152   8
  -4   4   2 612.697 16.7678   3
   4  -4   2 623.389 18.5499   3
   4   4   2 592.003 17.2572   5
   4  -4   2 627.400 19.4764   4
  -4   4   2 633.116 18.3632   4
   4   4   2 638.763 16.4367   7
  -4   4   2 627.019 16.7868   3
  -4  -4   2 621.340 15.6569   4
  -4   4   2 623.492 18.9143   8
  -4   4   2 632.302 19.0794   7
   4  -4   2 625.676 18.8550   2
   4  -4   2 642.856 19.1568   8
  -4  -4   2 617.070 18.5228   3
   4   4   2 623.880 19.2236   3
   4  -4   2 631.513 18.8726   2
  -4   4   2 614.122 19.5515   6
   4  -4   2 632.647 18.8064   8
  -4   4   2 622.628 19.2208   8
   4   4   2 634.682 17.1814   8
   4  -4   2 628.349 18.9771   7
  -4  -4   2 631.819 17.6625   8
   3  -5  -2 498.813 16.5399   8
  -5  -3  -2 484.542 12.4113   8
   5   3  -2 496.307 15.1167   8
  -5  -3  -2 521.960 13.8627   7
  -3   5  -2 519.451 14.0967   6
   3  -5  -2 530.130 16.3803   4
   3  -5  -2 509.032 16.0209   7
   5   3  -2 493.787 13.4196   2
   3  -5  -2 496.107 17.2369   8
   3  -5  -2 489.890 14.6405   5
  -3   5  -2 510.109 16.7234   5
  -5  -3  -2 508.469 15.6614   5
   5   3  -2 511.202 15.4164   8
  -5  -3  -2 507.424 16.7501   2
  -5  -3  -2 493.194 16.8948   4
   3  -5  -2 514.680 14.5428   5
  -3   5  -2 499.713 16.3398   8
  -3   5  -2 496.534 16.6258   7
  -3   5  -2 486.767 16.5793   8
   5   3  -2 486.965 15.3579   3
   5   3  -2 509.771 16.8828   5
   3  -5  -2 498.543 16.7090   2
  -3   5   2 508.895 16.6268   6
   3  -5   2 494.039 16.0640   3
  -3   5   2 530.777 16.1845   7
   5   3   2 483.127 13.9328   7
  -5  -3   2 498.558 14.6003   8
  -3   5   2 462.375 15.7156   4
   5   3   2 495.872 15.1728   6
  -3   5   2 492.404 16.3390   8
   3  -5   2 491.424 15.5948   2
   3  -5   2 491.558 13.7793   6
  -5  -3   2 499.244 16.6965   6
  -5  -3   2 505.097 16.9995   7
   5   3   2 486.445 16.0023   3
   3  -5   2 460.418 15.9328   8
   5   3   2 539.182 16.4920   6
   5   3   2 507.305 14.1379   8
   3  -5   2 497.961 16.2954   8
  -5  -3   2 509.295 15.3460   3
  -3   5   2 496.870 16.1247   8
   3  -5   2 477.739 17.7219   7
  -5  -3   2 491.743 13.5270   2
   3  -5   2 499.584 15.3869   2
   5   3   2 514.591 14.0476   8
  -3   5   2 498.456 14.5522   3
   3  -5   2 501.272 16.4554   4
  -3   5   2 483.310 14.4311   3
   1  -5  -2 697.755 19.8854   3
   1  -5  -2 735.023 17.8861   5
   1  -5  -2 699.452 20.7264   4
   5   1  -2 712.205 19.8832   8
  -1   5  -2 738.085 20.8246   8
  -1   5  -2 669.584 19.2569   6
  -1   5  -2 708.035 20.8832   5
  -5  -1  -2 715.977 17.9607   8
   1  -5  -2 733.316 20.5908   8
   1  -5  -2 679.262 17.7854   5
  -1   5  -2 731.987 20.7528   8
   5   1  -2 698.404 20.7406   5
   5   1  -2 717.801 18.8695   3
   1  -5  -2 673.448 20.0207   8
  -1   5  -2 718.771 20.9206   7
  -5  -1  -2 667.907 20.1565   5
   5   1  -2 647.252 20.5908   7
  -5  -1  -2 732.009 21.4466   2
   1  -5  -2 703.401 19.3416   7
   5   1  -2 698.127 18.9250   2
   1  -5  -2 701.516 21.2161   2
   5   1  -2 592.655 20.2638   8
  -5  -1  -2 678.050 20.0653   3
  -5  -1  -2 735.398 21.3430   4
  -1   5  -2 698.262 20.0946   4
  -5  -1  -2 680.634 18.3375   7
  -5  -1   2 700.598 18.7771   3
  -1   5   2 683.673 19.6187   3
   1  -5   2 701.775 20.6470   3
   5   1   2 734.551 18.9290   8
  -5  -1   2 691.216 20.8983   6
   1  -5   2 698.757 18.7086   2
   1  -5   2 681.631 20.7097   5
  -1   5   2 673.823 19.2344   7
   1  -5   2 714.025 18.6128   2
   5   1   2 678.404 20.5308   5
  -5  -1   2 690.629 20.8895   7
  -5  -1   2 706.277 19.1482   2
  -1   5   2 686.368 20.9358   6
   1  -5   2 667.062 20.1891   7
   1  -5   2 712.619 19.2903   6
   1  -5   2 717.631 20.5223   8
  -1   5   2 689.842 20.1144   8
  -1   5   2 711.818 20.3155   8
   5   1   2 718.105 20.3358   3
  -1   5   2 693.318 20.3494   4
   1  -5   2 688.231 20.3123   8
   5   1   2 721.910 18.9195   8
   5   1   2 697.845 18.5775   7
  -5  -1   2 621.887 19.1154   8
   1  -5   2 723.551 20.0240   4
   5   1   2 692.871 18.2452   6
   5  -1  -2 1153.08 31.4321   5
  -5   1  -2 1171.10 29.7138   8
  -1  -5  -2 1175.49 31.8740   4
  -5   1  -2 1219.98 32.2117   5
   5  -1  -2 1186.62 30.9044   2
  -5   1  -2 1244.87 30.2717   7
   5  -1  -2 1093.96 29.3776   4
   1   5  -2 1169.28 30.9473   6
   5  -1  -2 1151.20 31.4953   5
   5  -1  -2 1149.63 31.4721   7
  -5   1  -2 1151.08 30.6556   3
  -1  -5  -2 1189.18 29.2248   7
  -5   1  -2 1208.15 32.2098   2
  -1  -5  -2 1152.23 33.0283   6
  -1  -5  -2 1180.68 31.2313   3
   5  -1  -2 1152.08 30.6946   8
  -1  -5  -2 1162.30 32.0083   2
   5  -1  -2 1185.36 31.1221   8
   1   5  -2 1202.13 31.2284   8
  -1  -5  -2 1195.22 27.9891   5
   1   5  -2 1197.07 31.7891   7
   5  -1  -2 1180.60 28.6160   3
   1   5  -2 1217.41 31.4019   8
   1   5  -2 1200.99 31.7582   5
   5  -1  -2 1147.73 33.1463   6
  -5   1   2 1198.51 31.6537   7
   1   5   2 1174.51 31.3695   3
   1   5   2 1168.62 31.5218   6
   1   5   2 1174.53 27.8449   5
  -5   1   2 1207.27 31.8974   6
  -1  -5   2 1115.32 30.7634   8
  -1  -5   2 1180.79 30.8344   6
  -5   1   2 1189.85 28.8928   4
  -1  -5   2 1175.70 31.3392   3
  -1  -5   2 1124.60 31.3503   5
   5  -1   2 1161.54 27.5038   6
   5  -1   2 1177.98 31.9814   4
   5  -1   2 1145.55 27.5284   6
   1   5   2 1182.44 30.4844   8
  -5   1   2 1066.09 30.5049   8
   5  -1   2 1222.04 31.0593   3
  -1  -5   2 1123.08 31.5039   7
  -5   1   2 1147.68 28.6853   3
  -1  -5   2 1231.83 30.1619   4
   5  -1   2 1164.20 33.7861   5
  -5   1   2 1121.44 30.6905   2
  -1  -5   2 1174.97 27.8125   2
  -1  -5   2 1132.49 27.7260   2
   5  -1   2 1152.92 30.2620   8
  -1  -5   2 1212.25 31.0257   8
   1   5   2 1156.77 30.5557   8
   5  -1   2 1164.23 30.2993   8
  -3  -5  -2 462.150 16.2456   4
  -3  -5  -2 461.191 13.4301   8
   5  -3  -2 481.268 15.9031   5
   5  -3  -2 491.325 15.8823   8
   5  -3  -2 493.486 16.3261   2
   5  -3  -2 484.252 15.7740   8
   3   5  -2 474.280 15.7363   5
   3   5  -2 479.485 15.0519   8
   5  -3  -2 488.651 15.5982   5
  -5   3  -2 475.939 15.3512   3
   5  -3  -2 489.967 17.7984   7
  -3  -5  -2 460.212 15.8562   2
   3   5  -2 487.318 13.5007   4
   3   5  -2 481.151 15.9854   7
   5  -3  -2 495.590 14.7217   4
  -3  -5  -2 488.054 13.1511   5
  -5   3  -2 491.857 15.7675   7
   3   5  -2 463.165 14.9991   8
  -5   3  -2 497.639 16.6810   5
  -3  -5  -2 471.001 15.5866   3
   5  -3   2 484.055 15.3707   7
   5  -3   2 491.074 15.3860   8
  -5   3   2 490.947 16.0999   7
  -5   3   2 483.206 12.7831   3
   3   5   2 474.036 13.5712   7
   5  -3   2 470.011 15.8484   2
  -3  -5   2 498.709 13.8128   4
  -5   3   2 482.087 15.3630   8
  -5   3   2 463.025 15.7122   6
  -3  -5   2 489.744 16.0142   3
  -5   3   2 457.216 14.2709   4
   3   5   2 474.601 13.3918   5
  -5   3   2 468.934 12.7798   3
   3   5   2 510.389 13.7540   7
   5  -3   2 478.256 16.2775   4
   3   5   2 500.431 14.5221   8
   3   5   2 486.848 16.0562   6
   5  -3   2 478.483 15.1911   3
  -3  -5   2 493.940 15.9491   6
   3   5   2 497.647 14.7289   8
   5  -3   2 466.879 15.1843   8
  -5   5  -2 177.644 9.40858   5
  -5   5  -2 170.138 8.78920   8
   5   5  -2 168.334 8.28347   8
   5  -5  -2 184.852 8.74083   4
   5  -5  -2 171.623 7.92982   5
  -5   5  -2 181.979 5.74248   6
   5  -5  -2 162.557 8.34063   5
  -5  -5  -2 177.828 7.67871   5
  -5   5  -2 179.903 9.71174   7
   5   5  -2 166.757 4.86327   2
   5  -5  -2 160.472 9.95410   2
  -5  -5  -2 181.891 9.91069   2
   5   5  -2 172.642 9.29407   7
  -5  -5  -2 179.641 9.45297   4
   5   5  -2 170.271 4.95071   2
   5  -5  -2 178.415 9.44370   8
   5   5  -2 176.593 6.27406   4
  -5  -5  -2 177.811 8.87071   3
   5   5  -2 173.548 8.17176   8
  -5   5  -2 176.119 5.73706   6
   5   5  -2 175.201 8.97243   5
   5  -5  -2 178.627 9.29907   8
   5  -5   2 173.190 8.57167   3
  -5   5   2 170.039 6.71906   3
  -5   5   2 179.622 6.66863   3
  -5  -5   2 173.321 8.20670   3
  -5  -5   2 174.508 6.14618   4
  -5   5   2 173.542 9.72358   6
  -5   5   2 167.858 8.75288   7
   5   5   2 180.469 6.94377   8
  -5  -5   2 170.692 7.46049   8
  -5  -5   2 183.784 9.94381   6
   5   5   2 170.952 7.21885   7
   5   5   2 182.831 8.35640   6
   5   5   2 178.498 7.65843   5
   5  -5   2 174.606 9.02022   8
   5   5   2 178.930 7.02458   8
   5   5   2 168.862 8.89770   3
   5  -5   2 167.183 9.04630   8
  -5   5   2 173.410 8.46212   8
   5  -5   2 173.272 9.98837   4
   5   5   2 168.664 7.14502   7
   5  -5   2 161.569 8.78961   2
   6   4  -2 1030.11 28.0167   8
   6   4  -2 1033.44 25.2953   4
   4  -6  -2 1051.13 29.0791   4
  -6  -4  -2 1103.94 28.8847   5
   6   4  -2 1046.69 26.2302   2
  -4   6  -2 1057.03 29.9887   5
  -4   6  -2 1023.13 28.8844   8
  -6  -4  -2 1054.36 27.2901   7
  -6  -4  -2 1067.02 30.4367   2
  -6  -4  -2 1069.15 31.0345   4
   4  -6  -2 1044.23 26.7503   3
  -4   6  -2 1027.40 25.9661   6
   6   4  -2 1029.90 28.7977   3
  -4   6  -2 1048.08 29.7944   7
   4  -6  -2 1019.88 26.8981   5
   6   4  -2 1058.99 30.2811   5
   6   4  -2 1066.71 26.4183   2
   4  -6  -2 1022.28 27.1839   5
   6   4  -2 1068.67 28.3733   8
   4  -6  -2 1032.22 29.3723   8
  -4   6  -2 1012.08 25.8702   6
   4  -6  -2 995.075 28.8692   8
   6   4   2 1005.26 27.7092   6
   6   4   2 1016.49 25.6547   8
   6   4   2 1028.90 25.8578   8
   4  -6   2 1052.56 29.3908   3
   4  -6   2 1041.61 29.0708   2
   6   4   2 992.026 26.5062   7
   4  -6   2 1015.70 29.4868   8
   4  -6   2 1078.90 30.0887   8
  -4   6   2 1007.48 27.2890   3
  -6  -4   2 1010.49 26.2584   8
   6   4   2 1038.13 27.9896   6
   4  -6   2 1084.42 30.5521   4
  -6  -4   2 1027.19 24.5561   4
  -6  -4   2 1030.68 27.8235   3
  -4   6   2 1023.18 29.8779   8
  -4   6   2 1079.61 29.8657   8
  -4   6   2 1043.11 29.7089   7
  -4   6   2 1067.92 30.5807   6
   6   4   2 968.679 27.6212   5
   6   4   2 1039.79 29.1438   3
  -6  -4   2 931.792 31.7641   7
  -6  -2  -2 1062.43 26.8557   7
  -2   6  -2 1056.93 29.8279   7
  -2   6  -2 1032.36 27.3773   6
   2  -6  -2 1078.38 26.3336   5
   6   2  -2 1032.24 27.0997   3
   2  -6  -2 1071.12 26.2433   5
   2  -6  -2 1040.96 29.2456   8
   2  -6  -2 1059.40 28.1756   3
   2  -6  -2 1070.11 30.0314   2
  -6  -2  -2 1030.86 29.9165   2
   6   2  -2 1034.45 26.8831   2
   2  -6  -2 1051.86 28.5219   7
  -6  -2  -2 1007.23 24.4055   8
  -2   6  -2 1036.04 29.0781   8
   6   2  -2 1070.75 29.7943   5
  -6  -2  -2 1040.73 28.8732   5
   6   2  -2 1047.85 27.9055   8
   2  -6  -2 1083.74 29.6941   4
  -6  -2  -2 1068.54 29.8994   4
  -2   6  -2 1057.74 29.7792   5
   6   2  -2 1020.36 27.4944   8
  -2   6  -2 1058.95 29.4677   8
  -2   6   2 989.539 27.5606   3
   6   2   2 1012.95 28.9050   5
  -2   6   2 1066.70 29.8264   6
  -6  -2   2 1040.42 27.1052   2
  -6  -2   2 1053.68 29.4951   6
   2  -6   2 1002.45 28.6745   8
  -6  -2   2 1036.60 27.2436   8
   2  -6   2 1074.56 29.1389   4
   6   2   2 1073.95 29.1378   3
  -6  -2   2 1075.90 30.1382   7
   2  -6   2 1033.25 31.6580   6
   6   2   2 1021.76 27.1046   6
   6   2   2 1066.34 26.6796   8
  -6  -2   2 1070.62 27.4776   3
   2  -6   2 1044.31 27.4565   2
   2  -6   2 1051.02 28.8935   3
  -2   6   2 1055.74 28.3839   7
   2  -6   2 1026.01 29.0034   8
  -2   6   2 1056.58 28.8136   8
   6   2   2 1031.12 27.0962   7
   6   2   2 1072.42 26.7356   8
  -2   6   2 1003.26 28.9394   8
   6   2   2 1036.93 27.2518   6
   2  -6   2 1036.47 27.5717   2
   0   6  -2 533.396 16.9128   8
   0   6  -2 522.498 17.4358   7
   0  -6  -2 502.310 17.0890   2
   6   0  -2 519.905 14.2163   3
   6   0  -2 524.183 16.2630   8
   6   0  -2 517.231 16.0785   8
   6   0  -2 519.857 13.6139   4
  -6   0  -2 484.301 16.0362   3
  -6   0  -2 529.391 14.4471   8
   0  -6  -2 531.171 16.6170   3
  -6   0  -2 528.636 17.8460   2
   0  -6  -2 506.479 12.5874   5
   0  -6  -2 500.099 17.3900   8
   6   0  -2 534.975 17.5151   5
  -6   0  -2 530.406 15.5873   7
   0   6  -2 515.836 16.4748   8
  -6   0  -2 536.036 17.5406   5
   0  -6  -2 523.692 12.6203   5
   0   6  -2 518.025 16.3902   4
   0  -6  -2 557.230 17.6147   4
   0   6  -2 528.023 16.1684   6
   6   0  -2 553.287 16.2312   2
   0   6  -2 516.177 17.1130   5
   0  -6  -2 521.551 15.3379   7
  -6   0   2 527.805 13.6071   4
   0   6   2 513.636 16.1291   8
   6   0   2 514.919 13.6566   6
   0  -6   2 522.409 16.1977   4
   6   0   2 535.050 16.4236   3
   0   6   2 517.478 17.4043   6
   6   0   2 505.802 15.4574   7
   0  -6   2 525.371 16.1535   6
  -6   0   2 525.565 17.5146   7
   6   0   2 521.299 17.4599   4
   0   6   2 518.634 16.9518   7
   0  -6   2 509.899 14.1111   2
   0  -6   2 502.969 16.5538   8
   6   0   2 518.031 13.6457   6
   0  -6   2 500.879 16.7062   3
   0   6   2 529.946 16.6577   8
   6   0   2 513.369 15.1139   8
  -6   0   2 509.820 15.9388   2
  -6   0   2 523.319 14.1480   3
  -6   0   2 533.902 17.3101   6
   0  -6   2 536.439 14.3400   2
  -6   0   2 520.503 15.5108   8
   6   0   2 526.572 15.2342   8
  -6   2  -2 914.467 25.2742   7
  -6   2  -2 941.687 27.0990   2
  -2  -6  -2 884.208 23.4111   7
   6  -2  -2 923.715 23.8910   4
  -2  -6  -2 914.829 26.4216   2
   6  -2  -2 908.639 22.1920   3
   2   6  -2 840.432 24.7461   8
  -2  -6  -2 927.551 24.1516   8
   2   6  -2 890.085 26.3418   7
  -6   2  -2 906.617 26.9392   5
   2   6  -2 890.036 23.9904   4
  -6   2  -2 879.923 25.0088   3
   6  -2  -2 907.754 25.2368   8
   6  -2  -2 925.226 26.1312   5
   2   6  -2 926.190 26.0439   5
  -2  -6  -2 877.096 21.3773   5
  -2  -6  -2 884.518 25.5501   3
  -6   2  -2 929.840 24.5706   8
   6  -2  -2 901.862 25.7853   2
  -2  -6  -2 902.470 26.1688   4
   2   6  -2 899.318 25.2486   8
   6  -2  -2 917.298 25.8001   8
   2   6   2 875.514 24.7994   8
  -6   2   2 909.471 26.2489   7
   6  -2   2 899.654 26.1366   4
  -6   2   2 867.545 21.8677   3
   6  -2   2 912.937 24.7258   8
  -6   2   2 876.903 25.8785   6
  -6   2   2 876.272 24.6602   8
   6  -2   2 903.913 25.1786   7
   2   6   2 900.848 21.7227   5
  -2  -6   2 931.560 24.4245   4
  -2  -6   2 899.809 25.7247   6
   2   6   2 901.835 23.8111   7
  -2  -6   2 901.047 26.1560   3
   6  -2   2 873.291 26.0210   8
   2   6   2 881.729 26.2521   6
  -6   2   2 885.567 23.5799   4
   6  -2   2 927.527 26.4146   2
   2   6   2 904.965 24.6593   8
   6  -2   2 917.056 24.9664   3
  -4  -6  -2 955.951 24.2007   8
  -6   4  -2 958.356 27.8303   7
  -4  -6  -2 969.961 24.6414   5
   6  -4  -2 946.415 27.4131   8
   4   6  -2 928.546 26.4170   8
   6  -4  -2 932.306 26.9337   5
   4   6  -2 953.842 25.0117   4
   6  -4  -2 994.209 27.9696   8
   4   6  -2 997.796 26.8476   8
  -4  -6  -2 1000.71 28.6226   2
   6  -4  -2 953.566 26.8449   4
   6  -4  -2 945.133 28.0432   2
   4   6  -2 1002.56 28.2281   5
  -6   4   2 977.168 27.5645   5
  -6   4   2 960.946 23.7444   3
   4   6   2 972.165 27.8733   6
  -6   4   2 980.610 28.2084   6
  -4  -6   2 960.704 28.4790   6
  -4  -6   2 980.980 25.0652   4
   4   6   2 930.822 25.2507   7
   4   6   2 963.272 25.3319   7
   4   6   2 966.910 25.6181   8
  -4  -6   2 985.806 27.7971   3
   4   6   2 977.934 25.4736   8
   6  -4   2 962.411 28.1316   2
   6  -4   2 992.083 27.5224   8
   4   6   2 964.723 24.6050   5
   6  -4   2 932.994 27.1113   8
  -6   4   2 962.311 27.3161   8
  -4  -6   2 982.554 26.0636   8
  -6   4   2 914.499 26.3935   4
   6  -4   2 955.678 26.7742   3
  -6   4   2 951.425 23.6692   3
  -6   4   2 982.551 28.4155   7
  -6  -6  -2 153.947 10.2389   2
   6   6  -2 148.397 4.91982   2
  -6  -6  -2 140.474 9.51868   3
   6  -6  -2 155.678 9.03815   4
   6  -6  -2 152.744 9.58639   8
   6   6  -2 143.808 6.47317   4
   6   6  -2 153.670 7.88418   8
   6   6  -2 162.328 8.46103   8
  -6   6  -2 142.205 10.3961   5
  -6   6  -2 134.664 11.9432   7
  -6  -6  -2 138.276 9.01701   4
   6  -6  -2 150.737 10.1793   2
  -6  -6  -2 153.502 7.51226   5
   6   6  -2 147.726 4.81689   2
   6  -6  -2 156.892 9.68223   8
   6   6  -2 143.649 9.76664   5
  -6   6  -2 154.624 9.13365   8
   6   6  -2 135.700 9.92260   7
  -6   6  -2 149.103 5.49609   6
  -6   6  -2 145.937 5.53717   6
   6  -6   2 154.431 9.26748   8
  -6   6   2 160.188 6.36355   3
   6   6   2 164.410 7.88383   5
   6   6   2 155.747 7.96692   7
   6  -6   2 158.197 8.45457   3
   6   6   2 162.191 9.30509   6
  -6  -6   2 142.358 6.96321   8
   6  -6   2 149.267 9.29919   8
  -6   6   2 145.666 6.15777   3
   6   6   2 150.647 6.67183   8
  -6   6   2 149.003 8.32390   8
   6   6   2 151.169 7.28264   7
   6  -6   2 144.744 10.1049   4
   6   6   2 147.854 6.67066   8
  -6   6   2 121.233 11.2386   7
  -6  -6   2 152.323 9.96076   6
  -6   6   2 149.195 10.1438   6
  -6  -6   2 157.259 6.31181   4
  -6  -6   2 145.637 10.1890   3
  -6   6   2 150.676 8.83377   5
  -7  -5  -2 574.167 20.1491   4
  -7  -5  -2 547.447 19.3467   2
   5  -7  -2 551.830 20.0801   2
   7   5  -2 536.429 19.0475   5
   7   5  -2 539.010 14.7347   4
  -7  -5  -2 574.638 17.9585   5
  -5   7  -2 562.425 20.2677   7
  -5   7  -2 547.875 15.6287   6
  -5   7  -2 564.031 18.7215   8
  -7  -5  -2 546.302 18.6987   3
   5  -7  -2 555.054 19.3430   8
   7   5  -2 541.526 15.0854   2
   5  -7  -2 566.863 16.3728   3
   7   5  -2 541.671 15.2892   2
  -5   7  -2 541.219 19.8361   5
   5  -7  -2 546.879 17.3087   5
   7   5  -2 567.040 16.9646   8
   7   5  -2 540.118 17.0745   8
  -5   7  -2 554.694 15.6791   6
   5  -7  -2 492.022 20.1045   4
   7   5   2 592.197 16.9529   7
  -7  -5   2 511.534 15.3670   8
  -7  -5   2 559.798 14.8618   4
   5  -7   2 554.749 18.7106   2
   7   5   2 557.561 15.2233   8
   5  -7   2 532.389 19.1944   4
  -7  -5   2 543.115 19.9281   7
   5  -7   2 552.224 18.3013   3
  -5   7   2 543.817 16.2568   3
   7   5   2 557.039 17.0809   7
   7   5   2 577.997 19.7273   5
   5  -7   2 542.612 19.0338   8
   7   5   2 545.212 15.1024   8
   7   5   2 530.367 18.5651   3
  -5   7   2 540.931 18.8712   8
  -5   7   2 543.078 19.7685   6
  -7  -5   2 567.123 17.9952   3
   7   5   2 576.828 20.2900   6
  -7  -5   2 559.608 19.7202   6
  -5   7   2 570.822 17.2039   5
   5  -7   2 561.826 19.2958   8
   7   3  -2 278.828 7.66517   4
   7   3  -2 274.549 10.3969   3
  -3   7  -2 265.425 9.94686   6
   3  -7  -2 291.122 12.0348   3
  -3   7  -2 283.916 10.9890   2
   3  -7  -2 270.992 12.3425   2
  -3   7  -2 297.793 12.6269   5
  -3   7  -2 296.729 12.2056   8
  -7  -3  -2 290.220 10.2551   7
   7   3  -2 277.891 13.0657   5
  -3   7  -2 281.768 13.8287   7
   3  -7  -2 291.111 9.25518   5
  -7  -3  -2 267.328 11.6269   5
   3  -7  -2 278.793 11.9986   8
   3  -7  -2 254.323 9.26721   5
   7   3  -2 287.585 10.5889   8
   7   3  -2 296.419 9.91733   2
   7   3  -2 281.681 7.69818   4
   3  -7  -2 260.516 11.7143   4
  -3   7  -2 283.430 10.0556   6
  -3   7  -2 242.649 11.7406   8
   3  -7   2 296.108 12.4144   8
  -7  -3   2 269.207 9.39154   8
   3  -7   2 278.438 11.1165   2
   7   3   2 269.046 10.2289   7
   7   3   2 284.819 8.92595   8
   7   3   2 279.815 10.6248   6
   3  -7   2 288.121 12.7788   4
   3  -7   2 277.864 11.9731   3
  -3   7   2 280.004 11.9884   8
  -7  -3   2 251.862 12.2317   7
   7   3   2 279.264 8.83291   8
   7   3   2 283.263 10.4642   6
   3  -7   2 264.585 12.0958   8
  -7  -3   2 284.022 10.4101   3
  -3   7   2 273.342 11.7897   7
  -3   7   2 277.857 10.4684   3
  -7  -3   2 279.338 9.62399   2
   3  -7   2 291.075 10.9839   2
  -3   7   2 292.879 12.7775   8
   7   3   2 275.898 11.6801   3
   7   1  -2 182.825 8.27850   8
  -1   7  -2 166.420 9.23634   5
  -1   7  -2 172.619 8.22697   6
  -1   7  -2 178.307 7.39705   2
  -7  -1  -2 167.518 7.60716   7
   7   1  -2 182.750 5.84199   4
   1  -7  -2 180.848 5.22184   5
  -1   7  -2 181.630 8.73730   8
   7   1  -2 183.572 5.87721   4
   1  -7  -2 175.005 8.37027   8
   1  -7  -2 175.499 10.0482   2
  -7  -1  -2 173.237 5.43013   8
   7   1  -2 190.642 8.44275   8
  -1   7  -2 188.803 8.82000   8
   7   1  -2 149.117 10.9916   5
   1  -7  -2 166.072 8.32867   7
   7   1  -2 187.451 7.18552   3
  -7  -1  -2 172.522 9.57043   2
  -1   7  -2 181.673 9.33987   7
   1  -7  -2 166.282 5.19108   5
  -7  -1  -2 168.730 9.58087   5
   1  -7  -2 178.660 9.13065   4
   1  -7  -2 161.401 8.39185   3
  -1   7   2 166.315 8.84467   7
  -7  -1   2 171.014 6.74276   3
  -1   7   2 179.281 8.96117   8
  -7  -1   2 173.663 7.93427   2
   1  -7   2 174.705 8.10411   6
   1  -7   2 178.397 9.06516   4
   1  -7   2 179.269 7.30552   2
   7   1   2 178.095 7.05507   8
  -1   7   2 173.625 10.0792   6
   7   1   2 178.051 8.63143   3
   1  -7   2 178.027 9.29466   8
   7   1   2 170.951 9.85186   4
  -7  -1   2 180.042 9.62812   6
   1  -7   2 171.427 8.81760   3
   7   1   2 174.732 6.74627   6
  -7  -1   2 155.293 9.81839   7
   7   1   2 176.935 7.79735   7
   7   1   2 174.178 6.82256   6
   7   1   2 182.715 7.11139   8
  -1   7   2 185.277 9.46639   8
   7  -1  -2 286.457 11.5698   2
   7  -1  -2 289.121 8.33707   3
   1   7  -2 303.875 11.8355   8
  -7   1  -2 268.718 12.4113   2
   7  -1  -2 297.119 11.4992   8
   1   7  -2 295.435 11.6841   8
   1   7  -2 291.441 11.9721   5
  -7   1  -2 291.064 13.1304   5
  -1  -7  -2 269.364 13.4913   4
  -1  -7  -2 294.437 12.1635   2
  -1  -7  -2 294.198 10.6706   7
   1   7  -2 275.210 10.9432   4
   7  -1  -2 290.999 12.4765   5
  -1  -7  -2 289.384 11.5579   3
  -1  -7  -2 287.952 11.1401   8
  -7   1  -2 292.413 12.2278   3
  -7   1  -2 296.120 11.1615   7
   7  -1  -2 279.080 10.9993   8
   1   7  -2 295.866 13.0358   7
  -7   1  -2 289.839 9.79971   8
   7  -1  -2 284.380 9.41971   4
   7  -1   2 289.563 11.0571   3
  -1  -7   2 288.622 8.64587   2
   7  -1   2 291.681 12.3464   4
  -1  -7   2 287.402 8.51468   2
   7  -1   2 265.928 10.9889   7
  -7   1   2 281.718 9.41932   4
   1   7   2 308.294 10.8053   7
  -7   1   2 290.187 12.1884   7
  -7   1   2 300.487 10.9178   8
  -1  -7   2 309.203 11.6203   8
   7  -1   2 277.731 10.2534   8
   7  -1   2 283.360 7.60326   6
   1   7   2 291.947 12.3112   6
   7  -1   2 282.414 7.62027   6
   7  -1   2 284.576 10.3649   8
  -1  -7   2 295.322 11.0038   4
  -1  -7   2 292.518 14.0363   3
   1   7   2 279.384 11.3223   8
  -7   1   2 290.887 8.28036   3
  -1  -7   2 280.614 11.5068   6
   1   7   2 287.398 11.1573   8
  -7   1   2 311.640 12.0104   6
  -7   3  -2 404.613 14.5514   7
  -3  -7  -2 383.929 12.7796   7
   3   7  -2 405.149 14.1936   8
   7  -3  -2 388.861 14.1331   8
  -7   3  -2 381.228 13.3472   8
  -3  -7  -2 411.127 15.2901   2
   3   7  -2 383.710 13.9403   8
   3   7  -2 393.980 13.1663   4
  -3  -7  -2 390.916 15.2225   4
  -3  -7  -2 403.758 12.5976   8
   7  -3  -2 387.022 13.0623   4
  -7   3  -2 389.472 16.3557   5
   3   7  -2 385.367 15.9978   7
   7  -3  -2 389.205 14.2326   5
  -3  -7  -2 384.042 15.4119   3
   7  -3  -2 403.808 14.2632   8
   3   7  -2 416.997 15.0609   5
   7  -3  -2 387.872 15.0770   2
   3   7   2 392.388 13.3093   8
   7  -3   2 404.144 14.0747   8
  -7   3   2 394.056 9.89232   3
  -7   3   2 406.265 14.0076   8
   7  -3   2 411.323 13.7963   3
  -7   3   2 395.053 9.93001   3
   7  -3   2 398.872 13.9490   8
  -7   3   2 404.942 13.1569   4
   3   7   2 388.661 10.3279   5
   3   7   2 386.383 12.7114   7
  -7   3   2 407.916 14.8716   5
  -3  -7   2 372.075 16.3649   6
  -3  -7   2 402.230 12.8702   4
  -3  -7   2 402.855 13.7405   8
  -7   3   2 384.525 16.7890   7
   7  -3   2 389.908 15.8605   4
  -7   3   2 407.276 15.1496   6
   7  -5  -2 377.260 14.9337   8
  -5  -7  -2 366.690 15.3959   2
   5   7  -2 362.045 11.9190   4
  -5  -7  -2 364.139 14.8271   4
   7  -5  -2 366.927 15.5029   2
  -7   5  -2 360.235 15.8659   5
   5   7  -2 373.258 13.6205   8
   5   7  -2 362.473 12.9163   8
  -5  -7  -2 353.438 11.3881   5
  -5  -7  -2 365.463 15.0067   3
  -7   5  -2 362.772 13.6913   8
   5   7  -2 361.269 14.8828   7
   7  -5  -2 397.051 15.7417   4
   7  -5  -2 374.266 14.5229   8
  -5  -7   2 362.491 15.2427   6
  -7   5   2 367.151 9.93127   3
  -7   5   2 330.139 14.4199   7
  -7   5   2 374.189 10.0063   3
   5   7   2 375.001 12.8718   7
   7  -5   2 365.819 15.4977   4
  -7   5   2 349.902 14.1599   5
   5   7   2 366.695 11.6564   5
   7  -5   2 358.199 14.5757   8
   5   7   2 359.075 12.1257   8
   5   7   2 373.273 14.3977   6
   5   7   2 372.619 12.0910   8
  -7   5   2 348.691 16.7157   6
   7  -5   2 373.716 15.3963   2
   7  -5   2 366.275 13.7619   8
   5   7   2 374.152 12.6023   7
   7  -5   2 375.783 13.3586   3
  -5  -7   2 355.823 14.7546   3
  -5  -7   2 349.416 11.7937   4
  -7   5   2 376.503 14.2219   8
  -7   7  -2 119.621 5.47605   6
  -7  -7  -2 127.894 8.86383   3
   7  -7  -2 127.892 9.42510   4
  -7   7  -2 138.588 9.80211   7
   7  -7  -2 126.435 9.85416   8
  -7  -7  -2 136.834 7.71402   5
   7   7  -2 104.642 10.2562   7
  -7  -7  -2 116.712 10.1093   2
   7   7  -2 129.192 4.92785   2
   7   7  -2 122.297 6.71268   4
   7  -7  -2 140.544 10.3335   8
  -7   7  -2 119.257 9.22244   5
   7   7  -2 135.582 8.21576   8
   7  -7  -2 112.658 9.00665   2
  -7  -7  -2 122.377 10.4208   4
   7   7  -2 133.235 5.10956   2
   7   7  -2 130.095 7.18169   8
   7   7  -2 129.100 9.84403   5
  -7   7  -2 121.574 9.16033   8
  -7   7  -2 128.049 5.56096   6
   7   7   2 122.706 7.82400   7
  -7  -7   2 129.352 9.22787   3
  -7   7   2 123.097 9.23276   8
   7   7   2 123.409 6.11861   8
  -7   7   2 111.712 5.90078   3
  -7   7   2 131.809 8.81433   5
  -7   7   2 122.973 9.78993   6
   7   7   2 129.004 8.28964   5
   7  -7   2 121.254 9.73951   8
   7   7   2 122.526 8.97273   7
  -7  -7   2 127.214 9.23195   6
  -7   7   2 123.577 6.19193   3
  -7  -7   2 134.328 6.52810   4
   7  -7   2 122.705 10.5266   4
   7  -7   2 136.740 10.1899   2
  -7   7   2 111.498 8.92848   7
   7  -7   2 120.074 9.65795   3
   7   7   2 104.581 9.01955   6
   7   7   2 128.595 6.34502   8
   8   6  -2 523.185 19.5531   7
  -8  -6  -2 543.945 17.8640   5
  -8  -6  -2 516.018 19.9645   4
  -6   8  -2 516.524 15.1216   6
   8   6  -2 504.160 14.6394   2
  -8  -6  -2 520.758 19.8959   2
   6  -8  -2 499.803 19.1772   8
   8   6  -2 518.539 16.4074   8
  -6   8  -2 520.154 19.8637   5
  -6   8  -2 507.430 15.0899   6
   8   6  -2 492.159 16.5695   8
   6  -8  -2 489.568 19.9166   2
   6  -8  -2 504.743 18.6044   4
   8   6  -2 505.037 14.7783   4
   8   6  -2 517.640 14.8930   2
  -6   8  -2 516.465 18.3321   8
   8   6  -2 512.150 18.9872   5
  -6   8  -2 508.275 20.3718   7
  -8  -6  -2 516.304 19.1560   3
   6  -8  -2 525.216 15.7212   3
  -6   8   2 536.217 17.5079   5
  -8  -6   2 491.524 19.2587   7
   8   6   2 485.863 18.3992   6
  -8  -6   2 499.656 19.5502   6
   8   6   2 504.343 16.7291   7
   8   6   2 515.658 14.3769   8
  -8  -6   2 513.689 14.7785   4
  -6   8   2 523.279 18.5813   8
  -8  -6   2 520.879 18.2902   3
   8   6   2 527.471 14.2507   8
   6  -8   2 512.625 17.9848   3
   6  -8   2 508.410 18.8875   2
  -6   8   2 490.423 19.4523   7
   6  -8   2 519.783 20.1444   4
   8   6   2 501.859 18.8370   3
   6  -8   2 498.750 19.2484   8
  -6   8   2 503.849 15.7748   3
  -6   8   2 519.819 19.6965   6
   8   4  -2 345.202 9.93873   4
  -8  -4  -2 326.174 15.1585   2
  -4   8  -2 324.664 13.9059   5
  -4   8  -2 332.788 11.8588   6
   8   4  -2 356.708 11.5183   2
  -4   8  -2 347.258 11.6829   6
  -8  -4  -2 342.879 15.1956   4
  -8  -4  -2 339.734 12.4079   7
  -4   8  -2 315.534 14.3076   7
   4  -8  -2 334.378 14.3227   8
   8   4  -2 326.885 11.6451   2
  -8  -4  -2 348.654 13.8516   5
   4  -8  -2 317.661 11.5141   5
   8   4  -2 346.306 12.5152   8
  -4   8  -2 357.735 14.3715   8
   4  -8  -2 343.916 11.1220   5
   4  -8  -2 351.018 14.6592   4
   8   4  -2 353.965 12.0164   8
   4  -8  -2 342.381 12.3957   3
   4  -8  -2 326.435 14.3051   2
   8   4  -2 348.789 15.0963   5
   8   4  -2 339.619 9.89894   4
   8   4   2 350.291 10.1988   8
  -4   8   2 358.341 13.9664   3
   8   4   2 328.814 13.8614   3
   8   4   2 341.759 10.1248   8
   4  -8   2 360.681 13.3835   2
  -4   8   2 326.173 14.8735   8
  -8  -4   2 317.374 13.8041   6
   4  -8   2 351.556 15.2152   4
  -4   8   2 354.069 15.3025   6
   4  -8   2 334.009 13.9433   3
  -8  -4   2 316.071 14.9520   7
  -8  -4   2 345.305 12.5416   3
   8   4   2 330.484 12.6162   7
   8   4   2 332.382 12.4858   6
  -4   8   2 353.653 14.3196   8
   8   2  -2 506.481 18.8953   5
  -2   8  -2 529.095 18.1649   5
  -2   8  -2 510.830 16.1275   2
   8   2  -2 518.002 16.2710   2
   8   2  -2 504.507 15.4652   3
  -2   8  -2 496.217 16.4280   6
   8   2  -2 519.211 16.2775   8
   2  -8  -2 508.644 18.5236   4
  -8  -2  -2 535.737 18.7227   5
   2  -8  -2 500.190 13.4095   5
  -8  -2  -2 555.774 16.7887   7
  -8  -2  -2 506.994 18.7250   2
   2  -8  -2 519.249 13.5961   5
  -2   8  -2 527.179 19.1187   7
   2  -8  -2 512.498 16.7178   3
   2  -8  -2 513.701 17.6658   8
   8   2  -2 505.442 16.4895   8
  -2   8  -2 504.306 17.9343   8
   2  -8  -2 507.923 18.2857   2
  -2   8  -2 530.048 17.9780   8
   8   2  -2 523.451 13.8337   4
   8   2  -2 493.807 13.7170   4
  -8  -2  -2 555.842 18.9927   4
  -2   8   2 517.516 18.4560   8
  -8  -2   2 502.709 18.2642   6
   8   2   2 500.920 17.9993   4
   2  -8   2 544.837 16.8317   6
  -8  -2   2 511.443 15.1128   3
  -2   8   2 530.169 17.7692   8
  -8  -2   2 484.458 18.0705   7
  -2   8   2 543.020 18.1745   7
   8   2   2 532.742 16.5330   7
   8   2   2 515.988 17.1423   3
   8   2   2 517.151 15.3539   6
  -8  -2   2 496.632 15.8554   2
   8   2   2 495.078 14.4342   8
   2  -8   2 504.699 17.7075   3
  -2   8   2 532.593 18.6802   6
  -8  -2   2 477.020 14.6322   8
   8   2   2 519.270 15.3317   6
   2  -8   2 529.981 16.3110   2
   8   2   2 488.650 14.6044   8
   0   8  -2 309.676 12.8411   8
  -8   0  -2 296.451 9.06758   8
  -8   0  -2 283.192 15.1903   5
   8   0  -2 297.444 13.3205   8
   8   0  -2 296.584 12.9694   5
   8   0  -2 307.935 9.80365   4
   0   8  -2 295.080 13.9146   7
   0  -8  -2 317.690 12.1639   7
   0  -8  -2 280.391 13.6551   2
  -8   0  -2 303.975 14.3457   2
   0   8  -2 304.474 10.0696   2
   0  -8  -2 300.881 12.7044   3
   0  -8  -2 304.932 13.0553   4
   0   8  -2 318.421 12.9600   5
   8   0  -2 302.429 11.4441   8
   8   0  -2 300.328 9.26567   3
   8   0  -2 297.117 11.9799   2
   0   8  -2 313.639 12.8404   8
  -8   0  -2 301.789 11.6500   7
  -8   0   2 319.337 9.23582   3
   8   0   2 282.638 11.7318   7
   0   8   2 321.713 12.8246   8
   8   0   2 311.076 9.22842   6
   0   8   2 307.911 13.7854   6
   0  -8   2 318.781 12.4166   4
   8   0   2 293.737 11.6288   3
  -8   0   2 302.346 9.64667   4
   8   0   2 304.478 10.6093   8
   0  -8   2 312.574 12.2127   6
  -8   0   2 294.875 13.8436   7
   8   0   2 287.298 10.7579   8
   8   0   2 297.038 12.9387   4
   0   8   2 314.307 12.4684   8
   0  -8   2 311.307 13.4467   3
   8   0   2 316.604 9.28071   6
   0   8   2 306.300 11.8161   7
   0  -8   2 325.495 10.0413   2
  -8   0   2 313.031 10.9816   8
  -2  -8  -2 303.422 11.4437   8
   8  -2  -2 309.007 12.2111   8
   2   8  -2 312.819 13.4427   7
   2   8  -2 310.002 12.8176   8
   8  -2  -2 316.968 13.3151   2
  -2  -8  -2 286.757 13.0918   2
  -2  -8  -2 279.506 12.3548   3
  -2  -8  -2 285.242 11.4477   7
  -2  -8  -2 279.779 13.5634   4
  -8   2  -2 318.267 12.7171   7
   8  -2  -2 321.054 10.9325   4
   2   8  -2 296.950 11.7871   4
   2   8  -2 310.546 8.47561   2
   8  -2  -2 293.369 13.4717   5
   2   8  -2 329.657 13.0880   5
   2   8  -2 310.929 12.3826   8
  -8   2  -2 308.312 10.8252   8
  -8   2  -2 298.021 14.3632   5
   2   8   2 303.882 11.9549   8
   8  -2   2 301.169 11.6710   8
  -2  -8   2 295.707 8.44886   2
  -2  -8   2 297.749 11.8227   4
   8  -2   2 303.288 13.2216   2
  -8   2   2 288.256 13.8955   7
   2   8   2 307.154 12.2695   8
  -8   2   2 300.959 10.8160   4
   8  -2   2 308.876 11.9302   8
   8  -2   2 324.207 12.0001   3
  -8   2   2 286.574 11.3013   8
  -2  -8   2 283.805 12.6076   3
   2   8   2 309.617 13.7747   6
   2   8   2 313.960 11.6732   7
   8  -2   2 303.545 13.1149   4
   4   8  -2 449.913 15.9513   8
   4   8  -2 451.950 15.9803   8
  -4  -8  -2 437.759 16.7750   3
   8  -4  -2 453.345 17.1135   2
  -4  -8  -2 453.891 13.5772   8
  -4  -8  -2 480.456 18.1850   4
   8  -4  -2 478.034 15.7648   4
  -4  -8  -2 458.221 17.6649   2
  -8   4  -2 443.136 15.5811   8
   4   8  -2 464.816 15.2272   4
  -8   4  -2 445.635 17.6996   5
   4   8  -2 465.821 17.7236   7
   8  -4  -2 437.769 16.2562   8
   8  -4   2 460.851 15.6397   3
   8  -4   2 454.080 16.4689   8
   4   8   2 458.103 12.2127   5
  -4  -8   2 454.036 17.2167   3
   4   8   2 463.131 15.1064   7
  -4  -8   2 445.569 17.3237   6
   8  -4   2 438.392 15.9907   8
   4   8   2 461.534 12.3275   5
   4   8   2 447.309 17.3533   6
   8  -4   2 462.508 17.9879   4
   4   8   2 453.169 14.8986   8
  -8   4   2 462.847 18.1050   7
  -8   4   2 457.414 17.7804   5
  -8   4   2 475.519 17.7317   6
   4   8   2 453.577 14.8585   8
   4   8   2 441.625 15.1220   7
   8  -4   2 453.468 17.7128   2
  -4  -8   2 470.814 14.9236   4
  -8   4   2 467.969 16.1292   8
   6   8  -2 359.163 12.8499   4
  -6  -8  -2 370.865 15.7711   4
  -8   6  -2 388.132 17.0668   5
   6   8  -2 356.023 16.4987   7
  -8   6  -2 355.381 16.4804   7
   6   8  -2 382.909 13.7881   8
   8  -6  -2 365.240 15.0536   4
  -6  -8  -2 349.545 15.7863   3
   8  -6  -2 353.023 15.6518   2
   6   8  -2 370.919 13.8006   8
  -6  -8  -2 357.310 15.8942   2
  -8   6  -2 392.517 14.7472   8
   6   8  -2 363.190 15.4080   5
  -6  -8  -2 349.556 12.0119   5
   8  -6  -2 339.300 15.1077   8
  -8   6   2 363.116 16.5604   7
   6   8   2 374.087 12.4475   8
   8  -6   2 390.107 13.9945   3
  -6  -8   2 327.782 11.9291   8
   6   8   2 371.405 13.5725   7
  -8   6   2 375.299 15.6940   6
   8  -6   2 362.010 15.1526   8
   6   8   2 373.097 12.5449   8
  -8   6   2 366.101 14.9333   8
  -6  -8   2 356.668 16.2576   6
  -8   6   2 359.029 9.88394   3
   6   8   2 386.221 15.8157   6
   8  -6   2 371.961 16.3435   2
  -8   6   2 362.958 15.4472   5
   8  -6   2 382.120 16.7430   4
  -8   6   2 362.403 9.87243   3
  -6  -8   2 368.079 12.5077   4
  -6  -8   2 366.979 15.5312   3
   6   8   2 348.494 12.2087   5
   8   8  -2 123.995 7.81996   8
   8  -8  -2 122.664 10.2709   4
  -8   8  -2 102.885 11.5597   7
   8   8  -2 116.588 5.43221   2
  -8  -8  -2 106.085 10.5164   3
   8  -8  -2 89.5032 12.6717   8
  -8  -8  -2 110.938 11.0984   4
   8   8  -2 94.6238 10.8992   7
   8   8  -2 104.028 5.32162   2
  -8   8  -2 125.893 9.85908   5
  -8   8  -2 99.2244 5.68644   6
   8   8  -2 112.449 7.49333   4
  -8   8  -2 102.897 5.85670   6
   8   8  -2 102.964 10.1793   5
  -8  -8  -2 115.381 8.00840   5
   8  -8  -2 106.664 9.51642   2
   8   8  -2 98.6867 7.90117   8
  -8  -8  -2 106.581 10.3789   2
  -8   8  -2 106.787 9.61149   8
   8   8   2 105.737 9.78137   6
   8  -8   2 104.629 10.6058   8
   8  -8   2 118.530 9.65965   3
  -8   8   2 102.650 11.0414   7
  -8   8   2 120.626 11.0327   5
  -8  -8   2 97.4429 9.44587   6
  -8   8   2 102.018 10.1303   6
   8  -8   2 117.943 11.2884   4
  -8   8   2 108.432 8.52955   8
  -8   8   2 114.985 5.86707   3
   8   8   2 112.176 6.23507   8
   8  -8   2 113.067 10.7984   8
   8   8   2 113.245 6.24671   8
  -8   8   2 119.122 6.40205   3
  -8  -8   2 102.694 8.32336   3
   8  -8   2 100.275 10.5015   2
   8   8   2 97.2681 7.73799   7
  -8  -8   2 130.275 7.20810   4
  -7   9  -2 210.180 13.4566   5
   9   7  -2 209.171 12.5524   7
   7  -9  -2 206.461 13.0071   4
  -9  -7  -2 214.082 13.5211   2
  -9  -7  -2 207.938 12.9025   3
  -9  -7  -2 221.451 11.5557   5
   9   7  -2 209.837 10.0818   8
   7  -9  -2 215.502 12.8898   2
   9   7  -2 219.649 8.50976   2
  -7   9  -2 219.173 14.5369   7
  -9  -7  -2 215.370 13.9457   4
   7  -9  -2 221.377 13.4346   8
  -7   9  -2 214.724 12.6521   8
  -7   9  -2 204.278 8.87136   6
  -7   9  -2 199.130 9.09659   6
   9   7  -2 206.153 8.71729   2
   9   7  -2 194.854 8.92793   4
   9   7  -2 205.416 13.1517   5
   9   7  -2 209.083 9.79505   8
   7  -9  -2 216.398 9.25487   3
   7  -9   2 207.762 12.6565   2
  -9  -7   2 206.276 12.4044   6
   9   7   2 230.952 12.3301   6
  -9  -7   2 206.429 8.79114   4
   7  -9   2 231.078 12.1056   3
  -7   9   2 201.863 13.4950   7
  -7   9   2 185.450 11.3691   5
   9   7   2 217.831 7.97718   8
   9   7   2 214.565 7.68425   8
  -7   9   2 218.277 11.6203   8
   7  -9   2 206.239 12.5974   4
  -7   9   2 214.181 13.1826   6
   7  -9   2 211.168 13.9722   8
   9   7   2 203.592 10.4974   7
  -9  -7   2 221.196 11.9122   3
  -7   9   2 202.755 9.66493   3
   9   5  -2 149.848 8.00095   8
  -5   9  -2 129.838 8.22387   6
   9   5  -2 125.862 7.92196   2
   9   5  -2 138.834 7.98912   8
   5  -9  -2 141.896 8.16969   5
  -5   9  -2 138.375 10.1359   8
   5  -9  -2 147.629 10.4888   8
  -5   9  -2 133.975 10.3747   5
   9   5  -2 146.475 7.25062   2
  -9  -5  -2 142.926 8.10665   7
   5  -9  -2 133.744 9.78009   2
  -5   9  -2 130.749 11.3516   7
  -9  -5  -2 134.218 11.0557   4
   9   5  -2 135.300 6.10403   4
   9   5  -2 146.483 10.8715   5
   9   5  -2 132.993 6.25594   4
  -9  -5  -2 130.261 9.61988   2
   5  -9  -2 130.723 9.22326   4
   5  -9  -2 130.535 7.51501   3
  -5   9  -2 134.593 7.41312   6
   9   5   2 142.362 5.68873   8
   9   5   2 140.560 5.77368   8
  -9  -5   2 138.276 10.8872   6
   9   5   2 138.323 9.84896   3
  -9  -5   2 135.918 8.95299   3
  -5   9   2 140.896 9.99582   8
   5  -9   2 139.181 9.66370   2
  -9  -5   2 135.287 11.1703   7
   5  -9   2 143.623 9.40115   3
   5  -9   2 137.105 11.1531   4
  -5   9   2 131.674 8.03411   5
   9   5   2 120.380 9.94642   6
   5  -9   2 155.577 10.5583   8
  -5   9   2 123.788 10.7461   6
  -5   9   2 138.869 10.6218   7
  -3   9  -2 225.834 12.2939   7
  -9  -3  -2 231.954 12.0089   4
   9   3  -2 234.804 12.9492   5
   9   3  -2 233.337 10.3226   8
   9   3  -2 229.878 10.8133   2
  -3   9  -2 239.268 11.3482   8
   9   3  -2 255.226 10.2570   2
  -3   9  -2 223.756 12.2056   5
  -9  -3  -2 230.075 12.2186   2
   9   3  -2 235.660 7.77197   4
   3  -9  -2 231.511 8.38453   5
   3  -9  -2 246.560 12.8253   4
   9   3  -2 244.818 7.96159   4
   3  -9  -2 244.615 8.19366   5
   3  -9  -2 233.063 12.1254   2
   3  -9  -2 254.922 12.2985   8
  -9  -3  -2 214.303 10.2631   7
   3  -9  -2 235.660 10.6725   3
  -9  -3  -2 223.219 12.3951   5
   9   3  -2 232.009 9.70119   3
   9   3  -2 248.095 9.98258   8
  -3   9  -2 242.951 10.4021   6
   9   3   2 242.889 8.24817   8
   9   3   2 235.110 11.5107   3
   9   3   2 239.072 10.1321   6
  -3   9   2 249.574 12.1786   8
  -9  -3   2 241.958 9.64817   3
   9   3   2 234.566 10.4741   6
   3  -9   2 260.027 10.9819   2
  -9  -3   2 218.195 12.9984   7
   3  -9   2 227.849 11.7655   3
  -3   9   2 228.506 12.5831   8
  -3   9   2 200.059 13.3743   7
  -9  -3   2 236.203 11.7925   6
   3  -9   2 226.651 11.6654   4
  -3   9   2 252.092 13.2309   6
   9   3   2 241.340 11.8286   4
   9   3   2 246.960 8.30150   8
   9   1  -2 38.9373 4.30325   3
   9   1  -2 33.2184 5.31866   8
  -1   9  -2 45.1801 7.63247   5
   1  -9  -2 44.7993 7.20156   3
  -9  -1  -2 44.6052 6.93413   2
  -1   9  -2 44.0779 5.28815   2
   1  -9  -2 35.5994 6.04482   2
  -9  -1  -2 48.5446 7.92483   5
  -1   9  -2 40.9908 5.76280   8
   9   1  -2 50.2439 7.68489   5
  -9  -1  -2 44.2235 6.07490   7
   9   1  -2 39.4364 4.30711   4
   9   1  -2 43.8381 5.81442   2
   1  -9  -2 43.4581 6.10535   8
  -1   9  -2 40.4380 7.37772   7
   9   1  -2 35.0659 3.86052   4
  -1   9  -2 33.0997 6.13307   8
   1  -9  -2 36.4020 6.91612   4
   9   1  -2 44.6274 5.59577   8
   9   1   2 46.0922 6.97602   3
  -9  -1   2 32.8491 3.83645   3
   1  -9   2 37.3602 4.73238   2
  -9  -1   2 43.3260 6.65323   7
  -1   9   2 46.4840 6.85698   8
   9   1   2 31.5944 4.26956   6
   1  -9   2 34.8955 6.71463   4
  -9  -1   2 46.2321 4.95182   8
  -1   9   2 45.6375 6.70523   6
   1  -9   2 46.4327 6.08936   6
   9   1   2 37.5457 4.29315   8
   9   1   2 40.0943 4.45124   8
   9   1   2 41.5072 4.76486   6
   1  -9   2 45.9545 6.86999   3
  -9  -1   2 56.1702 7.50539   6
   9   1   2 44.7598 7.05805   4
  -1   9   2 63.9629 7.57537   7
  -1   9   2 51.5647 7.72021   8
   9  -1  -2 32.2044 2.42835   3
   9  -1  -2 30.6929 5.07232   8
   9  -1  -2 27.6495 4.03383   4
   1   9  -2 34.1203 11.4303   8
   1   9  -2 37.7362 4.08500   2
  -9   1  -2 37.8701 5.93138   7
  -1  -9  -2 30.3464 6.70527   4
  -9   1  -2 33.5039 7.27674   5
   9  -1  -2 30.1935 5.87764   5
  -9   1  -2 31.3140 4.38987   8
   1   9  -2 45.5825 6.38584   8
  -1  -9  -2 32.8904 5.55301   3
   1   9  -2 39.6572 6.50553   7
  -1  -9  -2 34.3961 5.20000   8
   1   9  -2 29.0152 6.19547   5
   9  -1  -2 34.6752 5.71636   8
  -1  -9  -2 38.6652 7.01628   2
   9  -1   2 32.2668 5.15634   3
  -9   1   2 31.8823 4.37319   4
   9  -1   2 34.2069 4.85681   8
   1   9   2 31.5686 5.83451   8
   9  -1   2 36.0725 6.75821   4
   1   9   2 31.4184 5.75386   8
  -1  -9   2 31.6558 6.64043   3
   1   9   2 34.6200 5.28949   7
  -9   1   2 29.8035 2.21746   3
  -1  -9   2 39.6083 6.33234   6
   9  -1   2 36.8418 6.23623   2
  -9   1   2 26.8807 4.74386   8
  -9   1   2 27.0277 6.37894   6
   9  -1   2 35.4225 4.94589   8
  -9   1   2 37.6908 7.16260   7
   9  -1   2 38.8136 3.03019   6
  -1  -9   2 29.4324 3.57376   2
   9  -1   2 34.8442 2.78400   6
  -1  -9   2 33.7117 5.50547   4
   1   9   2 31.5764 6.83186   6
  -3  -9  -2 317.348 14.4210   3
  -3  -9  -2 306.889 11.6236   8
   9  -3  -2 322.499 13.8107   8
   9  -3  -2 324.421 14.4845   2
   9  -3  -2 319.734 13.8360   5
  -9   3  -2 322.429 16.7963   7
   3   9  -2 322.221 8.58237   2
  -3  -9  -2 303.798 14.0581   4
   9  -3  -2 333.927 12.3215   4
  -9   3  -2 345.068 15.2656   5
   9  -3  -2 302.926 13.1858   8
   3   9  -2 331.507 13.5069   8
  -3  -9  -2 311.852 14.6338   2
   3   9  -2 308.300 14.3274   7
  -9   3  -2 310.093 11.8637   8
   3   9  -2 309.955 13.0409   8
   3   9   2 331.741 12.7432   8
   9  -3   2 311.430 14.1617   2
  -3  -9   2 309.962 13.7905   3
   3   9   2 331.440 12.9768   8
   9  -3   2 317.718 14.1427   4
  -3  -9   2 332.208 12.9107   4
   3   9   2 312.142 14.1278   6
  -9   3   2 321.518 12.7941   8
  -9   3   2 332.892 15.3574   7
  -9   3   2 305.115 12.3470   4
   9  -3   2 319.410 12.6464   8
  -3  -9   2 336.786 14.5764   6
  -9   3   2 327.379 14.2746   6
  -9   3   2 331.589 14.2189   5
   9  -3   2 325.995 12.2413   3
   3   9   2 318.681 12.6907   7
  -3  -9   2 317.228 8.55509   2
  -3  -9   2 312.740 12.5613   8
   9  -3   2 319.963 12.8475   8
  -5  -9  -2 241.641 13.5092   4
   5   9  -2 201.859 10.7865   8
   5   9  -2 226.336 11.0411   8
  -9   5  -2 225.202 10.8380   8
   9  -5  -2 202.689 12.0537   8
   5   9  -2 210.351 12.1919   7
   5   9  -2 246.311 12.4624   5
  -5  -9  -2 216.421 12.6533   2
  -9   5  -2 222.214 12.8436   7
   9  -5  -2 198.071 11.5693   2
   9  -5  -2 211.058 11.7860   8
   9  -5  -2 214.690 13.2643   4
  -9   5  -2 240.041 14.0527   5
  -5  -9  -2 228.497 12.9683   3
  -9   5   2 235.260 12.7330   5
  -5  -9   2 200.312 9.68679   8
   9  -5   2 231.235 13.3421   4
   5   9   2 213.703 9.67628   8
   5   9   2 223.471 7.58332   5
   9  -5   2 224.064 10.5870   3
   5   9   2 217.453 10.5321   7
  -5  -9   2 213.927 11.7568   6
   5   9   2 212.882 12.4596   6
  -9   5   2 228.502 12.4740   6
   9  -5   2 220.185 13.0721   2
   5   9   2 212.565 7.83676   5
  -9   5   2 234.756 13.6321   7
  -5  -9   2 223.502 9.91252   4
   9  -5   2 214.744 11.4623   8
   5   9   2 214.366 9.94946   8
  -9   5   2 224.562 11.3847   8
  -5  -9   2 210.028 11.4016   3
   9  -7  -2 322.700 14.8790   4
  -9   7  -2 296.803 8.35822   6
  -7  -9  -2 299.507 14.5215   3
  -7  -9  -2 299.958 14.8369   4
  -9   7  -2 329.144 14.9821   8
  -9   7  -2 312.368 16.5465   7
  -7  -9  -2 319.280 15.4650   2
   7   9  -2 307.656 8.24929   2
   7   9  -2 283.738 14.5558   5
   7   9  -2 287.774 12.1623   8
  -9   7  -2 295.335 8.43532   6
  -9   7  -2 310.622 15.4931   5
   9  -7  -2 304.601 15.1485   8
   9  -7  -2 295.834 15.4968   8
   7   9  -2 302.485 12.6377   8
   7   9  -2 290.576 8.13690   2
   7   9  -2 309.681 16.3677   7
   9  -7  -2 308.173 15.2203   2
   9  -7   2 300.032 16.1046   4
   9  -7   2 293.450 14.7878   8
   7   9   2 321.284 11.4644   8
  -9   7   2 288.942 14.9173   7
  -7  -9   2 308.885 11.8263   4
   7   9   2 303.488 11.9671   5
   7   9   2 317.826 13.4022   7
  -9   7   2 298.031 8.31292   3
   7   9   2 316.808 11.3797   5
  -9   7   2 313.611 14.9109   5
   9  -7   2 281.445 14.7790   8
  -9   7   2 338.529 15.3668   6
  -9   7   2 298.726 8.17827   3
  -7  -9   2 305.115 14.2971   3
   7   9   2 313.715 15.4232   6
   7   9   2 307.460 11.4430   8
  -9   7   2 297.513 14.2718   8
   9  -7   2 324.255 16.1235   2
  -7  -9   2 295.454 14.8745   6
  -9  -9  -2 324.716 13.4313   5
   9   9  -2 304.078 10.1932   2
  -9   9  -2 306.024 16.1834   5
   9   9  -2 318.679 17.3840   7
   9   9  -2 309.042 10.2428   2
  -9   9  -2 293.914 15.7951   8
  -9  -9  -2 302.645 15.8235   4
  -9  -9  -2 314.633 16.6983   2
  -9   9  -2 301.089 10.6830   6
  -9   9  -2 318.776 10.9169   6
   9   9  -2 318.515 13.1223   8
  -9   9  -2 286.710 16.3965   7
   9  -9  -2 334.653 16.8365   2
  -9  -9  -2 344.574 17.3058   3
   9   9  -2 316.737 13.3645   8
   9  -9  -2 288.713 15.6331   8
   9  -9  -2 343.977 16.6452   4
   9   9  -2 299.242 14.9713   5
  -9   9   2 316.185 14.8965   8
   9  -9   2 300.037 16.6095   8
   9   9   2 313.758 14.3790   7
   9  -9   2 312.951 16.8407   2
   9  -9   2 273.597 16.5990   8
   9   9   2 325.359 16.5596   6
  -9  -9   2 316.197 12.6394   4
  -9   9   2 317.092 10.5988   3
  -9   9   2 310.590 17.7878   7
   9  -9   2 298.675 16.1382   4
  -9   9   2 320.644 16.3990   6
  -9   9   2 326.124 15.6032   5
  -9  -9   2 315.771 15.9450   3
   9  -9   2 306.300 13.7588   3
  -9  -9   2 318.413 17.7413   6
   9   9   2 327.963 11.2298   8
   9   9   2 342.226 11.5482   8
  -8  10  -2 122.309 7.70790   6
  10   8  -2 121.770 8.97625   8
  10   8  -2 122.176 7.21091   2
  10   8  -2 118.409 7.32223   2
   8 -10  -2 107.918 11.1593   8
 -10  -8  -2 123.389 12.2625   2
  -8  10  -2 126.632 11.7406   8
  10   8  -2 92.0940 8.12498   4
   8 -10  -2 114.849 7.58991   3
  10   8  -2 122.280 8.22546   8
  10   8  -2 136.019 13.0124   7
 -10  -8  -2 103.945 11.3633   5
   8 -10  -2 124.615 11.3370   2
  -8  10  -2 131.798 11.9083   7
  -8  10  -2 131.337 12.5644   5
  10   8  -2 113.501 11.9305   5
 -10  -8  -2 112.428 12.0861   3
   8 -10  -2 102.597 9.99674   4
  -8  10  -2 97.8247 8.63824   6
 -10  -8  -2 111.107 12.7769   4
  10   8   2 124.426 6.12632   8
   8 -10   2 113.098 12.5174   8
  10   8   2 133.174 11.2551   6
   8 -10   2 124.604 11.8193   2
 -10  -8   2 117.808 7.86166   4
  10   8   2 122.320 10.7864   7
  -8  10   2 100.476 12.4695   7
 -10  -8   2 107.370 10.7587   6
 -10  -8   2 117.574 10.7546   3
  -8  10   2 99.5345 8.07822   3
  10   8   2 111.233 7.23570   8
  -8  10   2 126.130 10.5520   5
  -8  10   2 134.373 12.1045   6
   8 -10   2 111.115 10.7023   3
  -8  10   2 109.454 11.2009   8
   8 -10   2 106.659 10.7647   4
  10   6  -2 116.783 9.85077   5
 -10  -6  -2 140.311 12.3153   4
   6 -10  -2 127.997 11.4574   4
  10   6  -2 148.141 7.99791   2
  -6  10  -2 125.692 11.4022   5
  10   6  -2 147.522 7.14801   4
  -6  10  -2 134.816 8.33274   6
  -6  10  -2 144.396 11.0447   8
 -10  -6  -2 140.549 10.6080   5
   6 -10  -2 133.215 8.26722   3
   6 -10  -2 141.706 12.4160   2
  10   6  -2 132.339 8.75568   2
  10   6  -2 126.666 6.90988   4
  10   6  -2 133.350 8.38755   8
 -10  -6  -2 148.592 12.1667   2
  10   6  -2 146.075 8.23332   8
  -6  10  -2 158.794 13.2591   7
   6 -10  -2 115.746 10.8968   8
  10   6   2 137.107 9.74804   6
 -10  -6   2 129.383 10.5594   7
  10   6   2 130.533 5.54912   8
  -6  10   2 140.258 10.2945   6
   6 -10   2 135.024 11.6804   8
 -10  -6   2 133.156 10.3562   6
   6 -10   2 150.603 10.3823   3
   6 -10   2 130.674 10.5457   2
   6 -10   2 126.122 12.0497   4
  -6  10   2 136.440 11.9574   7
  10   6   2 122.721 10.6424   3
 -10  -6   2 133.899 9.45484   3
  -6  10   2 134.360 8.88455   5
  10   6   2 126.773 5.78298   8
  -6  10   2 143.169 11.1276   8
  10   4  -2 122.593 6.01698   4
   4 -10  -2 113.805 10.0875   8
  -4  10  -2 138.019 10.2967   8
  -4  10  -2 125.836 11.7434   7
 -10  -4  -2 107.724 10.6763   4
   4 -10  -2 102.217 6.81660   5
   4 -10  -2 115.347 10.7954   2
 -10  -4  -2 106.800 8.00382   7
  10   4  -2 138.240 7.69288   8
 -10  -4  -2 121.455 11.0431   2
  10   4  -2 126.072 9.54411   5
  -4  10  -2 131.219 7.69913   6
   4 -10  -2 124.931 9.39278   4
  10   4  -2 112.492 7.71635   2
  10   4  -2 122.313 6.15312   4
 -10  -4  -2 104.225 9.81247   5
  10   4  -2 124.442 7.93079   8
  -4  10  -2 114.121 9.99087   5
   4 -10   2 122.251 10.4071   8
  -4  10   2 128.371 11.0035   6
 -10  -4   2 103.937 10.9763   7
  -4  10   2 126.847 10.4063   8
 -10  -4   2 101.804 8.86279   6
  -4  10   2 107.117 10.4942   7
   4 -10   2 149.219 10.1105   3
   4 -10   2 115.842 10.7429   4
  10   4   2 117.788 7.95955   6
 -10  -4   2 108.849 7.08918   3
  10   4   2 120.140 5.47380   8
  10   4   2 130.130 9.54106   3
  10   4   2 124.854 5.60444   8
  10   2  -2 729.416 25.4588   5
  10   2  -2 748.678 20.5466   4
   2 -10  -2 753.845 18.6115   5
 -10  -2  -2 776.518 26.7026   2
   2 -10  -2 743.322 25.8447   4
   2 -10  -2 758.928 24.5677   8
  -2  10  -2 765.675 26.4724   7
  -2  10  -2 780.395 24.9511   5
  -2  10  -2 766.570 25.8283   6
  -2  10  -2 780.202 25.1874   8
   2 -10  -2 779.189 25.6602   2
  10   2  -2 774.111 23.4034   2
 -10  -2  -2 800.747 23.9249   7
   2 -10  -2 761.796 24.0673   3
  10   2  -2 795.236 22.6560   8
   2 -10  -2 760.403 18.7145   5
  10   2  -2 770.790 22.9114   8
  10   2  -2 753.066 21.3353   3
  -2  10  -2 766.179 25.3581   8
 -10  -2  -2 778.023 26.1785   5
  10   2  -2 743.241 20.6022   4
   2 -10   2 791.012 22.9268   2
  10   2   2 760.464 21.7335   6
  -2  10   2 799.517 25.5999   8
  10   2   2 724.253 24.8912   4
  10   2   2 746.716 20.7515   8
 -10  -2   2 791.130 21.2687   3
  10   2   2 740.719 21.7301   6
  -2  10   2 757.803 25.3628   8
   2 -10   2 783.858 25.6335   4
 -10  -2   2 770.724 26.2850   7
   2 -10   2 748.196 24.9811   8
  -2  10   2 769.278 25.0501   7
 -10  -2   2 763.836 25.3201   6
  10   2   2 789.388 20.8799   8
  -2  10   2 782.031 26.2481   6
   2 -10   2 778.627 25.2788   3
  10   2   2 772.676 23.8428   3
   0  10  -2 259.260 12.7916   8
   0 -10  -2 247.320 13.3015   2
   0 -10  -2 270.950 13.7810   4
 -10   0  -2 254.619 12.1396   7
 -10   0  -2 249.290 14.2286   5
   0 -10  -2 244.458 12.2790   3
  10   0  -2 259.609 10.9255   8
  10   0  -2 257.748 8.04394   3
   0  10  -2 208.587 13.4451   5
  10   0  -2 261.593 9.58488   4
  10   0  -2 244.173 13.5513   5
   0  10  -2 245.839 9.66702   2
   0  10  -2 244.407 12.8865   8
  10   0  -2 236.804 12.2171   2
   0  10  -2 235.310 13.7338   7
  10   0  -2 248.910 11.7251   8
  10   0  -2 246.296 9.78344   4
  10   0   2 241.801 11.4270   3
   0  10   2 260.156 12.2231   7
  10   0   2 227.376 9.77942   8
   0 -10   2 238.822 12.3852   4
 -10   0   2 236.426 7.61497   3
   0  10   2 244.384 12.4565   8
   0 -10   2 246.203 12.3031   8
   0 -10   2 248.461 12.2939   3
   0 -10   2 251.369 12.1567   6
 -10   0   2 238.254 9.64562   8
  10   0   2 238.368 12.2365   4
   0  10   2 245.418 12.3674   8
  10   0   2 253.277 13.5847   2
 -10   0   2 216.660 13.4436   7
   0  10   2 234.863 12.5581   6
  10   0   2 233.356 8.55430   6
   0 -10   2 249.650 9.70283   2
  10   0   2 247.294 9.87526   8
  10   0   2 244.194 8.51181   6
 -10   0   2 223.819 12.3684   6
  10  -2  -2 766.076 22.3688   4
  -2 -10  -2 772.365 26.2932   4
   2  10  -2 777.467 26.0076   7
   2  10  -2 764.501 24.2973   8
  10  -2  -2 757.207 25.7923   5
 -10   2  -2 772.762 26.9377   5
   2  10  -2 785.772 24.6452   8
   2  10  -2 774.878 24.9197   5
  10  -2  -2 754.704 24.7608   2
  -2 -10  -2 775.132 25.2900   3
  10  -2  -2 777.404 24.3297   8
  -2 -10  -2 762.595 25.5527   2
 -10   2  -2 775.896 25.0924   7
   2  10  -2 786.567 20.0077   2
 -10   2  -2 736.207 21.1749   8
  -2 -10  -2 734.556 22.6602   8
  -2 -10   2 760.900 25.1740   3
 -10   2   2 738.894 22.0682   4
   2  10   2 775.352 23.9428   8
 -10   2   2 758.838 26.1021   5
  10  -2   2 777.270 23.2475   8
 -10   2   2 723.289 24.4985   6
  -2 -10   2 799.754 20.1846   2
  10  -2   2 762.268 18.3615   6
  10  -2   2 755.690 22.6795   8
  10  -2   2 743.124 18.2921   6
   2  10   2 779.600 26.2163   6
  10  -2   2 761.078 25.6478   2
  10  -2   2 776.801 22.7967   3
 -10   2   2 743.679 26.1870   7
   2  10   2 788.904 24.0934   7
 -10   2   2 763.822 22.6443   8
  10  -2   2 746.949 25.2684   4
   2  10   2 739.706 26.1443   8
  -2 -10   2 782.081 25.1899   6
  10  -4  -2 201.883 11.8761   8
   4  10  -2 185.941 5.59674   2
  10  -4  -2 204.605 11.3036   8
   4  10  -2 208.448 11.5682   5
   4  10  -2 201.231 10.9727   8
  -4 -10  -2 183.402 12.6282   4
 -10   4  -2 187.262 12.1337   5
 -10   4  -2 191.655 10.0174   8
 -10   4  -2 216.185 12.9167   7
  10  -4  -2 191.397 10.0228   4
  -4 -10  -2 198.966 12.4409   3
   4  10  -2 155.623 12.4172   7
  10  -4  -2 177.574 11.0646   2
  -4 -10  -2 185.521 12.0279   2
   4  10   2 191.324 9.71490   8
  -4 -10   2 211.670 10.6755   4
 -10   4   2 204.332 13.4186   7
  10  -4   2 177.108 11.2977   2
 -10   4   2 200.345 11.6737   6
   4  10   2 191.110 12.6370   6
 -10   4   2 172.074 9.99843   8
 -10   4   2 177.600 11.1079   5
   4  10   2 181.531 10.4212   8
   4  10   2 193.050 10.7591   7
  -4 -10   2 179.571 12.0574   6
  10  -4   2 183.499 9.77190   3
  -4 -10   2 170.903 10.0443   8
  -4 -10   2 191.872 12.4798   3
  10  -4   2 182.875 11.2508   4
  10  -4   2 188.847 10.6572   8
  -4 -10   2 186.598 5.52668   2
  10  -6  -2 110.788 10.9979   8
   6  10  -2 88.2432 8.12869   8
   6  10  -2 105.896 9.18117   8
  10  -6  -2 90.1396 10.1023   8
   6  10  -2 104.019 10.8706   5
 -10   6  -2 83.2848 11.4230   5
  -6 -10  -2 113.672 11.3887   4
  10  -6  -2 91.3729 9.22848   2
   6  10  -2 98.8273 9.72744   7
  -6 -10  -2 97.7209 10.8858   3
  -6 -10  -2 94.5378 10.1906   2
 -10   6  -2 106.822 8.99270   8
  10  -6  -2 108.625 9.28672   4
 -10   6  -2 81.2971 10.9607   7
  10  -6   2 99.0887 11.0335   4
   6  10   2 103.004 5.92273   5
   6  10   2 82.4887 7.56379   8
  -6 -10   2 113.248 11.2198   6
 -10   6   2 102.236 10.8491   5
  10  -6   2 104.156 7.84501   3
 -10   6   2 100.046 9.67195   7
 -10   6   2 92.9327 9.13951   8
  -6 -10   2 80.9032 10.2352   3
   6  10   2 100.315 6.28272   5
   6  10   2 101.677 10.5953   6
  -6 -10   2 93.4999 8.08487   4
  10  -6   2 102.728 9.60325   8
   6  10   2 98.7758 7.42609   8
  10  -6   2 99.0922 9.44802   2
 -10   6   2 91.0092 9.92565   6
   8  10  -2 155.223 9.95095   8
 -10   8  -2 170.220 14.1439   5
 -10   8  -2 155.322 12.2526   7
  10  -8  -2 168.819 12.3556   4
  10  -8  -2 140.826 11.3362   8
  -8 -10  -2 150.567 11.6146   3
  -8 -10  -2 167.216 12.8591   2
  -8 -10  -2 171.144 12.2235   4
   8  10  -2 182.645 14.3129   7
   8  10  -2 158.714 10.2335   8
 -10   8  -2 147.724 5.79106   6
   8  10  -2 142.873 5.77422   2
   8  10  -2 133.870 12.1562   5
 -10   8  -2 176.512 13.2473   8
   8  10  -2 148.598 5.61870   2
 -10   8  -2 139.951 5.55801   6
  10  -8  -2 150.279 11.9618   2
  10  -8  -2 142.501 13.3081   8
  10  -8   2 154.172 12.8163   8
   8  10   2 153.241 8.71542   8
  10  -8   2 161.712 10.7548   3
 -10   8   2 163.688 12.3612   7
   8  10   2 156.702 8.56310   5
  -8 -10   2 165.701 12.7843   3
   8  10   2 172.563 8.65610   8
 -10   8   2 164.090 12.2942   6
  -8 -10   2 150.809 9.18333   4
  -8 -10   2 161.284 13.8939   6
  10  -8   2 153.182 13.0799   8
   8  10   2 128.808 10.8873   5
  10  -8   2 146.903 13.6695   4
 -10   8   2 146.547 11.8180   8
  10  -8   2 153.638 13.7314   2
   8  10   2 136.908 12.6350   6
   8  10   2 139.870 11.2410   7
 -10   8   2 172.506 12.6677   5
 -10  10  -2 -5.3611 9.00885   5
 -10  10  -2 8.34528 4.57412   6
 -10 -10  -2 23.6424 8.49975   2
  10  10  -2 12.0921 5.59569   8
  10  10  -2 12.7245 4.00574   2
  10 -10  -2 17.1412 9.17444   8
 -10 -10  -2 13.3937 8.77844   4
 -10 -10  -2 34.0348 9.61267   3
 -10  10  -2 20.7942 10.2223   7
  10  10  -2 13.2218 8.46076   5
  10  10  -2 10.8574 8.61869   7
  10 -10  -2 16.6075 7.40317   2
  10  10  -2 18.3236 5.68273   8
  10 -10  -2 17.1450 8.12469   4
  10  10   2 10.3207 3.91394   8
  10  10   2 5.89813 6.85561   5
  10  10   2 20.8979 7.33203   7
 -10  10   2 24.5417 8.87023   6
  10 -10   2 15.7854 7.16168   3
  10 -10   2 9.49103 8.66716   4
 -10  10   2 8.48313 4.07517   3
 -10  10   2 4.43384 8.01090   5
 -10  10   2 3.19558 8.83947   7
  10  10   2 17.9368 5.04043   8
 -10 -10   2 14.3775 5.41865   4
  10  10   2 -1.4343 7.80092   6
  10 -10   2 -1.0825 8.45425   8
 -10  10   2 15.6119 8.31874   8
 -10 -10   2 14.3752 8.25920   3
 -10 -10   2 17.3894 9.48518   6
  10 -10   2 19.0991 9.17042   2
  11   9  -2 152.647 13.8349   5
   9 -11  -2 153.041 12.1765   4
  11   9  -2 142.525 10.1668   8
   9 -11  -2 142.245 12.8091   8
   9 -11  -2 134.749 12.7383   2
 -11  -9  -2 157.884 15.0119   4
  11   9  -2 143.672 14.5785   7
  11   9  -2 137.609 8.40479   2
   9 -11  -2 140.882 8.59545   3
 -11  -9  -2 139.165 12.6022   5
 -11  -9  -2 173.756 14.7092   3
  -9  11  -2 162.337 14.7893   5
  -9  11  -2 156.859 9.06383   6
  -9  11  -2 159.098 16.1508   7
  -9  11  -2 140.663 13.7084   8
 -11  -9  -2 151.867 13.8827   2
  11   9  -2 151.610 9.91121   8
 -11  -9   2 160.341 15.3371   6
  11   9   2 146.012 6.89136   8
  11   9   2 151.988 7.57748   8
   9 -11   2 144.445 11.2076   3
  11   9   2 157.196 13.3736   6
   9 -11   2 150.206 14.9496   8
  11   9   2 132.795 11.3166   7
  -9  11   2 182.515 15.7602   7
  -9  11   2 156.635 12.0769   5
   9 -11   2 151.138 15.2833   4
   9 -11   2 138.455 14.1221   2
  -9  11   2 138.043 13.7164   6
  -9  11   2 152.994 13.6252   8
 -11  -9   2 173.547 13.2520   3
 -11  -9   2 153.957 9.53480   4
  11   7  -2 81.0235 7.25489   2
   7 -11  -2 89.9468 8.00821   3
 -11  -7  -2 84.5641 12.1284   4
   7 -11  -2 65.7327 10.4484   8
  11   7  -2 92.2229 11.7278   5
  -7  11  -2 86.8188 12.5080   7
 -11  -7  -2 70.0265 10.8682   2
   7 -11  -2 78.7846 10.0379   2
  11   7  -2 73.4022 7.78675   2
  -7  11  -2 92.7979 11.5847   5
  11   7  -2 66.8038 10.9598   7
  -7  11  -2 78.7493 7.85451   6
  11   7  -2 63.8139 7.29934   4
  -7  11  -2 73.1423 10.2531   8
  11   7  -2 76.0061 6.84090   4
 -11  -7  -2 79.8204 10.3264   5
  11   7  -2 64.8133 7.17579   8
  11   7  -2 79.5080 7.53678   8
   7 -11  -2 64.7176 9.05401   4
  11   7   2 75.8883 5.06103   8
 -11  -7   2 79.0316 11.3842   6
  -7  11   2 69.9058 11.0988   7
  -7  11   2 69.5582 9.22132   5
  -7  11   2 84.4058 11.2898   6
  11   7   2 100.497 10.3170   6
 -11  -7   2 65.8530 9.15579   3
  11   7   2 71.7431 9.21829   7
   7 -11   2 83.4413 10.6434   2
  11   7   2 79.3391 10.9888   3
  -7  11   2 94.7994 11.1674   8
   7 -11   2 66.7181 9.29049   3
 -11  -7   2 70.2679 11.3940   7
  11   7   2 72.1413 4.56823   8
   7 -11   2 82.3105 12.1559   4
   7 -11   2 63.5861 11.3669   8
 -11  -5  -2 212.630 13.2142   5
  -5  11  -2 205.495 10.8273   6
   5 -11  -2 216.064 14.0838   4
  11   5  -2 198.422 13.9312   5
   5 -11  -2 193.695 12.7926   2
   5 -11  -2 177.998 10.1260   5
  11   5  -2 207.877 10.2999   8
   5 -11  -2 189.351 11.4780   3
  -5  11  -2 210.995 14.7597   7
   5 -11  -2 206.968 13.4405   8
 -11  -5  -2 214.427 14.0780   4
  11   5  -2 195.008 8.69905   4
  -5  11  -2 204.056 11.8749   5
 -11  -5  -2 214.701 13.0035   2
  -5  11  -2 207.057 13.2395   8
  11   5  -2 197.072 8.41912   4
  11   5  -2 209.016 10.0548   8
  11   5  -2 211.321 10.3367   2
 -11  -5  -2 225.124 12.1693   7
 -11  -5   2 201.377 14.3010   7
  11   5   2 203.159 7.20432   8
   5 -11   2 217.103 12.3797   2
   5 -11   2 228.582 13.7478   8
  -5  11   2 187.133 12.2662   6
  -5  11   2 194.882 13.9949   7
 -11  -5   2 186.628 12.9001   3
  11   5   2 221.814 12.6401   3
 -11  -5   2 226.047 14.1689   6
   5 -11   2 213.021 12.3609   3
  -5  11   2 207.647 14.2153   8
  -5  11   2 220.956 9.96545   5
   5 -11   2 227.202 14.6813   4
  11   5   2 190.244 11.1648   6
  11   3  -2 126.342 8.52271   8
  -3  11  -2 122.211 10.4277   5
  11   3  -2 129.533 7.90246   8
   3 -11  -2 116.673 9.80136   4
  11   3  -2 134.098 8.84960   2
  11   3  -2 116.502 9.68692   3
  -3  11  -2 124.948 12.3258   7
 -11  -3  -2 135.225 11.6260   5
   3 -11  -2 149.544 11.0671   8
  -3  11  -2 125.630 11.2626   8
   3 -11  -2 125.785 5.69490   5
  -3  11  -2 133.747 9.37618   6
   3 -11  -2 138.907 11.8552   2
 -11  -3  -2 118.379 11.7237   2
 -11  -3  -2 137.288 9.81110   7
  11   3  -2 130.051 6.94676   4
  11   3  -2 132.165 6.66431   4
  11   3  -2 126.917 10.1076   5
   3 -11  -2 122.535 6.00242   5
   3 -11  -2 125.030 9.30610   3
   3 -11   2 118.545 9.87172   2
 -11  -3   2 134.026 7.65263   3
 -11  -3   2 103.993 11.5368   7
  11   3   2 124.007 6.15193   8
   3 -11   2 134.834 10.5909   3
  11   3   2 122.672 7.70669   6
   3 -11   2 130.487 10.8795   8
  -3  11   2 114.816 9.79180   6
  -3  11   2 123.931 10.8155   7
 -11  -3   2 121.359 11.0918   6
  11   3   2 131.049 9.72900   4
  -3  11   2 131.138 11.2085   8
  -3  11   2 120.487 12.0864   8
  11   3   2 133.339 6.49160   8
  11   3   2 136.036 9.60053   3
   3 -11   2 111.417 9.58448   4
  -1  11  -2 61.2705 8.28021   7
   1 -11  -2 88.3217 9.53978   8
   1 -11  -2 58.2116 9.11985   4
  11   1  -2 78.1118 6.38167   4
  -1  11  -2 76.4925 8.40834   6
  11   1  -2 79.5980 10.1313   5
  -1  11  -2 69.0923 8.07096   2
 -11  -1  -2 67.9313 8.59505   7
 -11  -1  -2 73.2112 10.5921   5
  -1  11  -2 55.4481 7.69363   8
   1 -11  -2 78.3502 9.77959   2
  -1  11  -2 64.6048 9.48291   8
  -1  11  -2 74.6910 8.80476   5
  11   1  -2 73.5041 5.54340   3
  11   1  -2 79.5024 6.71051   8
 -11  -1  -2 66.9841 8.45854   2
  11   1  -2 76.1410 5.75196   4
   1 -11  -2 74.9315 8.48550   3
  11   1  -2 81.1116 8.04081   8
  11   1  -2 62.6732 8.36372   2
   1 -11   2 74.4024 9.36321   4
  11   1   2 73.8904 6.04722   8
  11   1   2 76.0404 7.71170   3
  11   1   2 77.7113 5.97878   8
  -1  11   2 81.8062 9.34331   8
  -1  11   2 76.3011 8.82228   7
  11   1   2 73.7444 8.23958   2
  11   1   2 84.9471 6.54702   6
   1 -11   2 74.5064 9.26781   3
  -1  11   2 78.2947 9.84637   8
   1 -11   2 70.3037 9.13300   8
   1 -11   2 71.7029 6.54917   2
  11   1   2 70.8741 9.28682   4
 -11  -1   2 71.5101 9.04877   6
 -11  -1   2 81.8990 5.00967   3
  -1  11   2 89.5664 10.2753   6
 -11  -1   2 68.5617 8.35320   7
  11   1   2 80.7914 5.51364   6
  -1 -11  -2 115.007 9.48406   4
   1  11  -2 115.947 11.2940   7
  11  -1  -2 100.661 7.36716   4
 -11   1  -2 108.079 11.6194   5
  -1 -11  -2 97.7058 8.47030   8
  -1 -11  -2 110.150 10.4701   2
   1  11  -2 107.780 9.53436   5
  11  -1  -2 106.759 9.98742   2
  11  -1  -2 112.559 10.7747   5
   1  11  -2 97.7404 6.60163   2
  -1 -11  -2 110.461 8.65686   3
  11  -1  -2 108.953 8.75222   8
 -11   1  -2 105.117 9.67443   7
   1  11  -2 99.3720 9.86055   8
  11  -1  -2 102.351 8.09224   8
   1  11  -2 115.740 10.0571   8
  11  -1   2 111.127 10.8919   2
  11  -1   2 117.356 10.5467   4
   1  11   2 110.324 9.32423   8
   1  11   2 99.3485 9.17719   6
  11  -1   2 108.349 7.81733   8
  -1 -11   2 93.0121 8.05486   6
 -11   1   2 104.586 9.57405   6
  11  -1   2 110.469 8.49596   3
  -1 -11   2 104.848 10.4139   3
   1  11   2 109.575 9.65289   8
 -11   1   2 95.2777 7.39850   8
  11  -1   2 103.986 5.21523   6
  -1 -11   2 124.300 9.85486   4
  -1 -11   2 108.956 9.47851   8
  11  -1   2 109.343 5.60830   6
  -1 -11   2 110.770 6.39289   2
  11  -1   2 119.980 7.64595   8
 -11   1   2 103.602 11.2676   7
 -11   1   2 112.332 7.62111   4
   1  11   2 104.912 9.41156   7
  -3 -11  -2 184.253 11.7766   4
  11  -3  -2 183.045 12.5567   2
  -3 -11  -2 181.488 9.75134   8
   3  11  -2 206.107 12.2649   8
   3  11  -2 175.932 11.1304   5
   3  11  -2 170.068 11.3697   8
   3  11  -2 178.406 6.97556   2
  -3 -11  -2 190.385 12.5534   3
  11  -3  -2 196.898 10.3348   4
  11  -3  -2 189.359 11.1951   8
  -3 -11  -2 190.692 12.6040   2
  11  -3  -2 173.613 11.2883   8
 -11   3  -2 217.716 12.7898   7
   3  11  -2 177.831 11.9422   7
 -11   3  -2 191.695 14.2666   5
   3  11   2 161.306 13.0247   6
   3  11   2 192.365 10.7731   8
  11  -3   2 160.341 9.98097   8
  11  -3   2 164.469 11.3678   2
  11  -3   2 187.531 10.2644   8
  -3 -11   2 168.971 12.1330   6
 -11   3   2 171.550 11.6741   6
  -3 -11   2 194.444 11.2424   8
  11  -3   2 190.438 10.1010   3
  -3 -11   2 173.812 11.0101   4
  -3 -11   2 166.447 12.5247   3
 -11   3   2 157.262 12.8939   7
 -11   3   2 170.398 12.9762   5
   3  11   2 178.025 11.0768   8
  11  -3   2 191.970 11.5836   4
  -3 -11   2 189.501 6.94394   2
   3  11   2 195.206 12.0155   7
  -5 -11  -2 136.810 12.0495   3
  11  -5  -2 124.232 12.0814   2
 -11   5  -2 118.176 13.1394   5
  -5 -11  -2 120.655 11.4249   2
  -5 -11  -2 125.861 10.6318   4
  11  -5  -2 136.070 10.9590   8
 -11   5  -2 119.244 10.3911   7
   5  11  -2 142.160 10.8605   5
   5  11  -2 136.085 4.58984   2
   5  11  -2 132.184 10.8995   8
   5  11  -2 129.332 10.2548   8
  11  -5  -2 141.560 11.4496   8
  11  -5  -2 139.073 10.8296   4
   5  11  -2 124.302 12.4956   7
 -11   5   2 132.016 12.0396   5
   5  11   2 150.504 9.87033   8
  11  -5   2 134.034 12.4738   4
   5  11   2 131.588 4.62459   5
  11  -5   2 133.410 9.13325   3
  11  -5   2 122.845 12.1075   2
   5  11   2 118.991 4.38768   5
 -11   5   2 127.880 12.7225   7
 -11   5   2 129.049 10.7280   6
  -5 -11   2 147.013 10.7346   3
  -5 -11   2 137.355 10.6228   4
  -5 -11   2 137.134 12.2133   6
   5  11   2 124.921 10.3151   6
   5  11   2 119.466 9.75124   7
  11  -5   2 117.230 10.1968   8
 -11   5   2 137.182 10.2899   8
   5  11   2 140.865 9.51136   8
   7  11  -2 112.126 11.2278   5
  11  -7  -2 88.4578 13.0207   8
  -7 -11  -2 100.054 10.4326   4
  11  -7  -2 111.973 12.9076   2
   7  11  -2 104.648 12.7575   7
   7  11  -2 98.6275 9.76841   8
 -11   7  -2 116.018 11.9173   8
   7  11  -2 111.969 9.32625   8
   7  11  -2 103.395 3.67891   2
 -11   7  -2 121.975 11.2458   7
  11  -7  -2 107.318 10.8611   4
  11  -7  -2 109.171 12.1268   8
 -11   7  -2 111.494 13.3120   5
  -7 -11  -2 97.8117 11.3002   2
  -7 -11  -2 125.234 10.8101   3
  11  -7   2 111.321 11.1556   8
   7  11   2 116.061 12.1210   6
 -11   7   2 101.469 12.8947   7
  -7 -11   2 117.991 12.9480   6
 -11   7   2 115.981 11.2241   6
  11  -7   2 88.8298 12.3385   4
 -11   7   2 91.5824 10.8213   8
 -11   7   2 113.824 11.9481   5
   7  11   2 103.458 7.00004   5
   7  11   2 111.378 10.9985   7
  11  -7   2 111.009 10.9172   2
  11  -7   2 108.129 11.4022   8
   7  11   2 109.202 7.55173   5
   7  11   2 96.7710 8.03025   8
  -7 -11   2 128.597 12.6646   3
  11  -7   2 98.2332 9.56822   3
   7  11   2 117.618 8.60523   8
  11  -9  -2 86.3741 11.8583   4
 -11   9  -2 76.8570 11.2363   7
   9  11  -2 93.9046 9.51577   8
  -9 -11  -2 108.171 12.3672   2
  11  -9  -2 100.515 11.2163   8
   9  11  -2 97.3126 9.27437   8
  -9 -11  -2 102.227 11.0873   4
  11  -9  -2 96.2209 13.6717   2
 -11   9  -2 92.7522 13.4048   5
   9  11  -2 122.955 12.6303   5
  -9 -11  -2 106.290 13.6183   3
   9  11  -2 100.776 11.0424   7
  -9 -11   2 119.525 12.9041   3
   9  11   2 106.024 8.66574   8
  11  -9   2 99.1593 13.5719   4
  11  -9   2 106.032 13.0648   8
 -11   9   2 80.3363 11.1793   6
   9  11   2 90.2563 13.0285   6
 -11   9   2 80.6409 10.9377   7
  11  -9   2 91.8681 13.7241   2
   9  11   2 81.9488 11.3901   7
   9  11   2 86.9408 7.75071   8
  -9 -11   2 100.850 11.3012   6
  11  -9   2 76.1058 9.47556   3
 -11   9   2 115.803 12.6633   5
  11  11  -2 20.8975 6.89121   8
  11  11  -2 21.4118 10.6612   7
  11 -11  -2 22.2239 9.52552   4
 -11 -11  -2 23.1352 10.0592   2
 -11 -11  -2 15.4844 8.22398   3
  11  11  -2 24.3776 6.71178   8
  11 -11  -2 23.2314 8.87586   8
  11 -11  -2 23.7719 11.2959   2
 -11 -11  -2 25.6907 11.0171   4
  11  11  -2 25.6025 10.0028   5
 -11  11  -2 22.1603 10.9929   5
 -11  11  -2 30.2684 12.1164   7
 -11 -11   2 17.1481 7.67561   4
 -11  11   2 23.5831 9.22716   5
 -11  11   2 28.8932 9.64255   6
  11  11   2 27.8690 5.78616   8
  11 -11   2 18.4049 7.72575   3
  11  11   2 25.3064 4.83243   8
 -11 -11   2 19.6010 8.75490   6
  11 -11   2 40.9235 11.1894   2
  11 -11   2 6.90877 10.1086   4
 -11  11   2 13.5059 10.4605   7
  11  11   2 24.2068 8.65955   7
 -11 -11   2 17.5092 9.55310   3
  11 -11   2 13.5098 9.97497   8
  11  11   2 16.9815 9.33310   6
  11  11   2 21.7887 7.54521   5
  12  10  -2 51.6659 11.1882   5
  10 -12  -2 39.3233 10.4373   4
 -12 -10  -2 40.4038 11.3183   2
 -10  12  -2 50.5436 11.8259   5
 -10  12  -2 36.1224 12.2315   7
  12  10  -2 48.2518 11.9868   7
  10 -12  -2 49.3343 12.3496   2
  12  10  -2 43.8696 7.09936   8
  10 -12  -2 51.0656 12.1016   8
  12  10  -2 30.6503 6.89359   8
 -12 -10  -2 31.7341 10.9558   4
 -12 -10  -2 48.3918 11.7765   3
  10 -12   2 41.5352 11.5305   4
  12  10   2 20.9690 8.62282   5
 -10  12   2 59.4979 12.1915   7
  12  10   2 34.9940 5.03767   8
  10 -12   2 32.6081 9.30778   8
  12  10   2 43.4467 10.3449   6
 -12 -10   2 37.5140 7.60782   4
 -12 -10   2 42.1853 10.0921   3
 -12 -10   2 58.8685 12.8887   6
 -10  12   2 51.4121 10.5569   5
 -10  12   2 27.1609 10.2059   6
  10 -12   2 27.5951 10.5153   2
  12  10   2 28.9284 10.0128   7
  12  10   2 37.5536 4.92836   8
  10 -12   2 55.5563 8.61886   3
  -8  12  -2 16.9753 8.63941   8
  12   8  -2 24.0025 5.90347   8
   8 -12  -2 21.2157 9.64952   4
   8 -12  -2 22.5578 11.0454   8
  12   8  -2 27.2735 5.84919   2
  12   8  -2 15.4872 7.46657   7
  -8  12  -2 24.5545 10.7232   7
 -12  -8  -2 24.3877 8.20471   5
  12   8  -2 25.3372 9.38379   5
   8 -12  -2 28.5613 8.41131   2
  -8  12  -2 35.2268 6.82829   6
  12   8  -2 19.6079 5.75281   8
 -12  -8  -2 19.9184 9.45414   2
 -12  -8  -2 16.2435 7.36040   4
  -8  12  -2 31.4383 10.1476   5
  12   8  -2 18.1917 5.26643   4
 -12  -8   2 25.6131 7.71185   3
  -8  12   2 25.8627 8.08805   5
   8 -12   2 24.7575 7.49882   3
  -8  12   2 33.7449 9.48870   6
  12   8   2 29.6509 8.61985   6
  12   8   2 19.5428 3.08191   8
   8 -12   2 10.2958 7.70476   8
 -12  -8   2 25.8618 9.97767   6
  12   8   2 22.3565 3.44664   8
   8 -12   2 28.0515 9.92365   4
   8 -12   2 39.3632 10.0134   2
  -8  12   2 21.2651 7.52849   8
  -8  12   2 13.8708 9.13216   7
  12   8   2 42.2668 9.49343   3
  12   8   2 25.9766 7.60200   7
  12   6  -2 275.096 12.6614   2
  -6  12  -2 287.496 18.3503   7
 -12  -6  -2 272.422 15.3105   4
  12   6  -2 261.077 16.7053   5
   6 -12  -2 314.257 17.5748   4
 -12  -6  -2 287.775 17.2305   2
  12   6  -2 283.856 10.9405   4
   6 -12  -2 278.410 13.6772   3
   6 -12  -2 272.162 17.4175   2
 -12  -6  -2 280.783 15.3788   7
  12   6  -2 280.334 12.0916   8
   6 -12  -2 264.124 16.2242   8
  -6  12  -2 274.612 16.2337   8
  -6  12  -2 284.748 16.1662   5
 -12  -6  -2 313.132 17.2092   5
  12   6  -2 259.364 12.2263   8
 -12  -6   2 297.845 16.5190   7
  12   6   2 275.418 9.10334   8
   6 -12   2 291.776 17.1325   8
  -6  12   2 272.891 15.5809   7
  12   6   2 295.373 14.6565   6
   6 -12   2 280.419 15.0853   2
 -12  -6   2 337.499 17.9876   6
  -6  12   2 265.777 16.8898   8
 -12  -6   2 294.098 14.5010   3
  12   6   2 298.258 15.6817   3
   6 -12   2 279.161 15.9035   4
  12   6   2 272.179 8.88011   8
  -6  12   2 267.822 16.6605   6
   6 -12   2 272.352 14.9130   3
  -4  12  -2 74.2490 9.58021   6
  12   4  -2 79.4722 10.8727   5
 -12  -4  -2 76.3935 9.55242   7
   4 -12  -2 69.8302 10.7701   2
 -12  -4  -2 77.5688 9.76666   2
  -4  12  -2 66.8727 9.37024   5
  12   4  -2 77.3429 6.16918   4
 -12  -4  -2 90.0696 11.3964   5
  12   4  -2 64.9282 6.64995   4
   4 -12  -2 74.1235 9.10427   4
   4 -12  -2 54.2545 6.54781   5
  12   4  -2 75.4643 6.98551   8
   4 -12  -2 59.2670 8.34299   8
   4 -12  -2 65.2674 8.91663   3
  -4  12  -2 72.1617 12.7930   8
  -4  12  -2 59.4853 9.38380   7
  12   4  -2 64.7621 7.49025   8
  12   4  -2 69.2858 9.27759   2
   4 -12   2 70.7725 8.78242   2
 -12  -4   2 70.6326 7.19550   3
 -12  -4   2 67.0399 9.05675   6
   4 -12   2 71.0153 10.1425   3
   4 -12   2 74.5110 11.1202   4
  12   4   2 70.9942 10.4357   4
   4 -12   2 67.6006 9.75639   8
 -12  -4   2 52.3851 10.5801   7
  -4  12   2 59.0032 9.85343   8
  12   4   2 64.0742 7.84405   6
  -4  12   2 66.6352 10.7863   6
  -4  12   2 74.4666 10.4521   7
  12   4   2 70.0987 4.78581   8
  12   4   2 68.3170 9.17307   3
 -12  -2  -2 269.394 13.7871   7
   2 -12  -2 248.108 14.2126   8
  12   2  -2 285.431 11.9732   8
 -12  -2  -2 277.918 16.1242   5
  -2  12  -2 282.783 16.8420   7
  12   2  -2 253.189 15.6154   5
  -2  12  -2 265.593 13.6458   6
   2 -12  -2 250.164 14.1998   2
  12   2  -2 262.726 12.3286   8
  -2  12  -2 266.791 14.1023   8
   2 -12  -2 277.084 14.9031   4
  12   2  -2 242.580 10.4951   3
   2 -12  -2 281.594 14.1143   3
  -2  12  -2 289.053 14.3629   5
  12   2  -2 276.767 10.5699   4
  12   2  -2 270.849 10.8240   4
 -12  -2  -2 277.610 15.1693   2
  12   2  -2 293.131 13.6276   2
  12   2   2 293.647 16.3912   2
   2 -12   2 263.806 11.9415   2
   2 -12   2 256.581 14.7375   8
  -2  12   2 274.721 15.0665   7
  -2  12   2 264.135 14.4759   6
  -2  12   2 253.636 15.2942   8
  12   2   2 288.563 13.9476   3
  12   2   2 274.910 10.4986   8
  12   2   2 271.174 11.5481   6
 -12  -2   2 289.464 10.4809   3
   2 -12   2 269.774 15.2436   4
   2 -12   2 297.120 15.0459   3
  12   2   2 250.263 15.0671   4
  -2  12   2 265.629 15.0488   8
  12   2   2 281.446 10.5377   8
 -12  -2   2 287.497 14.1402   6
 -12  -2   2 287.266 16.4725   7
   0  12  -2 105.209 7.93881   2
  12   0  -2 112.043 10.3907   2
 -12   0  -2 125.101 12.9245   5
  12   0  -2 105.499 7.31863   4
   0  12  -2 127.731 11.0975   8
  12   0  -2 103.925 8.88762   8
  12   0  -2 125.189 12.0892   5
   0  12  -2 101.905 12.1218   7
 -12   0  -2 127.363 10.6740   7
   0 -12  -2 101.648 11.1177   2
   0  12  -2 110.521 10.3583   6
   0  12  -2 125.005 10.2856   5
   0 -12  -2 99.5101 10.1959   3
   0 -12  -2 110.573 11.6421   4
  12   0  -2 112.993 4.91093   3
   0  12  -2 110.901 9.26151   8
  12   0  -2 108.829 8.56382   4
  12   0  -2 103.832 8.77073   8
   0 -12   2 111.617 10.7978   4
   0 -12   2 102.033 9.37334   3
   0  12   2 99.0977 10.3986   8
  12   0   2 117.160 6.53076   6
   0 -12   2 119.192 7.32551   2
  12   0   2 99.4857 7.43789   8
  12   0   2 95.5051 9.12920   4
  12   0   2 110.705 9.87456   2
  12   0   2 105.299 9.57979   3
  12   0   2 113.653 7.95301   8
  12   0   2 106.318 6.97718   6
   0 -12   2 98.9070 10.3799   8
   0  12   2 126.042 11.7816   6
   0  12   2 89.5627 10.0528   7
 -12   0   2 127.823 11.0075   6
   0  12   2 131.274 11.3021   8
 -12   0   2 88.0650 9.85640   7
  12  -2  -2 209.001 11.9617   8
  -2 -12  -2 220.120 14.0497   2
 -12   2  -2 177.896 12.8442   7
   2  12  -2 207.970 13.0860   5
  12  -2  -2 210.993 14.2173   5
  -2 -12  -2 189.502 12.6197   4
 -12   2  -2 191.371 14.7854   5
   2  12  -2 188.178 14.3945   7
   2  12  -2 202.418 12.8724   8
   2  12  -2 208.239 8.71948   2
  12  -2  -2 177.307 11.8159   8
  -2 -12  -2 191.157 11.9293   3
  12  -2  -2 225.331 13.5457   2
  12  -2  -2 201.536 10.6075   4
   2  12  -2 226.340 12.7542   8
 -12   2   2 179.408 12.5817   7
   2  12   2 191.483 12.0211   7
 -12   2   2 198.964 12.7163   6
  -2 -12   2 185.203 12.3258   4
   2  12   2 204.528 12.0962   8
  12  -2   2 187.777 6.57385   6
  -2 -12   2 179.644 12.7254   6
  12  -2   2 185.781 6.87753   6
   2  12   2 190.354 12.4769   6
  12  -2   2 211.396 10.4321   8
  -2 -12   2 197.518 11.9232   8
  12  -2   2 217.265 13.9412   4
  12  -2   2 191.755 11.6040   3
 -12   2   2 187.146 14.2994   5
  -2 -12   2 201.163 8.39227   2
   2  12   2 198.266 12.3052   8
  12  -2   2 202.350 12.7190   2
  -2 -12   2 182.090 13.4002   3
   4  12  -2 67.1093 9.34741   5
 -12   4  -2 68.5554 10.1574   7
  12  -4  -2 70.6330 9.70747   8
  12  -4  -2 62.1548 8.52616   8
  -4 -12  -2 60.3285 10.0520   4
  12  -4  -2 61.8620 9.09638   2
  -4 -12  -2 57.9117 9.77802   3
   4  12  -2 74.3413 9.14992   8
   4  12  -2 66.0720 9.36175   8
 -12   4  -2 92.2775 12.9662   5
   4  12  -2 64.0962 4.79126   2
  -4 -12  -2 59.9828 9.77488   2
 -12   4  -2 58.9986 8.28643   8
   4  12  -2 64.3266 11.0368   7
  12  -4  -2 56.1296 8.52162   4
 -12   4   2 63.7837 9.12967   6
 -12   4   2 52.4176 8.31177   8
   4  12   2 58.5241 7.92841   8
  -4 -12   2 69.0088 10.0500   6
  -4 -12   2 63.5440 8.88549   8
  12  -4   2 67.3488 10.9228   2
  12  -4   2 56.2069 7.76449   8
 -12   4   2 71.3156 9.22191   5
  -4 -12   2 64.4065 4.62012   2
   4  12   2 56.4688 7.79051   8
   4  12   2 61.9483 8.61172   7
  12  -4   2 55.9740 9.90132   4
   4  12   2 65.6558 10.5813   6
 -12   4   2 69.8939 11.1085   7
  -4 -12   2 62.7079 9.09234   4
  12  -4   2 65.9935 7.85249   3
  -4 -12   2 74.4497 10.4387   3
   6  12  -2 161.895 6.57314   2
  -6 -12  -2 194.354 13.0548   3
  -6 -12  -2 193.239 13.9194   2
   6  12  -2 200.437 12.9798   8
   6  12  -2 211.029 12.4628   8
  12  -6  -2 181.861 13.1574   2
   6  12  -2 190.196 13.0680   5
   6  12  -2 175.957 15.1360   7
  -6 -12  -2 194.431 15.1165   4
  12  -6  -2 178.234 12.4485   4
 -12   6  -2 175.342 15.8195   5
 -12   6  -2 173.517 15.0111   7
  12  -6  -2 209.603 14.4583   8
  12  -6   2 193.836 14.9575   4
  12  -6   2 206.863 15.4114   2
   6  12   2 194.787 11.1378   8
  -6 -12   2 180.897 11.5526   4
 -12   6   2 169.225 13.2373   7
  -6 -12   2 217.913 15.2174   6
   6  12   2 201.109 13.5803   7
   6  12   2 171.827 6.50122   5
 -12   6   2 179.765 12.9913   6
 -12   6   2 171.044 14.4022   5
  12  -6   2 185.768 13.2925   8
   6  12   2 180.332 14.6229   6
  -6 -12   2 183.023 12.7903   3
   6  12   2 179.484 11.1657   8
   8  12  -2 21.3104 7.31589   8
  12  -8  -2 23.0293 7.95565   4
 -12   8  -2 28.2054 8.76478   5
   8  12  -2 29.8069 8.47281   7
  -8 -12  -2 31.8036 9.98242   4
   8  12  -2 32.3476 9.64916   5
   8  12  -2 23.6297 7.21946   8
 -12   8  -2 43.2487 11.1167   7
  -8 -12  -2 29.5559 9.98912   3
  -8 -12  -2 32.6273 9.31717   2
  12  -8  -2 26.5022 8.09940   2
  12  -8  -2 17.3940 9.24869   8
   8  12   2 28.9253 8.95675   7
  -8 -12   2 46.9022 10.5231   3
  12  -8   2 32.1264 8.62202   2
   8  12   2 24.9209 6.41767   8
  12  -8   2 22.4732 9.64772   4
  12  -8   2 34.1342 7.03677   3
  12  -8   2 29.2464 9.43675   8
   8  12   2 35.4201 8.20012   6
  -8 -12   2 30.8226 8.50993   6
   8  12   2 29.3906 5.27478   5
 -12   8   2 30.5744 10.5225   7
   8  12   2 35.3069 6.23798   8
 -12   8   2 24.9733 8.62168   6
 -12   8   2 38.7011 9.95702   5
  -8 -12   2 38.9620 7.96143   4
  10  12  -2 17.2212 11.1760   7
  10  12  -2 20.2285 9.62106   5
 -10 -12  -2 36.5794 10.9983   3
 -12  10  -2 23.4830 9.05116   7
 -10 -12  -2 34.6853 8.93309   4
 -12  10  -2 14.6435 10.7722   5
  12 -10  -2 25.1285 8.94750   2
  12 -10  -2 26.8080 10.9050   8
  12 -10  -2 39.9906 10.0169   4
 -10 -12  -2 22.1710 9.61292   2
  10  12  -2 24.0975 7.28143   8
  10  12   2 17.3246 9.41701   7
 -12  10   2 14.8158 10.9649   7
  12 -10   2 29.4561 10.7806   8
 -12  10   2 0.72504 10.0639   6
  12 -10   2 23.4102 11.2051   2
  12 -10   2 34.0314 9.34516   4
  10  12   2 29.3339 5.85080   8
 -10 -12   2 28.7563 10.2955   3
  12 -10   2 24.9174 7.71162   3
 -12  10   2 22.7819 11.0919   5
 -10 -12   2 28.1646 8.01577   4
  10  12   2 33.4528 6.97984   8
  10  12   2 33.0172 8.82683   6
 -10 -12   2 24.7224 11.9826   6
  12 -12  -2 31.1455 11.6956   4
 -12 -12  -2 15.8350 10.6726   2
 -12 -12  -2 38.7065 12.5874   4
  12 -12  -2 33.8674 13.0159   8
  12 -12  -2 9.27491 8.70380   2
  12  12  -2 30.6057 12.3770   7
  12  12  -2 25.8308 11.3372   5
 -12  12  -2 25.1639 15.4180   7
 -12  12  -2 25.9746 12.6518   5
  12 -12   2 27.8526 8.91905   3
 -12  12   2 12.0458 9.95107   5
 -12 -12   2 27.2247 11.1847   3
 -12  12   2 7.68509 10.9593   6
  12 -12   2 24.3204 9.32522   4
  12  12   2 25.1535 12.0926   6
  12  12   2 20.2062 9.56278   7
  12  12   2 27.8851 9.06914   5
  12 -12   2 50.5550 12.9646   8
 -12 -12   2 16.0519 12.7878   6
  12  12   2 21.6519 5.72514   8
  12 -12   2 19.4568 12.5640   2
  12  12   2 20.9443 5.11787   8
 -13 -11  -2 38.9343 12.6228   3
 -11  13  -2 43.0662 13.2076   5
  11 -13  -2 31.1815 13.0072   2
 -13 -11  -2 47.3023 13.1079   4
 -11  13  -2 13.0830 13.0729   7
  13  11  -2 47.6112 12.6674   5
  11 -13  -2 44.5918 12.1580   4
  11 -13  -2 15.5902 12.8675   8
  13  11  -2 17.7866 9.49940   7
 -13 -11  -2 23.5488 11.5591   2
  13  11   2 38.5667 10.3053   5
 -11  13   2 38.8876 11.6435   5
  11 -13   2 53.1969 13.1810   2
  13  11   2 32.3767 4.51365   8
  13  11   2 47.5347 12.1693   6
 -13 -11   2 27.5985 10.4221   6
  11 -13   2 48.6795 9.50617   3
  11 -13   2 26.4780 9.47680   4
  13  11   2 24.5507 10.7054   7
  11 -13   2 34.0234 13.2967   8
  13  11   2 35.4361 5.22587   8
 -11  13   2 42.8519 12.9214   6
 -13 -11   2 13.7132 10.4180   3
 -13  -9  -2 58.9592 12.2253   4
  13   9  -2 57.7362 8.90265   8
   9 -13  -2 62.2258 11.5986   2
  13   9  -2 54.3220 7.57671   8
  13   9  -2 70.0441 9.77965   4
   9 -13  -2 58.3754 12.3147   4
  13   9  -2 53.2939 8.71421   2
   9 -13  -2 37.8270 12.4470   8
 -13  -9  -2 81.2122 12.4815   2
  -9  13  -2 40.3585 11.5983   5
  13   9  -2 73.6277 12.3243   5
 -13  -9  -2 37.3078 11.1002   5
   9 -13  -2 48.9826 9.30705   3
  13   9  -2 47.1986 12.3594   7
  -9  13  -2 48.0163 11.4508   7
   9 -13   2 69.0018 12.2426   2
  13   9   2 50.0328 4.19604   8
  -9  13   2 50.9602 12.3619   7
 -13  -9   2 53.0922 10.3646   3
  13   9   2 80.6854 11.7614   6
   9 -13   2 54.3581 12.5651   8
  -9  13   2 68.4670 10.6045   5
  13   9   2 81.2621 12.2814   3
  13   9   2 59.4811 5.21012   8
   9 -13   2 52.0648 12.3680   4
   9 -13   2 64.9739 9.75992   3
 -13  -9   2 44.5525 10.4663   6
  13   9   2 78.2151 11.3245   7
  -9  13   2 44.4566 13.6579   8
  -9  13   2 60.1901 11.7016   6
  -7  13  -2 55.3264 12.5541   7
 -13  -7  -2 59.5324 11.4718   2
  -7  13  -2 55.5678 8.53321   6
   7 -13  -2 52.3408 9.99005   2
  -7  13  -2 55.4099 11.2275   8
   7 -13  -2 50.7790 7.94076   3
  13   7  -2 54.0103 7.35600   4
  13   7  -2 45.9564 6.79413   8
  13   7  -2 56.9888 11.4087   5
 -13  -7  -2 69.6365 10.8604   5
   7 -13  -2 55.1621 11.1975   4
 -13  -7  -2 51.5966 9.23843   7
  13   7  -2 51.9766 6.84250   8
 -13  -7  -2 48.2359 10.7189   4
   7 -13  -2 47.8755 11.4098   8
  -7  13  -2 49.5239 10.4553   5
 -13  -7   2 47.7659 8.33335   3
  13   7   2 49.9028 8.91736   7
  -7  13   2 52.3022 10.7573   6
  13   7   2 51.1499 4.20380   8
 -13  -7   2 63.6306 12.1281   7
  -7  13   2 51.0896 11.5797   7
   7 -13   2 63.4888 10.4101   2
  -7  13   2 45.8804 9.23627   5
  -7  13   2 49.1645 11.4356   8
  13   7   2 68.5501 10.4935   3
   7 -13   2 51.6506 11.7574   8
   7 -13   2 39.1879 9.30134   4
   7 -13   2 60.6255 9.41773   3
  13   7   2 47.0226 10.0296   6
  13   7   2 47.6203 3.73899   8
 -13  -7   2 67.0590 10.6244   6
  13   5  -2 156.907 9.07726   4
  -5  13  -2 163.810 13.0819   8
  -5  13  -2 174.350 15.7316   7
  -5  13  -2 166.951 12.1904   6
 -13  -5  -2 168.812 15.3612   2
   5 -13  -2 173.751 14.5777   4
 -13  -5  -2 149.292 14.1777   5
 -13  -5  -2 151.826 12.4979   7
  13   5  -2 170.158 14.8269   5
  13   5  -2 175.177 10.5393   8
   5 -13  -2 173.972 12.3836   3
  13   5  -2 160.648 9.74678   8
   5 -13  -2 178.246 15.4069   2
  -5  13  -2 172.049 13.6574   5
  13   5  -2 190.996 12.3173   2
 -13  -5   2 147.333 15.3369   7
  13   5   2 165.401 13.8719   4
  -5  13   2 170.144 14.7275   6
 -13  -5   2 179.840 14.8632   6
  -5  13   2 169.107 15.1601   7
   5 -13   2 193.707 14.6750   8
  13   5   2 156.648 6.68647   8
 -13  -5   2 153.148 11.2854   3
  13   5   2 190.197 12.5335   6
   5 -13   2 176.995 12.9600   3
  13   5   2 162.328 7.05454   8
   5 -13   2 171.384 12.6530   2
  -5  13   2 174.417 14.7719   8
  13   5   2 158.531 12.6755   3
   5 -13   2 193.651 15.4165   4
 -13  -3  -2 118.256 11.6439   2
  -3  13  -2 127.314 14.1443   7
   3 -13  -2 105.579 10.4857   3
   3 -13  -2 121.084 11.3319   2
  -3  13  -2 105.701 10.4842   6
  -3  13  -2 109.301 11.3081   5
 -13  -3  -2 132.891 13.6713   5
   3 -13  -2 120.250 12.1304   8
  13   3  -2 101.830 8.94953   8
   3 -13  -2 115.389 10.9523   4
  13   3  -2 137.099 13.5667   5
   3 -13  -2 97.2602 4.48706   5
  -3  13  -2 117.510 13.1285   8
  13   3  -2 103.050 7.81845   4
 -13  -3  -2 131.819 11.4403   7
  13   3  -2 100.968 10.2984   2
  13   3  -2 117.765 8.44810   8
  13   3   2 114.043 10.4374   3
 -13  -3   2 116.770 12.2629   6
   3 -13   2 104.463 12.8435   4
  13   3   2 116.949 6.72895   8
  -3  13   2 123.736 12.5780   8
  13   3   2 111.783 10.9266   2
 -13  -3   2 132.870 7.74600   3
  -3  13   2 99.6893 12.2585   7
  -3  13   2 112.402 13.1406   6
   3 -13   2 135.024 12.8207   8
   3 -13   2 127.433 10.8850   2
 -13  -3   2 109.709 13.6131   7
  13   3   2 115.966 10.4986   4
   3 -13   2 146.826 12.2326   3
  13   3   2 109.133 10.8394   8
 -13  -1  -2 170.162 15.0232   5
 -13  -1  -2 180.473 14.0605   7
  -1  13  -2 177.841 12.6506   6
  13   1  -2 188.974 12.8147   2
  13   1  -2 206.358 11.7636   8
  -1  13  -2 177.968 14.9238   7
   1 -13  -2 174.050 12.6958   4
  13   1  -2 186.528 14.6153   5
  13   1  -2 186.973 9.72969   4
  -1  13  -2 179.464 13.8503   8
  13   1  -2 197.191 10.8836   8
   1 -13  -2 163.642 14.8915   8
   1 -13  -2 188.972 12.8417   3
  13   1  -2 187.331 8.03847   3
   1 -13  -2 180.964 14.0095   2
  -1  13  -2 192.940 12.5372   5
  -1  13  -2 158.083 14.2711   8
  13   1   2 226.455 15.4535   2
  13   1   2 184.293 12.3250   4
   1 -13   2 193.456 13.8584   3
  13   1   2 181.459 9.07245   6
   1 -13   2 203.535 13.9768   4
 -13  -1   2 177.586 14.9022   7
  -1  13   2 191.125 14.5750   6
  -1  13   2 177.726 14.0829   8
 -13  -1   2 190.105 7.48174   3
  -1  13   2 175.645 13.4907   8
  13   1   2 185.967 9.46601   8
 -13  -1   2 160.427 11.4727   6
  -1  13   2 196.088 13.6630   7
   1 -13   2 185.949 10.4324   2
  13   1   2 183.224 9.30051   8
  13   1   2 169.800 9.77057   6
  13   1   2 184.167 11.7536   3
  13  -1  -2 296.915 17.0299   5
   1  13  -2 263.894 14.2804   5
  13  -1  -2 276.662 13.8692   8
  -1 -13  -2 277.118 15.6941   3
  -1 -13  -2 295.365 16.4181   2
   1  13  -2 285.024 15.7755   6
   1  13  -2 278.645 17.2721   7
 -13   1  -2 312.543 16.2338   7
  13  -1  -2 271.881 13.7236   8
  13  -1  -2 268.057 14.3379   2
  13  -1  -2 277.487 12.4369   4
 -13   1  -2 278.539 16.2204   5
  -1 -13  -2 281.043 15.5738   4
   1  13  -2 278.055 15.7772   8
   1  13  -2 283.579 15.6164   8
  13  -1   2 295.382 17.2904   2
  13  -1   2 250.099 12.4702   3
   1  13   2 290.752 16.5013   7
   1  13   2 248.667 15.1541   8
   1  13   2 276.236 15.8463   8
  13  -1   2 257.623 9.48962   6
  13  -1   2 253.366 9.74773   6
  -1 -13   2 281.684 15.0898   3
   1  13   2 287.806 17.1257   6
  13  -1   2 276.611 12.3798   8
 -13   1   2 275.876 15.0903   6
  13  -1   2 251.192 14.5264   4
 -13   1   2 276.649 17.3774   7
  -1 -13   2 278.201 15.5535   4
  -1 -13   2 278.213 11.2538   2
  -3 -13  -2 74.6793 10.9046   3
  13  -3  -2 76.3278 9.78407   4
 -13   3  -2 68.4258 10.7101   7
 -13   3  -2 54.7967 11.8689   5
   3  13  -2 72.1603 11.6644   7
   3  13  -2 70.9899 9.82485   8
   3  13  -2 65.4893 10.0962   5
  13  -3  -2 72.8414 10.3925   8
   3  13  -2 90.0321 12.8595   8
  -3 -13  -2 70.1495 10.6884   2
  -3 -13  -2 64.8702 11.2920   4
  13  -3  -2 82.6179 11.7467   2
  13  -3  -2 68.9664 9.50168   5
  13  -3  -2 66.2614 9.60820   8
  -3 -13   2 70.2645 10.5532   6
  -3 -13   2 61.5933 9.25370   3
  -3 -13   2 62.1345 6.16926   2
  13  -3   2 55.3435 2.77094   6
  -3 -13   2 73.3357 10.0940   4
  13  -3   2 72.4110 8.78004   8
 -13   3   2 67.8687 11.6156   5
  13  -3   2 78.7550 11.0282   4
 -13   3   2 58.6653 9.70612   7
   3  13   2 70.3425 10.0872   6
   3  13   2 80.4708 10.3439   7
   3  13   2 78.3398 9.64254   8
 -13   3   2 59.4861 9.12624   6
  13  -3   2 93.8683 12.4918   2
   3  13   2 61.1822 9.03525   8
   5  13  -2 234.452 17.1324   7
   5  13  -2 248.204 14.3954   8
  13  -5  -2 266.843 14.8442   4
  13  -5  -2 239.859 16.6801   2
  13  -5  -2 268.895 15.9048   8
  -5 -13  -2 250.010 15.7273   2
 -13   5  -2 268.489 18.4544   5
   5  13  -2 259.633 15.6780   5
  -5 -13  -2 239.462 16.8551   4
 -13   5  -2 258.406 17.0584   7
  -5 -13  -2 251.851 15.0655   3
 -13   5   2 252.022 17.1277   5
  -5 -13   2 256.867 14.1312   4
  13  -5   2 256.156 15.2567   4
   5  13   2 219.963 12.9086   8
  13  -5   2 245.243 14.5509   8
  -5 -13   2 234.852 14.4878   6
   5  13   2 247.220 14.3658   7
  -5 -13   2 250.014 16.7247   3
   5  13   2 242.333 12.9047   8
  13  -5   2 249.283 17.1225   2
 -13   5   2 246.753 16.1706   6
   5  13   2 248.199 15.2624   6
 -13   5   2 272.755 17.8879   7
 -13   7  -2 38.6102 11.5131   5
 -13   7  -2 29.1440 10.9956   7
   7  13  -2 19.6392 10.4560   7
  -7 -13  -2 37.9598 11.0027   4
   7  13  -2 49.8306 9.70252   5
  13  -7  -2 58.5121 11.7005   2
   7  13  -2 39.9792 7.83515   8
  -7 -13  -2 47.0756 11.2299   3
  13  -7  -2 50.3564 9.21817   4
  13  -7  -2 53.4672 10.5522   8
  -7 -13  -2 36.7072 9.52588   2
  13  -7   2 50.5189 11.1697   4
   7  13   2 56.2145 11.2670   6
  -7 -13   2 37.2459 8.64573   3
 -13   7   2 39.1835 10.6794   5
   7  13   2 31.0443 7.70143   8
   7  13   2 41.8847 7.28085   8
 -13   7   2 38.7744 9.44551   6
  -7 -13   2 43.8249 8.04348   4
  13  -7   2 44.9462 11.3481   2
   7  13   2 19.5736 8.16165   7
  13  -7   2 31.0272 9.34698   8
 -13   7   2 33.6310 9.23390   7
  -7 -13   2 40.7129 11.2960   6
  13  -7   2 45.8467 8.11450   3
  -9 -13  -2 106.833 13.9340   2
  -9 -13  -2 94.4623 14.3281   4
  13  -9  -2 82.2086 13.2151   8
 -13   9  -2 88.5943 15.2645   5
 -13   9  -2 139.665 17.0340   7
  13  -9  -2 115.734 15.8627   2
  -9 -13  -2 128.395 16.3525   3
  13  -9  -2 91.4168 13.5067   4
   9  13  -2 126.214 15.9439   7
   9  13  -2 96.7652 13.6778   5
   9  13  -2 98.6338 11.4823   8
 -13   9   2 79.9764 14.0825   7
  13  -9   2 96.8448 13.9478   4
  13  -9   2 91.2606 12.3951   2
  -9 -13   2 114.442 14.4539   3
 -13   9   2 96.5291 13.1590   6
   9  13   2 98.8174 12.0252   6
  -9 -13   2 92.4068 11.7325   4
 -13   9   2 127.747 15.1482   5
  13  -9   2 104.562 10.8426   3
  13  -9   2 108.441 14.5023   8
   9  13   2 87.0375 12.1755   7
   9  13   2 88.8075 10.5447   8
  -9 -13   2 116.909 13.1537   6
   9  13   2 112.021 9.07500   8
  11  13  -2 12.9440 10.7428   5
  13 -11  -2 18.0962 12.5973   2
  11  13  -2 30.8920 10.0850   8
 -11 -13  -2 45.7557 15.4372   3
  13 -11  -2 8.51220 12.3625   8
 -13  11  -2 20.5932 12.2189   7
  11  13  -2 24.3056 12.7313   7
 -11 -13  -2 20.3062 11.1160   2
 -11 -13  -2 32.6930 11.9704   4
  13 -11  -2 49.8155 12.0230   4
 -13  11  -2 38.2372 13.6501   5
 -13  11   2 40.6519 12.1494   6
 -13  11   2 21.4350 12.7625   7
  11  13   2 21.2665 9.70403   7
  13 -11   2 35.8011 9.09129   3
  13 -11   2 28.6379 11.9002   4
 -11 -13   2 34.4355 12.9092   6
 -11 -13   2 43.5667 12.0300   3
  13 -11   2 32.8664 11.9274   8
 -13  11   2 52.4802 11.9289   5
  11  13   2 37.2015 12.1752   6
  11  13   2 26.9508 7.38267   8
 -13  13  -2 -24.268 13.8450   5
  13  13  -2 3.15815 7.50247   8
  13  13  -2 21.1760 14.1891   5
  13 -13  -2 -12.938 12.4224   2
  13 -13  -2 0.65878 12.5108   4
 -13 -13  -2 10.9802 13.0693   4
  13 -13  -2 10.3637 14.1764   8
 -13  13  -2 -7.3626 10.1573   7
  13  13  -2 -23.719 12.3980   7
 -13 -13  -2 8.40027 13.7418   2
 -13 -13  -2 -21.522 8.86140   3
 -13 -13   2 7.31792 12.6780   3
  13 -13   2 15.2240 12.8893   4
  13 -13   2 20.4740 13.5796   8
  13  13   2 -5.8984 13.0065   6
 -13  13   2 2.69285 13.2419   5
  13  13   2 12.8089 10.7165   7
  13  13   2 3.42540 4.98567   8
 -13  13   2 16.2716 14.1866   7
 -13 -13   2 26.2423 15.0128   6
 -13  13   2 4.73670 10.8800   6
  13 -13   2 -10.108 12.4083   2
  14  12  -2 41.5253 8.16769   8
 -12  14  -2 28.5195 17.4192   5
 -14 -12  -2 33.8562 14.0674   3
 -14 -12  -2 41.2932 13.3949   2
  14  12  -2 48.7829 14.5516   7
 -14 -12  -2 37.1896 13.8655   4
  12 -14  -2 15.6954 9.85596   4
  12 -14  -2 33.5888 11.5641   2
 -12  14  -2 26.8199 11.4734   7
  12 -14  -2 16.0902 14.6780   8
  12 -14   2 41.0942 11.2532   4
 -14 -12   2 18.0772 14.6048   6
 -12  14   2 43.4441 14.9314   7
  14  12   2 13.0064 11.0211   7
  12 -14   2 36.2633 15.3643   8
  14  12   2 37.1031 13.0035   6
  14  12   2 33.1649 4.69619   8
 -12  14   2 61.3129 13.9386   5
  12 -14   2 37.2871 13.2284   2
  12 -14   2 27.2062 12.2500   3
 -14 -12   2 49.2180 16.4769   3
  14  12   2 53.2821 14.4940   3
 -12  14   2 13.5509 11.7730   6
 -10  14  -2 -11.081 12.4760   7
 -14 -10  -2 5.68090 10.8853   2
 -10  14  -2 0.35297 11.3932   5
 -14 -10  -2 10.3924 11.3704   4
  10 -14  -2 19.5288 13.2794   8
  14  10  -2 15.3362 7.69351   8
  10 -14  -2 28.8949 12.7474   2
  14  10  -2 13.1176 11.4637   5
  14  10  -2 11.0406 12.1649   7
  10 -14   2 24.6085 9.83297   3
  14  10   2 24.8374 9.34415   5
  10 -14   2 21.8951 13.2390   8
  10 -14   2 24.6275 11.6472   2
 -10  14   2 20.7707 11.4310   7
  10 -14   2 10.7121 12.1255   4
 -10  14   2 12.7714 9.55841   5
  14  10   2 -12.462 9.84043   7
  14  10   2 -3.7692 11.0489   3
 -10  14   2 30.2395 11.5641   6
 -14 -10   2 11.5192 12.5704   6
  14  10   2 4.51686 10.9055   6
  14  10   2 8.76967 2.89584   8
 -14 -10   2 4.49563 11.1907   3
   8 -14  -2 36.6839 7.82703   3
   8 -14  -2 39.3966 13.2612   8
   8 -14  -2 28.1702 9.66630   2
  14   8  -2 29.2887 10.9427   5
 -14  -8  -2 39.5233 11.7403   2
 -14  -8  -2 15.6315 9.99968   5
  -8  14  -2 34.7904 8.44054   6
  14   8  -2 31.5833 12.4874   8
   8 -14  -2 51.4554 11.8249   4
  14   8  -2 43.5489 7.12482   8
 -14  -8  -2 34.8951 11.2882   4
  -8  14  -2 49.0323 11.5744   5
  -8  14  -2 29.9897 10.2096   7
  14   8  -2 33.0230 9.50873   7
  14   8  -2 23.3893 8.48191   2
  14   8   2 25.5217 9.27247   6
  14   8   2 47.6437 10.8586   3
  14   8   2 30.1751 3.56263   8
  14   8   2 33.4381 9.18279   7
 -14  -8   2 31.2774 9.15482   3
   8 -14   2 30.9160 11.9473   4
  -8  14   2 22.0807 11.8916   8
 -14  -8   2 27.5329 9.61024   7
  14   8   2 33.5248 3.16007   8
   8 -14   2 42.0326 10.9341   2
   8 -14   2 41.1003 10.5898   3
  -8  14   2 21.3515 11.3606   7
  -8  14   2 27.6618 10.6557   6
 -14  -8   2 50.9857 10.8054   6
   8 -14   2 55.5515 13.1813   8
  -8  14   2 58.2743 9.51805   5
   6 -14  -2 8.97573 10.0399   8
  -6  14  -2 22.9798 8.62418   8
  14   6  -2 18.4921 5.97425   8
  14   6  -2 15.7909 5.60921   4
  -6  14  -2 18.1109 11.3836   7
 -14  -6  -2 22.5813 10.5210   2
  14   6  -2 22.0306 10.1773   5
  14   6  -2 11.6394 7.71584   2
 -14  -6  -2 15.5264 10.1130   5
  -6  14  -2 34.1029 10.7683   5
   6 -14  -2 18.8008 10.1928   2
 -14  -6  -2 40.8812 9.16427   7
   6 -14  -2 13.6477 7.70068   3
  -6  14  -2 15.2767 8.14184   6
   6 -14  -2 13.4847 7.53146   4
  14   6  -2 21.5972 5.89432   8
  14   6   2 10.4642 7.30071   6
   6 -14   2 10.4773 10.5215   8
   6 -14   2 25.9277 10.7054   4
  -6  14   2 16.2410 6.70165   5
 -14  -6   2 43.6477 10.5576   6
  14   6   2 8.78535 8.32420   3
  -6  14   2 15.4610 10.0294   6
 -14  -6   2 16.7064 7.26797   3
   6 -14   2 8.86567 9.56200   2
 -14  -6   2 20.8025 10.5503   7
  14   6   2 17.1359 3.31579   8
  14   6   2 17.7158 9.24654   4
  -6  14   2 31.2532 10.5503   7
   6 -14   2 16.3780 8.33212   3
  14   6   2 19.5810 3.02010   8
  -6  14   2 14.9823 9.96516   8
  14   4  -2 13.6889 5.08069   4
  14   4  -2 10.0840 7.65872   2
  14   4  -2 2.26460 5.62821   8
  -4  14  -2 18.8307 10.7298   7
  -4  14  -2 3.25169 8.72273   5
   4 -14  -2 6.42647 7.14616   3
  -4  14  -2 8.99263 7.05406   6
 -14  -4  -2 12.0105 8.68304   7
   4 -14  -2 2.94935 6.93472   2
  14   4  -2 31.7652 9.90228   5
  -4  14  -2 13.4921 9.58446   8
 -14  -4  -2 10.1185 9.49512   5
   4 -14  -2 6.12236 8.32976   4
  14   4  -2 -5.9036 5.22629   8
  14   4   2 15.9980 9.22107   2
  14   4   2 7.20800 8.22416   4
 -14  -4   2 9.23698 6.26783   3
  -4  14   2 20.5406 9.67652   6
 -14  -4   2 14.0678 8.62984   6
  14   4   2 2.57275 3.38950   8
 -14  -4   2 9.79115 9.62974   7
  -4  14   2 -8.3411 8.55928   8
  14   4   2 -1.0558 6.72262   3
   4 -14   2 -1.8461 7.60224   2
   4 -14   2 20.9291 9.42336   8
   4 -14   2 9.42846 9.11507   4
   4 -14   2 12.4282 8.13426   3
  14   4   2 5.11774 6.58609   6
  -4  14   2 -1.9785 8.55385   7
  14   4   2 10.6251 4.03687   8
   2 -14  -2 210.746 14.1234   3
   2 -14  -2 177.938 15.4286   2
  -2  14  -2 213.286 15.6875   8
  14   2  -2 218.632 12.4031   8
  -2  14  -2 218.590 15.2924   7
 -14  -2  -2 219.565 16.9409   5
 -14  -2  -2 188.282 14.0733   7
  14   2  -2 219.981 14.5434   5
  14   2  -2 181.946 10.2693   4
  -2  14  -2 225.632 14.3606   6
  -2  14  -2 208.480 13.8976   5
  14   2  -2 205.380 13.7834   2
   2 -14  -2 212.046 14.4898   4
  14   2  -2 221.154 11.5593   8
  -2  14   2 210.484 14.1759   6
  14   2   2 213.714 13.3088   3
  14   2   2 209.023 16.1493   2
  14   2   2 202.982 11.2490   6
   2 -14   2 182.705 15.0493   8
 -14  -2   2 210.196 16.5790   7
 -14  -2   2 238.295 15.2456   6
  14   2   2 210.359 15.1253   4
 -14  -2   2 196.270 9.08417   3
   2 -14   2 188.611 14.7376   3
  14   2   2 235.923 10.2926   8
  -2  14   2 208.450 15.4258   8
  -2  14   2 209.258 15.2954   7
   2 -14   2 213.367 13.8955   4
   2 -14   2 189.133 12.4378   2
  14   0  -2 37.9512 7.94021   8
   0 -14  -2 48.2358 9.27592   3
   0  14  -2 30.6567 8.66762   7
  14   0  -2 35.5339 6.69062   4
  14   0  -2 39.4096 10.6256   5
  14   0  -2 35.0838 6.58230   8
   0  14  -2 37.8488 8.28869   5
 -14   0  -2 24.7071 8.64065   7
   0  14  -2 39.0599 8.65088   6
  14   0  -2 49.7420 9.53754   2
   0 -14  -2 33.2251 10.0979   4
   0  14  -2 32.9490 7.84464   8
   0 -14  -2 56.2102 10.6993   2
 -14   0  -2 28.7657 10.5850   5
  14   0   2 38.1014 8.11716   4
  14   0   2 23.8878 6.08136   8
  14   0   2 55.6573 9.24985   2
 -14   0   2 34.7964 8.57591   7
 -14   0   2 37.2121 8.83311   6
  14   0   2 35.1055 5.15911   6
   0 -14   2 33.1339 9.29875   3
   0 -14   2 32.9537 9.19073   4
   0  14   2 33.0182 8.96740   8
  14   0   2 34.4630 7.55409   3
   0  14   2 40.8806 9.50269   7
   0 -14   2 38.4374 6.61600   2
   0  14   2 44.8164 9.03171   6
   2  14  -2 206.134 16.5451   7
  14  -2  -2 236.081 13.7788   8
  -2 -14  -2 212.322 13.6713   2
 -14   2  -2 232.671 15.6957   7
 -14   2  -2 218.164 17.5330   5
  14  -2  -2 202.825 12.5418   4
  14  -2  -2 196.399 15.7136   5
  -2 -14  -2 192.101 14.2900   4
  14  -2  -2 197.888 15.1738   2
  -2 -14  -2 210.513 15.1888   3
   2  14  -2 212.151 15.1990   6
   2  14  -2 218.105 14.6182   8
   2  14  -2 231.364 14.6234   5
   2  14   2 219.059 14.2375   8
  14  -2   2 216.110 12.7290   8
  -2 -14   2 212.994 10.0619   2
 -14   2   2 236.166 16.9709   5
  14  -2   2 199.143 14.1893   2
 -14   2   2 218.666 16.8989   7
  14  -2   2 217.479 15.6240   4
   2  14   2 218.948 16.6081   6
  14  -2   2 188.929 8.05241   6
   2  14   2 211.042 14.6042   7
  -2 -14   2 208.655 14.0168   3
 -14   2   2 213.836 14.1934   6
  14  -2   2 192.466 11.1758   8
  14  -2   2 212.187 12.1803   3
  -2 -14   2 203.951 14.6757   4
  14  -4  -2 18.0440 8.15546   8
   4  14  -2 20.8348 9.96352   7
  14  -4  -2 6.18705 8.99227   2
  -4 -14  -2 8.34007 8.46943   2
 -14   4  -2 19.3508 10.6018   5
  -4 -14  -2 13.7724 9.48085   4
  14  -4  -2 10.6763 6.71292   4
  -4 -14  -2 17.4315 9.06714   3
   4  14  -2 8.04411 8.26974   8
   4  14  -2 7.77074 8.37500   5
   4  14  -2 5.80110 8.68793   6
 -14   4  -2 13.1643 9.13160   7
 -14   4   2 26.0543 10.0571   5
  -4 -14   2 10.6517 9.32881   3
  14  -4   2 12.4513 7.53342   3
  -4 -14   2 7.99235 8.49375   6
   4  14   2 16.7261 9.52219   6
  -4 -14   2 -6.9758 8.08429   4
   4  14   2 3.27410 6.58391   8
 -14   4   2 5.15025 7.30865   7
   4  14   2 8.01286 7.74317   7
  14  -4   2 9.97890 9.03985   4
  14  -4   2 13.0007 9.44270   2
  14  -4   2 9.28316 6.76828   8
 -14   4   2 1.39825 7.70574   6
 -14   6  -2 3.95354 9.82620   7
   6  14  -2 15.1899 7.79740   8
  14  -6  -2 27.2689 9.55878   8
  14  -6  -2 16.8247 10.4600   2
 -14   6  -2 38.3762 12.3187   5
  -6 -14  -2 21.0079 10.5891   3
   6  14  -2 31.7867 8.54466   5
  -6 -14  -2 8.33685 8.97816   2
  -6 -14  -2 20.3585 10.3030   4
   6  14  -2 6.77503 10.1725   7
  14  -6  -2 19.0260 9.02013   4
 -14   6   2 6.12551 9.95913   7
  -6 -14   2 25.9402 10.0832   6
   6  14   2 21.8300 10.3175   6
  -6 -14   2 23.1706 8.14957   4
   6  14   2 23.8802 9.53213   7
  14  -6   2 9.82673 9.46996   4
   6  14   2 12.3221 7.41360   8
 -14   6   2 13.5608 8.30078   6
  14  -6   2 21.9695 10.6013   2
 -14   6   2 13.1046 10.0861   5
  -6 -14   2 -2.8527 9.69585   3
  14  -6   2 6.54323 6.66152   3
  14  -6   2 18.7807 8.46300   8
 -14   8  -2 30.9536 11.9780   7
  14  -8  -2 36.6024 12.1845   2
  -8 -14  -2 36.9305 10.5423   2
   8  14  -2 26.1012 8.69391   8
   8  14  -2 39.3767 10.9425   5
 -14   8  -2 27.1514 9.86121   5
   8  14  -2 28.8223 9.40053   7
  -8 -14  -2 44.8524 11.6708   3
  -8 -14  -2 43.7136 12.1690   4
  14  -8  -2 23.8986 9.35173   4
  14  -8  -2 31.2864 10.9090   8
 -14   8   2 46.0873 11.6732   5
  -8 -14   2 18.3877 10.8905   6
 -14   8   2 22.0841 11.8547   7
  -8 -14   2 38.2355 9.20479   4
   8  14   2 36.9681 9.42613   7
  14  -8   2 32.3100 10.1907   8
  14  -8   2 18.7272 7.37355   3
 -14   8   2 29.9015 10.9004   6
  14  -8   2 18.2925 10.7830   4
  14  -8   2 15.9198 11.6062   2
   8  14   2 31.8040 11.0722   6
   8  14   2 21.1104 7.31994   8
  -8 -14   2 37.3788 11.8863   3
 -10 -14  -2 19.4250 10.8285   2
  14 -10  -2 8.26691 10.3743   4
  10  14  -2 26.0173 12.2459   5
 -14  10  -2 29.1721 15.9284   7
  10  14  -2 25.9041 8.64358   8
 -10 -14  -2 8.74828 11.8844   4
  14 -10  -2 7.82503 12.1472   2
  10  14  -2 12.6201 9.98730   7
  14 -10  -2 10.7674 12.2128   8
 -10 -14  -2 42.4571 12.3434   3
  14 -10   2 13.4356 8.76517   4
  10  14   2 5.02430 9.70681   7
 -14  10   2 5.04414 11.7578   5
 -10 -14   2 21.7880 9.61402   4
 -14  10   2 15.8476 9.61560   7
 -14  10   2 22.7849 10.1043   6
  10  14   2 18.5706 6.78170   8
  10  14   2 12.1345 13.6863   6
 -10 -14   2 2.67620 12.2639   6
  14 -10   2 6.85393 10.6745   8
  14 -10   2 24.7954 12.9542   2
 -12 -14  -2 50.2293 14.1543   3
 -14  12  -2 17.2613 13.8146   5
  12  14  -2 41.2774 9.20551   8
  14 -12  -2 23.4229 10.7974   2
  14 -12  -2 15.4147 12.2315   4
 -12 -14  -2 49.7479 14.0940   4
  12  14  -2 12.9850 12.5186   5
 -12 -14  -2 27.9325 12.6184   2
  12  14  -2 34.5284 14.2876   7
  14 -12  -2 29.6418 14.3100   8
 -14  12  -2 26.1443 12.0717   7
  12  14   2 47.0434 13.9480   6
  12  14   2 18.5570 6.33453   8
 -12 -14   2 8.79169 10.9425   6
 -14  12   2 33.4980 11.9306   6
 -12 -14   2 24.7994 12.7314   3
  12  14   2 7.37547 11.0524   7
  14 -12   2 31.1992 13.8038   8
  14 -12   2 26.8423 11.1005   4
 -14  12   2 22.3709 14.5571   5
 -14  12   2 1.10253 13.4456   7
  14 -12   2 15.2308 13.2949   2
  14 -14  -2 23.2271 17.0582   8
 -14  14  -2 -18.097 15.9324   5
 -14 -14  -2 -33.310 13.4169   3
 -14  14  -2 -13.522 15.2308   7
  14  14  -2 -9.3024 15.7202   7
  14  14  -2 14.5942 8.60868   8
 -14 -14  -2 5.41106 14.7887   4
  14 -14  -2 -8.2076 13.4630   4
  14  14  -2 -8.6635 16.5057   5
  14 -14  -2 9.84109 11.4161   2
 -14 -14   2 37.1231 15.7069   6
 -14 -14   2 18.3564 14.4484   3
 -14  14   2 -8.5971 15.3446   7
  14  14   2 0.61158 5.38444   8
  14 -14   2 -6.7500 14.4263   2
  14 -14   2 -18.772 13.7497   4
  14  14   2 27.6282 15.5681   6
 -14  14   2 46.3922 14.8104   5
  14  14   2 -4.0207 12.6659   7
 -15 -13  -2 20.8676 15.1209   2
  13 -15  -2 4.53554 14.8311   4
  15  13  -2 -11.814 14.6562   5
  15  13  -2 12.1407 8.29020   8
 -13  15  -2 4.46866 15.8498   7
  13 -15  -2 45.8828 16.4630   2
 -15 -13  -2 15.3143 14.6736   4
  15  13  -2 15.8811 15.7678   7
 -13  15  -2 -6.4127 15.5761   5
 -15 -13  -2 37.3244 15.5705   3
 -13  15   2 -18.707 17.0618   6
 -15 -13   2 -1.5081 12.0204   6
  15  13   2 1.16385 15.1134   7
  13 -15   2 14.3580 14.6239   2
  13 -15   2 26.9589 17.4378   8
  15  13   2 17.0972 4.47763   8
 -13  15   2 10.9754 16.2507   7
  15  13   2 43.0021 15.5584   6
  15  13   2 17.7732 15.2852   3
  13 -15   2 23.9092 15.5561   4
 -15 -13   2 9.95457 13.8847   3
 -15 -11  -2 14.8921 13.4646   4
  15  11  -2 11.5578 9.97088   7
  15  11  -2 11.4612 6.79086   8
  15  11  -2 -3.4121 13.8714   5
  11 -15  -2 -0.5161 12.2576   4
  11 -15  -2 0.88430 13.5703   2
 -11  15  -2 42.0411 14.5426   7
 -15 -11  -2 -19.402 12.7162   2
  11 -15   2 28.9737 13.2304   2
  11 -15   2 -3.7734 10.2696   3
 -15 -11   2 20.4835 12.0525   3
  11 -15   2 11.7655 15.3753   8
  15  11   2 0.64411 2.32057   8
 -11  15   2 6.34610 12.0309   6
 -15 -11   2 -6.5255 13.3498   6
  11 -15   2 -3.4926 12.0622   4
 -11  15   2 -5.4940 10.2685   7
  15  11   2 -11.170 12.5316   7
  15  11   2 5.65495 12.1385   5
  15  11   2 -0.2469 12.3177   3
  -9  15  -2 20.3093 12.0706   5
   9 -15  -2 39.4361 11.2721   2
 -15  -9  -2 28.5371 12.7182   2
  15   9  -2 2.32002 12.1720   7
 -15  -9  -2 44.2202 12.3179   5
  -9  15  -2 13.2031 13.6713   7
  15   9  -2 32.5910 7.26150   8
   9 -15  -2 37.6420 12.8394   4
 -15  -9  -2 34.0288 12.7044   4
   9 -15   2 21.0236 13.5274   8
  -9  15   2 28.3351 13.3300   7
  15   9   2 19.6342 10.1863   7
  15   9   2 44.1381 12.8891   6
  15   9   2 48.9785 11.5765   5
   9 -15   2 12.8883 11.4954   2
 -15  -9   2 35.3473 13.1452   6
   9 -15   2 33.1017 9.78531   3
  15   9   2 47.3431 12.3394   3
   9 -15   2 25.6803 12.5463   4
  -9  15   2 16.7241 11.5713   6
 -15  -9   2 46.5411 11.9843   3
  -7  15  -2 2.93120 8.85790   8
 -15  -7  -2 4.09988 10.8587   5
 -15  -7  -2 18.9818 9.94043   7
  -7  15  -2 0.96162 9.96860   5
 -15  -7  -2 5.01786 8.43320   2
  15   7  -2 8.16633 8.10252   2
  15   7  -2 12.7757 10.8808   5
   7 -15  -2 9.32194 8.78818   4
  15   7  -2 -2.1589 5.72207   8
  -7  15  -2 8.92799 7.65951   6
   7 -15  -2 0.88377 8.51334   2
  15   7  -2 3.10320 6.90033   8
   7 -15  -2 5.55232 7.49656   3
  -7  15   2 6.44173 10.4221   6
  15   7   2 1.77133 9.71905   3
  15   7   2 23.7971 9.78667   6
 -15  -7   2 14.7418 9.66394   7
  -7  15   2 8.06226 11.0534   7
 -15  -7   2 23.0811 9.04325   6
  -7  15   2 10.1640 11.5108   8
   7 -15   2 25.1478 9.55463   3
  15   7   2 14.2659 8.15840   2
[truncated: 537,884 more chars]
