# Supplementary material for: 3-Chloro-N,N-di­methyl­propan-1-aminium chloride
Source: IUCrdata. 2023 Jan 10;8(Pt 1):x230015. doi: 10.1107/S2414314623000159 (PMC9912320; doi:10.1107/S2414314623000159)
Supplement: Supplementary file 2 [file x-08-x230015-Isup2.hkl]

data_I                                                                          
_shelx_title ' clprdmacl  in I-4'                                               
_shelx_refln_list_code          4                                               
_shelx_F_calc_maximum      220.50                                               
_exptl_crystal_F_000       676.00                                               
_reflns_d_resolution_high  0.7697                                               
                                                                                
loop_                                                                           
 _space_group_symop_operation_xyz                                               
 'x, y, z'                                                                      
 'y, -x, -z'                                                                    
 '-y, x, -z'                                                                    
 '-x, -y, z'                                                                    
 'x+1/2, y+1/2, z+1/2'                                                          
 'y+1/2, -x+1/2, -z+1/2'                                                        
 '-y+1/2, x+1/2, -z+1/2'                                                        
 '-x+1/2, -y+1/2, z+1/2'                                                        
                                                                                
_cell_length_a    15.9302                                                       
_cell_length_b    15.9302                                                       
_cell_length_c     6.9779                                                       
_cell_angle_alpha  90.000                                                       
_cell_angle_beta   90.000                                                       
_cell_angle_gamma  90.000                                                       
                                                                                
_shelx_F_squared_multiplier     1.000                                           
                                                                                
loop_                                                                           
 _refln_index_h                                                                 
 _refln_index_k                                                                 
 _refln_index_l                                                                 
 _refln_F_squared_calc                                                          
 _refln_F_squared_meas                                                          
 _refln_F_squared_sigma                                                         
 _refln_observed_status                                                         
   2   2   0         37.03         27.79         1.14 o                         
  -1   3   0       3544.58       4023.67        22.10 o                         
   1   3   0       2895.05       3275.43        15.92 o                         
   3   3   0      18896.36      17678.26        83.82 o                         
  -2   4   0      16233.37      15777.10        69.85 o                         
   0   4   0      48621.72      41947.09       506.21 o                         
   2   4   0      12266.12      11739.42        67.09 o                         
   4   4   0       5845.25       5602.53        25.47 o                         
  -3   5   0       3082.58       2945.87        15.12 o                         
  -1   5   0       1646.00       1706.24         8.97 o                         
   1   5   0       2442.38       2606.28        12.26 o                         
   3   5   0       2194.00       2108.14        10.80 o                         
   5   5   0        827.48        853.28         6.68 o                         
  -4   6   0       2531.47       2735.81        17.37 o                         
  -2   6   0        739.31        824.01         5.60 o                         
   0   6   0       2458.07       2415.62        11.80 o                         
   2   6   0       1311.37       1459.65         8.08 o                         
   4   6   0       3456.81       3661.17        19.21 o                         
   6   6   0       2868.26       2935.44        18.33 o                         
  -5   7   0        374.49        383.02         5.29 o                         
  -3   7   0      12449.50      12401.06        65.11 o                         
  -1   7   0       3586.07       3549.02        24.51 o                         
   1   7   0       5516.25       5602.97        29.52 o                         
   3   7   0       7841.42       7711.82        46.23 o                         
   5   7   0        430.06        431.99         5.55 o                         
   7   7   0       5275.06       5332.30        32.58 o                         
  -6   8   0       1515.34       1531.24        12.66 o                         
  -4   8   0        794.66        780.72         8.06 o                         
  -2   8   0       2272.03       2359.31        15.16 o                         
   0   8   0       2154.18       2416.56        14.57 o                         
   2   8   0       2492.48       2587.57        15.71 o                         
   4   8   0       1035.89       1027.70         8.93 o                         
   6   8   0        934.98        935.42         8.85 o                         
   8   8   0       1129.37       1188.79        11.63 o                         
  -7   9   0        301.76        275.40         6.40 o                         
  -5   9   0        445.54        445.96         6.44 o                         
  -3   9   0        797.06        731.39         8.03 o                         
  -1   9   0       1205.25       1106.45        10.26 o                         
   1   9   0       2038.54       1872.05        17.86 o                         
   3   9   0        793.68        728.34         7.21 o                         
   5   9   0        797.10        774.17         8.10 o                         
   7   9   0        197.18        187.94         5.70 o                         
   9   9   0        222.99        209.96         6.33 o                         
  -8  10   0       1432.72       1378.64        15.44 o                         
  -6  10   0        379.98        369.10         7.11 o                         
  -4  10   0       3065.16       2972.88        24.46 o                         
  -2  10   0         28.80         28.49         3.23 o                         
   0  10   0       1332.16       1364.07        11.85 o                         
   2  10   0         21.45         21.82         2.82 o                         
   4  10   0       5378.65       5297.40        34.34 o                         
   6  10   0        212.42        214.14         5.98 o                         
   8  10   0       2402.12       2352.87        23.32 o                         
  10  10   0          1.01         -2.92         5.10 o                         
  -9  11   0        427.20        434.85         8.91 o                         
  -7  11   0       1067.39        987.96        11.65 o                         
  -5  11   0       1402.86       1446.53        13.93 o                         
  -3  11   0       3360.23       3351.41        24.09 o                         
  -1  11   0       2320.95       2428.81        18.62 o                         
   1  11   0       2344.22       2460.91        18.08 o                         
   3  11   0       1894.96       1879.79        15.23 o                         
   5  11   0        791.04        802.27         9.76 o                         
   7  11   0        788.38        746.51         9.52 o                         
   9  11   0        241.34        257.26         8.04 o                         
  11  11   0        110.71        102.74         6.89 o                         
 -10  12   0        227.83        207.03         8.07 o                         
  -8  12   0        556.74        556.25         9.69 o                         
  -6  12   0        352.52        337.36         7.21 o                         
  -4  12   0         35.59         33.35         4.51 o                         
  -2  12   0          0.28          7.54         4.28 o                         
   0  12   0         49.66         43.80         4.26 o                         
   2  12   0          0.18         -3.02         3.57 o                         
   4  12   0         60.23         58.19         3.82 o                         
   6  12   0        383.87        362.96        10.35 o                         
   8  12   0        808.66        763.60        11.70 o                         
  10  12   0        151.52        137.46         7.67 o                         
  12  12   0        293.98        305.83        14.61 o                         
 -11  13   0        133.00        138.81         8.52 o                         
  -9  13   0         27.92         34.53         5.41 o                         
  -7  13   0        109.06        116.89         6.01 o                         
  -5  13   0        273.72        271.84         7.78 o                         
  -3  13   0        145.42        120.57         5.87 o                         
  -1  13   0        831.15        784.35        10.48 o                         
   1  13   0       1437.44       1357.16        12.87 o                         
   3  13   0        102.13         84.28         4.56 o                         
   5  13   0        452.81        418.29        10.64 o                         
   7  13   0         60.99         59.16         7.18 o                         
   9  13   0         26.31         26.90         8.15 o                         
  11  13   0        237.10        262.80        11.79 o                         
  13  13   0         53.60         63.63         9.84 o                         
 -12  14   0          4.62         14.19         9.04 o                         
 -10  14   0         49.72         28.74         6.82 o                         
  -8  14   0        106.21        100.87         6.60 o                         
  -6  14   0        418.53        418.76        11.11 o                         
  -4  14   0        421.54        398.93         9.29 o                         
  -2  14   0        745.09        797.39        11.55 o                         
   0  14   0        579.49        591.88        10.63 o                         
   2  14   0        637.30        636.60        10.79 o                         
   4  14   0        737.66        691.50        12.48 o                         
   6  14   0        303.78        308.77        11.09 o                         
   8  14   0        185.77        171.89         9.63 o                         
  10  14   0         29.80         15.59        10.65 o                         
  12  14   0          2.92         11.54        11.05 o                         
  14  14   0          3.38        -11.99        11.99 o                         
 -13  15   0        129.70        130.36        11.27 o                         
 -11  15   0         27.58         26.29         9.36 o                         
  -9  15   0        177.32        179.13         9.96 o                         
  -7  15   0          7.57          7.03         6.32 o                         
  -5  15   0        218.51        213.95         8.12 o                         
  -3  15   0         81.78         88.15         6.81 o                         
  -1  15   0        243.96        250.56         8.69 o                         
   1  15   0        141.42        142.39         7.00 o                         
   3  15   0         53.76         62.83         7.70 o                         
   5  15   0        190.58        180.01         9.29 o                         
   7  15   0          8.61         11.39         9.28 o                         
   9  15   0        138.71        139.24        13.97 o                         
  11  15   0         18.54         45.60        13.64 o                         
  13  15   0         77.24         79.52        14.89 o                         
 -12  16   0         37.94         28.79        14.20 o                         
 -10  16   0          0.15          9.67        10.45 o                         
  -8  16   0         78.65         89.30         8.87 o                         
  -6  16   0         26.40         17.07         6.37 o                         
  -4  16   0          0.27         -0.42         7.54 o                         
  -2  16   0        277.31        266.89        10.16 o                         
   0  16   0          5.11         10.37         8.08 o                         
   2  16   0        213.17        206.18        10.92 o                         
   4  16   0          0.30         -1.43         8.75 o                         
   6  16   0         43.45         54.89        12.23 o                         
   8  16   0         83.66         75.66        12.64 o                         
  10  16   0          0.11         10.13        12.32 o                         
  12  16   0         52.33         82.23        15.83 o                         
 -11  17   0         13.80         32.15        23.58 o                         
  -9  17   0         34.64         30.22         8.40 o                         
  -7  17   0          3.31         -6.85         6.85 o                         
  -5  17   0         72.29         91.26         8.42 o                         
  -3  17   0         24.07         13.76         8.69 o                         
  -1  17   0        203.99        217.22        11.66 o                         
   1  17   0        334.71        354.81        19.66 o                         
   3  17   0         16.01         -7.67        13.23 o                         
   5  17   0        125.22        124.68        12.78 o                         
   7  17   0          1.99          2.00        14.30 o                         
   9  17   0         29.71         12.15        13.53 o                         
  11  17   0         23.67          5.13        14.58 o                         
 -10  18   0         20.27         32.68        20.92 o                         
  -8  18   0         47.17         63.09        11.42 o                         
  -6  18   0         59.98         73.29         9.40 o                         
  -4  18   0         76.44         98.31         9.99 o                         
  -2  18   0         81.63        104.33        11.25 o                         
   0  18   0          0.01         -6.76        10.84 o                         
   2  18   0         76.29         64.94        12.47 o                         
   4  18   0         66.77         99.28        13.40 o                         
   6  18   0         59.86         44.08        13.16 o                         
   8  18   0         30.22         39.14        15.09 o                         
  10  18   0         17.20         26.73        15.41 o                         
  -7  19   0         16.67         25.61        15.10 o                         
  -5  19   0          8.02         -4.47        10.28 o                         
  -3  19   0          1.67          0.46        11.27 o                         
  -1  19   0          1.66         22.26        11.91 o                         
   1  19   0          1.10          5.75        12.39 o                         
   3  19   0          1.26         -0.64        12.27 o                         
   5  19   0         14.07         -3.73        14.15 o                         
   7  19   0         10.04         10.81        15.11 o                         
  -4  20   0         24.37         45.51        14.46 o                         
  -2  20   0         24.60         10.31        13.49 o                         
   0  20   0         29.51         65.19        14.28 o                         
   2  20   0         16.28         11.44        16.49 o                         
   4  20   0         13.71         13.63        16.94 o                         
   3   0   1       6794.38       6727.62        28.89 o                         
   5   0   1       2106.69       2333.30        11.53 o                         
   7   0   1       6712.59       6876.99        33.64 o                         
   9   0   1       1455.32       1348.79        10.07 o                         
  11   0   1        332.40        305.57         5.86 o                         
  13   0   1        429.93        437.90         9.00 o                         
  15   0   1         11.71         12.96         6.49 o                         
  17   0   1          5.36         -1.97         9.41 o                         
  19   0   1         37.33         27.72        11.83 o                         
 -20   1   1          1.38          8.51        13.98 o                         
 -18   1   1         56.15         64.76        10.97 o                         
 -16   1   1         48.49         49.18         7.94 o                         
 -14   1   1        369.86        383.96         9.85 o                         
 -12   1   1        411.27        377.11         7.39 o                         
 -10   1   1        624.29        639.11         7.59 o                         
  -8   1   1       2853.95       2810.09        17.99 o                         
  -6   1   1       1285.27       1253.92         7.47 o                         
  -4   1   1       4854.94       5120.92        22.70 o                         
  -2   1   1       3286.85       3449.29        16.44 o                         
   2   1   1       3716.83       3918.27        18.83 o                         
   4   1   1       4547.40       4948.63        21.60 o                         
   6   1   1       1266.75       1282.53         7.23 o                         
   8   1   1       3107.00       3072.48        17.65 o                         
  10   1   1        537.72        544.12         6.61 o                         
  12   1   1        388.38        357.05         6.99 o                         
  14   1   1        264.40        265.72         9.16 o                         
  16   1   1         54.48         52.76         7.83 o                         
  18   1   1         43.60         50.78        11.16 o                         
  20   1   1          2.16         39.39        15.02 o                         
 -19   2   1         21.09         34.11        12.79 o                         
 -17   2   1          8.98          0.77        13.68 o                         
 -15   2   1         11.34         11.85         6.76 o                         
 -13   2   1        111.71        124.62         5.90 o                         
 -11   2   1        166.67        147.63         5.03 o                         
  -9   2   1        343.93        342.70         5.99 o                         
  -7   2   1       1217.82       1251.77         9.62 o                         
  -5   2   1       5510.66       5964.74        29.25 o                         
  -3   2   1       6384.64       6824.82        28.63 o                         
  -1   2   1       3979.71       4074.33        18.83 o                         
   1   2   1       3501.77       3444.12        16.44 o                         
   3   2   1       8436.61       8868.58        36.67 o                         
   5   2   1       4786.04       5215.60        23.43 o                         
   7   2   1        736.40        722.91         5.96 o                         
   9   2   1        547.59        544.10         6.99 o                         
  11   2   1        123.47        114.21         5.03 o                         
  13   2   1         65.68         72.34         5.27 o                         
  15   2   1         16.49         16.88         6.91 o                         
  17   2   1          6.07         25.82         8.38 o                         
  19   2   1         18.83         42.68        12.35 o                         
 -20   3   1          5.95          3.06        19.48 o                         
 -18   3   1         69.50         85.93        11.16 o                         
 -16   3   1        122.38        134.91         9.98 o                         
 -14   3   1        121.43        125.49         7.64 o                         
 -12   3   1        191.31        189.77         5.75 o                         
 -10   3   1        191.69        172.55         5.17 o                         
  -8   3   1       1444.25       1390.72        11.49 o                         
  -6   3   1        975.28       1038.44         8.24 o                         
  -4   3   1       5127.99       5186.67        23.26 o                         
  -2   3   1       8443.56       8780.52        39.93 o                         
   0   3   1       6629.71       6717.82        29.38 o                         
   2   3   1       6391.68       6824.75        32.94 o                         
   4   3   1       7087.72       7212.60        30.52 o                         
   6   3   1       1188.81       1246.04         7.49 o                         
   8   3   1       1058.92       1006.14        10.39 o                         
  10   3   1        309.70        307.26         6.10 o                         
  12   3   1        123.83        121.59         5.93 o                         
  14   3   1        196.85        192.60         7.35 o                         
  16   3   1        139.83        146.90         8.29 o                         
  18   3   1         53.65         56.70         9.97 o                         
  20   3   1         10.20         33.97        14.48 o                         
 -19   4   1         40.24         33.41        13.15 o                         
 -17   4   1         40.96         60.90        11.46 o                         
 -15   4   1         98.53        100.77        11.09 o                         
 -13   4   1         82.19         81.14         5.60 o                         
 -11   4   1        291.61        268.63         6.55 o                         
  -9   4   1        450.86        448.34         8.14 o                         
  -7   4   1       4725.33       4780.07        30.32 o                         
  -5   4   1       2676.43       2714.52        15.01 o                         
  -3   4   1       7136.39       7328.66        33.18 o                         
  -1   4   1       4569.29       4937.90        21.54 o                         
   1   4   1       4882.74       5164.00        23.69 o                         
   3   4   1       5146.87       5158.39        22.71 o                         
   5   4   1       2058.41       2151.86        11.54 o                         
   7   4   1       3555.44       3560.60        22.26 o                         
   9   4   1        674.43        688.40         8.14 o                         
  11   4   1        238.10        206.57         5.49 o                         
  13   4   1        131.04        131.48         6.10 o                         
  15   4   1        154.64        175.08         7.78 o                         
  17   4   1         43.21         62.27        11.86 o                         
  19   4   1         57.07         77.63        16.56 o                         
 -18   5   1          5.22         16.53        12.89 o                         
 -16   5   1         62.13         59.58         9.51 o                         
 -14   5   1         93.22         86.74         7.53 o                         
 -12   5   1        359.70        354.41         7.87 o                         
 -10   5   1        425.67        394.50         6.94 o                         
  -8   5   1       1086.07       1013.09        10.22 o                         
  -6   5   1       1357.67       1338.47         9.89 o                         
  -4   5   1       2120.19       2164.49        12.64 o                         
  -2   5   1       4769.16       5241.06        23.65 o                         
   0   5   1       2121.75       2323.10        11.83 o                         
   2   5   1       5506.03       5943.00        27.42 o                         
   4   5   1       2745.64       2751.27        13.60 o                         
   6   5   1       1838.13       1854.44        12.18 o                         
   8   5   1       1180.54       1131.23        11.00 o                         
  10   5   1        555.60        522.84         9.83 o                         
  12   5   1        301.18        293.96         7.30 o                         
  14   5   1         70.23         86.05         5.51 o                         
  16   5   1         57.58         83.43         7.97 o                         
  18   5   1          7.07         20.26         8.41 o                         
 -19   6   1         12.62         16.17        16.26 o                         
 -17   6   1         15.13         22.78        12.56 o                         
 -15   6   1        139.96        162.57         9.94 o                         
 -13   6   1        193.86        203.05         8.41 o                         
 -11   6   1        594.62        583.27         8.87 o                         
  -9   6   1        281.61        256.97         6.87 o                         
  -7   6   1        895.72        849.49         8.21 o                         
  -5   6   1       1831.16       1845.85        12.06 o                         
  -3   6   1       1187.88       1232.40         8.38 o                         
  -1   6   1       1281.01       1291.38         7.69 o                         
   1   6   1       1302.92       1254.35         8.13 o                         
   3   6   1        987.55       1065.98         7.43 o                         
   5   6   1       1340.74       1317.99         9.05 o                         
   7   6   1        555.39        522.60         6.55 o                         
   9   6   1        500.03        466.45         6.60 o                         
  11   6   1        664.08        646.04        14.53 o                         
  13   6   1        239.24        232.60         5.66 o                         
  15   6   1         98.97         93.95         6.00 o                         
  17   6   1         19.57         20.70         8.41 o                         
  19   6   1          8.94         28.39        16.55 o                         
 -18   7   1         39.36         76.47        14.47 o                         
 -16   7   1         88.73         89.84        11.25 o                         
 -14   7   1         22.39         36.84         8.21 o                         
 -12   7   1        152.03        144.82         7.69 o                         
 -10   7   1        233.96        228.44         6.58 o                         
  -8   7   1        247.99        240.25         5.66 o                         
  -6   7   1        549.72        542.97         6.12 o                         
  -4   7   1       3523.20       3584.14        20.10 o                         
  -2   7   1        734.28        734.74         6.10 o                         
   0   7   1       6675.22       6892.34        36.51 o                         
   2   7   1       1212.42       1228.34         8.65 o                         
   4   7   1       4666.77       4717.84        26.26 o                         
   6   7   1        887.07        855.14         8.15 o                         
   8   7   1        251.92        241.97         5.45 o                         
  10   7   1        147.84        150.15         4.92 o                         
  12   7   1        105.75         99.82         8.64 o                         
  14   7   1         21.94         10.29         7.81 o                         
  16   7   1        112.40        116.64        10.67 o                         
  18   7   1         25.59         45.25        13.23 o                         
 -17   8   1         75.09         73.94        13.10 o                         
 -15   8   1         85.67         98.90        11.73 o                         
 -13   8   1         65.55         77.94         7.13 o                         
 -11   8   1        169.87        170.57         6.60 o                         
  -9   8   1        312.89        291.40         6.65 o                         
  -7   8   1        259.64        248.68         5.23 o                         
  -5   8   1       1160.90       1105.79         9.70 o                         
  -3   8   1       1064.81       1029.05         8.71 o                         
  -1   8   1       3121.59       3111.88        18.98 o                         
   1   8   1       2845.00       2815.73        18.07 o                         
   3   8   1       1439.34       1397.43        10.75 o                         
   5   8   1       1077.57       1035.04         9.31 o                         
   7   8   1        253.55        242.68         5.23 o                         
   9   8   1        414.91        387.40         7.12 o                         
  11   8   1        177.86        161.31         5.97 o                         
  13   8   1         63.98         63.42         7.79 o                         
  15   8   1        133.51        136.79        10.25 o                         
  17   8   1         44.54         56.30        11.04 o                         
 -18   9   1          8.51         22.47        14.73 o                         
 -16   9   1         41.71         36.56        12.61 o                         
 -14   9   1         40.99         42.72         9.46 o                         
 -12   9   1        121.32        104.81         7.57 o                         
 -10   9   1        168.46        176.35         6.24 o                         
  -8   9   1        412.35        384.58         7.10 o                         
  -6   9   1        494.53        440.79         6.63 o                         
  -4   9   1        676.91        687.87         7.63 o                         
  -2   9   1        556.46        538.87         6.80 o                         
   0   9   1       1463.21       1375.35        10.92 o                         
   2   9   1        355.53        344.56         4.88 o                         
   4   9   1        450.56        435.02         6.05 o                         
   6   9   1        280.42        262.31         5.81 o                         
   8   9   1        311.01        289.53         6.32 o                         
  10   9   1        146.04        150.97         6.31 o                         
  12   9   1        118.16        121.85         7.81 o                         
  14   9   1         27.07         34.38         9.83 o                         
  16   9   1         34.16         34.50        10.39 o                         
  18   9   1         10.92         27.38        17.32 o                         
 -17  10   1         10.79          1.62        14.38 o                         
 -15  10   1         70.48         59.44        10.77 o                         
 -13  10   1         80.05         84.75         8.89 o                         
 -11  10   1        227.48        228.00         9.78 o                         
  -9  10   1        139.84        144.27         6.35 o                         
  -7  10   1        159.23        152.90         6.04 o                         
  -5  10   1        542.34        526.83         7.27 o                         
  -3  10   1        294.38        304.21         5.71 o                         
  -1  10   1        532.32        553.86         7.38 o                         
   1  10   1        615.70        646.26         6.42 o                         
   3  10   1        182.60        184.18         4.49 o                         
   5  10   1        415.35        403.20         6.40 o                         
   7  10   1        247.86        234.90         6.34 o                         
   9  10   1        163.94        173.02         6.38 o                         
  11  10   1        315.28        299.48         9.13 o                         
  13  10   1        138.03        147.50         7.76 o                         
  15  10   1         54.13         69.20        15.83 o                         
  17  10   1         12.48         22.32        16.90 o                         
 -16  11   1         10.16         18.03        14.04 o                         
 -14  11   1         93.51         70.66        11.08 o                         
 -12  11   1         49.03         73.60         8.71 o                         
 -10  11   1        313.02        324.62         9.72 o                         
  -8  11   1        181.18        175.33         6.91 o                         
  -6  11   1        668.07        667.05         9.44 o                         
  -4  11   1        241.84        230.92         6.59 o                         
  -2  11   1        114.83        126.24         4.96 o                         
   0  11   1        330.15        314.81         5.55 o                         
   2  11   1        151.89        139.72         4.31 o                         
   4  11   1        296.68        279.38         6.49 o                         
   6  11   1        584.95        549.85         8.06 o                         
   8  11   1        171.08        160.29         6.70 o                         
  10  11   1        220.69        224.07         8.44 o                         
  12  11   1         76.91         69.60         8.67 o                         
  14  11   1         57.32         49.33         9.40 o                         
  16  11   1         14.42         45.67        15.17 o                         
 -15  12   1         31.41         37.33        13.41 o                         
 -13  12   1          9.30         30.51        10.80 o                         
 -11  12   1         76.91         83.16         8.04 o                         
  -9  12   1        118.17        111.73         7.56 o                         
  -7  12   1        102.88         95.60         6.06 o                         
  -5  12   1        297.30        300.38         7.63 o                         
  -3  12   1        124.20        121.97         5.83 o                         
  -1  12   1        382.43        359.82         6.56 o                         
   1  12   1        402.91        367.81         8.47 o                         
   3  12   1        190.52        189.70         5.40 o                         
   5  12   1        357.19        361.87         6.98 o                         
   7  12   1        149.47        154.66         6.90 o                         
   9  12   1        121.64        102.34         7.53 o                         
  11  12   1         48.81         56.42         8.73 o                         
  13  12   1         12.77         10.66         7.71 o                         
  15  12   1         23.45         18.10        10.36 o                         
 -14  13   1         16.84         20.13        12.67 o                         
 -12  13   1         12.20         12.29        10.54 o                         
 -10  13   1        137.64        163.13         8.43 o                         
  -8  13   1         65.04         66.40         6.20 o                         
  -6  13   1        240.28        251.56         8.69 o                         
  -4  13   1        139.84        129.25         6.42 o                         
  -2  13   1         64.26         83.48         5.43 o                         
   0  13   1        451.33        427.60         6.98 o                         
   2  13   1        108.99        128.72         6.39 o                         
   4  13   1         87.25         80.31         5.02 o                         
   6  13   1        194.40        203.78         9.51 o                         
   8  13   1         67.31         70.15         6.97 o                         
  10  13   1         80.09         82.37         9.32 o                         
  12  13   1          9.10          1.86        10.32 o                         
  14  13   1         11.17          2.09        11.22 o                         
 -15  14   1         15.04         19.77        15.23 o                         
 -13  14   1         10.81         20.56        11.00 o                         
 -11  14   1         57.14         53.40        10.07 o                         
  -9  14   1         26.58         32.45         6.97 o                         
  -7  14   1         20.80         21.66         6.83 o                         
  -5  14   1         70.71         70.57         6.77 o                         
  -3  14   1        195.16        190.20         7.55 o                         
  -1  14   1        261.56        255.50         7.40 o                         
   1  14   1        364.18        375.25        10.84 o                         
   3  14   1        119.24        118.25         7.54 o                         
   5  14   1         95.32         99.80         7.63 o                         
   7  14   1         22.13         21.01         7.90 o                         
   9  14   1         40.32         63.96         9.65 o                         
  11  14   1         92.87         81.58        12.00 o                         
  13  14   1         16.25         21.68        12.27 o                         
  15  14   1         20.28          5.90        17.70 o                         
 -14  15   1         20.62          4.24        16.91 o                         
 -12  15   1         23.47          4.67        11.38 o                         
 -10  15   1         54.93         39.72         9.72 o                         
  -8  15   1        133.37        162.64         8.96 o                         
  -6  15   1         98.05        111.22         7.66 o                         
  -4  15   1        155.09        177.55         8.53 o                         
  -2  15   1         16.83         12.57         6.67 o                         
   0  15   1          9.75         15.12         7.12 o                         
   2  15   1         11.23          6.16         8.64 o                         
   4  15   1         99.63        104.40         9.59 o                         
   6  15   1        138.64        154.27        12.21 o                         
   8  15   1         84.73         99.73        14.10 o                         
  10  15   1         70.86         90.81        13.52 o                         
  12  15   1         31.82         28.42        12.39 o                         
  14  15   1         15.28         41.60        15.44 o                         
 -11  16   1         14.17          4.64        15.71 o                         
  -9  16   1         33.79         34.25         9.55 o                         
  -7  16   1        111.73        133.33         9.14 o                         
  -5  16   1         56.92         75.41         8.03 o                         
  -3  16   1        140.98        161.50        10.01 o                         
  -1  16   1         54.90         51.25         8.12 o                         
   1  16   1         48.62         50.35         8.59 o                         
   3  16   1        123.75        124.86        10.46 o                         
   5  16   1         61.67         83.05        11.90 o                         
   7  16   1         88.27         98.43        13.38 o                         
   9  16   1         41.67         17.97        13.16 o                         
  11  16   1          9.91          0.96        13.41 o                         
 -10  17   1         12.86         32.48        11.58 o                         
  -8  17   1         44.21         51.65         9.74 o                         
  -6  17   1         19.09         22.57        10.08 o                         
  -4  17   1         43.05         49.29         9.48 o                         
  -2  17   1          5.70         28.98         9.93 o                         
   0  17   1          5.45         -2.46        10.17 o                         
   2  17   1          8.37         33.89        13.46 o                         
   4  17   1         40.71         76.98        14.41 o                         
   6  17   1         14.64         36.75        12.11 o                         
   8  17   1         74.37         86.56        13.79 o                         
  10  17   1         11.02         66.33        22.03 o                         
  -9  18   1         10.36          3.35        17.24 o                         
  -7  18   1         25.72         33.64        12.59 o                         
  -5  18   1          6.85          8.00        11.52 o                         
  -3  18   1         54.57         55.90        11.85 o                         
  -1  18   1         42.22         40.25        10.66 o                         
   1  18   1         55.19         72.34        14.04 o                         
   3  18   1         70.13         84.27        13.16 o                         
   5  18   1          5.07          6.80        12.95 o                         
   7  18   1         39.64         57.89        14.09 o                         
   9  18   1          8.23         36.85        15.98 o                         
  -6  19   1          9.36         17.20        13.38 o                         
  -4  19   1         57.25         77.23        13.23 o                         
  -2  19   1         18.18         14.76        13.67 o                         
   0  19   1         36.75         83.31        13.12 o                         
   2  19   1         20.97         14.34        12.88 o                         
   4  19   1         40.21         33.37        13.96 o                         
   6  19   1         13.14         13.10        15.72 o                         
  -3  20   1         10.34         43.91        14.90 o                         
  -1  20   1          2.09         24.61        13.98 o                         
   1  20   1          1.29         -4.03        18.50 o                         
   3  20   1          6.09          8.21        17.75 o                         
   0   0   2      40843.83      36580.54       314.92 o                         
   2   0   2       6173.78       6583.88        28.38 o                         
   4   0   2       4561.03       4965.89        22.62 o                         
   6   0   2       1725.90       1821.21        10.66 o                         
   8   0   2       1037.08       1063.18         8.86 o                         
  10   0   2        837.80        835.86         8.73 o                         
  12   0   2        382.77        380.30         7.49 o                         
  14   0   2        101.52        133.13         7.36 o                         
  16   0   2        300.68        321.77        12.39 o                         
  18   0   2         13.24         13.24        11.20 o                         
  20   0   2          1.05         20.76        16.66 o                         
 -19   1   2         15.18          3.96        12.71 o                         
 -17   1   2        212.17        233.03        12.65 o                         
 -15   1   2         82.90         97.90         8.32 o                         
 -13   1   2        989.02        941.17        12.11 o                         
 -11   1   2        366.50        375.03         6.38 o                         
  -9   1   2        118.85        119.50         3.47 o                         
  -7   1   2        932.19       1003.82         7.86 o                         
  -5   1   2       4033.24       4141.54        22.03 o                         
  -3   1   2       6627.23       7223.68        31.63 o                         
  -1   1   2      15189.45      15241.15        63.26 o                         
   1   1   2      15195.21      15192.97        65.08 o                         
   3   1   2       4471.51       4863.22        21.88 o                         
   5   1   2       2383.90       2462.66        13.82 o                         
   7   1   2        583.26        608.87         5.48 o                         
   9   1   2        137.10        141.27         4.43 o                         
  11   1   2        270.74        262.02         5.85 o                         
  13   1   2        659.38        633.69         9.22 o                         
  15   1   2         82.77         91.26         7.86 o                         
  17   1   2        251.81        283.64        13.70 o                         
  19   1   2          9.99          3.79        12.96 o                         
 -20   2   2         26.62         33.11        15.98 o                         
 -18   2   2         38.03         45.41        12.15 o                         
 -16   2   2         35.43         10.83         8.45 o                         
 -14   2   2        758.77        724.71        11.65 o                         
 -12   2   2        668.95        689.43        10.04 o                         
 -10   2   2       2689.78       2662.39        17.76 o                         
  -8   2   2        996.46       1053.10         9.57 o                         
  -6   2   2       3266.92       3142.00        18.60 o                         
  -4   2   2       3426.17       3647.58        18.92 o                         
  -2   2   2       2237.28       2545.78        12.46 o                         
   0   2   2       6125.04       6546.09        28.68 o                         
   2   2   2       2235.10       2527.19        12.30 o                         
   4   2   2       4292.30       4463.25        21.02 o                         
   6   2   2       3784.95       3709.05        20.24 o                         
   8   2   2       1698.94       1773.67        11.61 o                         
  10   2   2       2694.58       2671.77        18.12 o                         
  12   2   2        963.69        963.12        11.31 o                         
  14   2   2        767.50        741.06        12.04 o                         
  16   2   2         20.61         33.87         7.37 o                         
  18   2   2         31.17         37.24        12.95 o                         
  20   2   2         22.38         49.92        13.91 o                         
 -19   3   2         10.52         -2.92        13.81 o                         
 -17   3   2         38.63         33.18        10.64 o                         
 -15   3   2        145.15        153.30         9.18 o                         
 -13   3   2        251.76        223.40         9.21 o                         
 -11   3   2        691.30        626.33         9.17 o                         
  -9   3   2       1111.15       1109.17        10.63 o                         
  -7   3   2       1310.89       1389.70        10.40 o                         
  -5   3   2       1611.08       1660.15        11.07 o                         
  -3   3   2       4832.06       5070.62        23.11 o                         
  -1   3   2       4484.12       4876.40        21.70 o                         
   1   3   2       6628.58       7223.98        31.61 o                         
   3   3   2       4828.86       5005.64        22.78 o                         
   5   3   2       1599.14       1760.26        11.29 o                         
   7   3   2        895.89        964.82         8.10 o                         
   9   3   2        846.74        831.55         8.34 o                         
  11   3   2        476.68        443.82         6.93 o                         
  13   3   2        434.98        391.31         7.87 o                         
  15   3   2         91.49         89.15         7.53 o                         
  17   3   2         42.58         40.05        10.48 o                         
  19   3   2          9.43         52.10        15.58 o                         
 -18   4   2         10.43         15.17        11.51 o                         
 -16   4   2        106.32        115.22        12.50 o                         
 -14   4   2         38.85         37.85         7.81 o                         
 -12   4   2        224.96        221.96         7.50 o                         
 -10   4   2        658.80        651.53         9.93 o                         
  -8   4   2       1645.29       1599.40        14.05 o                         
  -6   4   2       3292.38       3387.48        21.88 o                         
  -4   4   2       2213.01       2188.66        12.17 o                         
  -2   4   2       4312.99       4527.03        21.01 o                         
   0   4   2       4552.45       4986.34        22.26 o                         
   2   4   2       3431.83       3585.00        17.09 o                         
   4   4   2       2210.06       2182.83        12.88 o                         
   6   4   2       3616.25       3584.76        20.64 o                         
   8   4   2       1210.75       1171.73        10.10 o                         
  10   4   2        422.93        413.77         8.44 o                         
  12   4   2        225.73        231.84         7.22 o                         
  14   4   2         26.82         26.49         5.66 o                         
  16   4   2         74.52         90.52         8.43 o                         
  18   4   2         10.72         15.33        11.23 o                         
 -19   5   2          9.47         10.90        13.72 o                         
 -17   5   2        140.51        106.64        11.39 o                         
 -15   5   2         66.72         71.92         8.86 o                         
 -13   5   2        894.64        872.44        16.05 o                         
 -11   5   2        458.36        458.60         8.44 o                         
  -9   5   2        760.62        784.14        10.94 o                         
  -7   5   2       1286.76       1269.09        10.70 o                         
  -5   5   2        622.49        601.08         5.83 o                         
  -3   5   2       1621.35       1734.63        10.77 o                         
  -1   5   2       2387.22       2436.13        14.39 o                         
   1   5   2       4039.95       4126.59        20.37 o                         
   3   5   2       1646.81       1714.44        12.20 o                         
   5   5   2        627.17        611.50         5.76 o                         
   7   5   2       1928.46       1933.31        13.10 o                         
   9   5   2        473.41        475.06         7.19 o                         
  11   5   2        720.73        702.78        10.52 o                         
  13   5   2        590.96        576.73        10.29 o                         
  15   5   2         87.49        100.03         7.82 o                         
  17   5   2        153.08        148.50        10.29 o                         
  19   5   2         11.85         21.87        10.19 o                         
 -18   6   2          2.79         16.98        11.64 o                         
 -16   6   2         80.62         60.55        14.31 o                         
 -14   6   2         58.62         52.21         8.65 o                         
 -12   6   2        670.68        641.25        12.07 o                         
 -10   6   2        344.82        346.29         8.70 o                         
  -8   6   2       1255.42       1274.03        11.19 o                         
  -6   6   2        508.95        518.95         5.86 o                         
  -4   6   2       3677.00       3701.18        22.06 o                         
  -2   6   2       3713.65       3653.96        21.22 o                         
   0   6   2       1690.61       1824.65        12.12 o                         
   2   6   2       3235.74       3190.69        20.07 o                         
   4   6   2       3347.31       3384.01        23.32 o                         
   6   6   2        512.11        526.84         6.25 o                         
   8   6   2       1731.89       1780.49        14.15 o                         
  10   6   2        483.02        459.52         8.10 o                         
  12   6   2        987.90        994.73        14.01 o                         
  14   6   2         70.19         64.75         5.63 o                         
  16   6   2         71.22         70.99         8.77 o                         
  18   6   2          2.47          4.43        10.67 o                         
 -17   7   2          9.95         15.08        10.80 o                         
 -15   7   2         23.77         36.88        11.22 o                         
 -13   7   2        127.58        141.27         9.38 o                         
 -11   7   2        376.28        366.68         7.65 o                         
  -9   7   2       1061.68       1047.50         9.69 o                         
  -7   7   2        469.40        437.90         5.91 o                         
  -5   7   2       1920.71       1920.62        14.19 o                         
  -3   7   2        884.51        983.31         8.79 o                         
  -1   7   2        574.69        618.53         6.31 o                         
   1   7   2        921.03       1010.34         8.23 o                         
   3   7   2       1290.78       1365.88        12.70 o                         
   5   7   2       1284.82       1283.49        12.25 o                         
   7   7   2        467.37        437.27         6.38 o                         
   9   7   2        715.55        739.30         9.13 o                         
  11   7   2        258.25        269.10         7.25 o                         
  13   7   2        164.38        181.68         6.71 o                         
  15   7   2         18.05         29.65         6.07 o                         
  17   7   2         17.46         13.27        12.59 o                         
 -18   8   2         22.79         21.38        13.35 o                         
 -16   8   2         67.05         79.22        11.73 o                         
 -14   8   2         84.41        108.73         9.91 o                         
 -12   8   2        115.51        103.44         8.14 o                         
 -10   8   2        554.67        537.10         8.42 o                         
  -8   8   2        413.39        387.36         6.17 o                         
  -6   8   2       1743.04       1793.36        13.81 o                         
  -4   8   2       1202.79       1204.01        10.65 o                         
  -2   8   2       1743.83       1826.55        13.89 o                         
   0   8   2       1008.98       1067.99         9.65 o                         
   2   8   2       1029.13       1064.94        11.05 o                         
   4   8   2       1627.59       1587.75        13.78 o                         
   6   8   2       1260.31       1269.00        13.23 o                         
   8   8   2        412.27        378.96         8.55 o                         
  10   8   2        418.58        411.43         7.98 o                         
  12   8   2         94.97         87.33         5.92 o                         
  14   8   2        119.19        120.92         6.51 o                         
  16   8   2         49.37         48.27        10.44 o                         
  18   8   2         38.54         30.02        15.70 o                         
 -17   9   2         52.86         42.24        13.12 o                         
 -15   9   2         70.97         62.01        11.66 o                         
 -13   9   2        335.75        363.14        13.08 o                         
 -11   9   2        326.86        342.71        10.60 o                         
  -9   9   2       1185.39       1087.28        11.07 o                         
  -7   9   2        714.54        729.36         8.77 o                         
  -5   9   2        469.77        482.13         7.05 o                         
  -3   9   2        859.28        823.67         9.38 o                         
  -1   9   2        136.12        149.32         4.71 o                         
   1   9   2        116.76        111.98         4.14 o                         
   3   9   2       1126.87       1122.58        10.92 o                         
   5   9   2        753.92        749.70         8.91 o                         
   7   9   2       1063.27       1071.87        10.30 o                         
   9   9   2       1184.22       1105.35        12.82 o                         
  11   9   2        517.64        522.76         9.60 o                         
  13   9   2        193.10        199.51        11.95 o                         
  15   9   2        118.49        126.90        13.27 o                         
  17   9   2         50.36         38.33        13.74 o                         
 -16  10   2          4.32         18.20        11.10 o                         
 -14  10   2         52.81         64.88        10.58 o                         
 -12  10   2         92.17         84.06         9.27 o                         
 -10  10   2         32.04         47.68         5.75 o                         
  -8  10   2        415.02        402.00         7.84 o                         
  -6  10   2        491.23        480.97         7.77 o                         
  -4  10   2        424.12        425.27         7.87 o                         
  -2  10   2       2692.10       2695.05        19.72 o                         
   0  10   2        827.41        871.11         9.32 o                         
   2  10   2       2698.40       2692.80        22.57 o                         
   4  10   2        659.75        664.81         8.83 o                         
   6  10   2        349.99        340.64         8.82 o                         
   8  10   2        552.37        528.19         9.50 o                         
  10  10   2         32.64         43.05         6.15 o                         
  12  10   2        145.47        137.18         8.13 o                         
  14  10   2         32.04         24.64        11.85 o                         
  16  10   2          4.96         50.29        14.02 o                         
 -15  11   2          9.71         16.77        12.65 o                         
 -13  11   2        116.59        111.94        11.58 o                         
 -11  11   2         83.01         75.48         8.40 o                         
  -9  11   2        517.47        520.38        10.59 o                         
  -7  11   2        257.27        263.76         7.35 o                         
  -5  11   2        728.95        728.44         9.49 o                         
  -3  11   2        473.97        442.79         7.71 o                         
  -1  11   2        276.01        262.44         6.48 o                         
   1  11   2        368.02        371.48         7.79 o                         
   3  11   2        686.77        648.77        10.89 o                         
   5  11   2        464.59        453.93         8.96 o                         
   7  11   2        372.84        384.31         9.23 o                         
   9  11   2        325.22        331.50        11.51 o                         
  11  11   2         82.31         80.57         7.72 o                         
  13  11   2        112.89        112.44        10.12 o                         
  15  11   2          8.70         13.02        13.15 o                         
 -16  12   2         58.49         85.58        15.87 o                         
 -14  12   2         61.08        105.20        12.63 o                         
 -12  12   2         81.05         87.93        11.98 o                         
 -10  12   2        144.73        150.93         9.10 o                         
  -8  12   2         92.18         79.34         6.25 o                         
  -6  12   2        984.28        966.68        12.76 o                         
  -4  12   2        222.35        252.28         7.66 o                         
  -2  12   2        962.30        939.62        10.94 o                         
   0  12   2        393.71        389.04         8.58 o                         
   2  12   2        670.96        683.15        10.47 o                         
   4  12   2        223.49        224.33         7.31 o                         
   6  12   2        666.32        641.41        11.40 o                         
   8  12   2        113.56        110.68         7.48 o                         
  10  12   2         92.35         98.28         8.76 o                         
  12  12   2         80.65         79.32         8.99 o                         
  14  12   2        103.55        105.51        11.84 o                         
  16  12   2         48.47        103.51        17.94 o                         
 -15  13   2         30.67         60.14        14.75 o                         
 -13  13   2          5.35          9.17        12.45 o                         
 -11  13   2        112.89        135.08        12.00 o                         
  -9  13   2        193.85        209.98         9.09 o                         
  -7  13   2        166.23        185.27         8.18 o                         
  -5  13   2        589.39        594.17        11.41 o                         
  -3  13   2        439.03        412.60        12.09 o                         
  -1  13   2        658.72        658.96        10.89 o                         
   1  13   2        990.02        973.94        13.69 o                         
   3  13   2        254.80        242.26         8.60 o                         
   5  13   2        894.18        867.47        15.13 o                         
   7  13   2        129.67        148.25         9.56 o                         
   9  13   2        337.29        358.00        15.32 o                         
  11  13   2        116.44        105.47        12.49 o                         
  13  13   2          5.23          3.86        12.74 o                         
  15  13   2         41.85         48.45        16.15 o                         
 -14  14   2         14.30         -3.48        20.31 o                         
 -12  14   2        102.79        136.80        12.53 o                         
 -10  14   2         31.71         57.97        10.79 o                         
  -8  14   2        121.77        128.91         9.00 o                         
  -6  14   2         72.41         68.17         7.09 o                         
  -4  14   2         27.19         27.73         8.60 o                         
  -2  14   2        758.65        710.64        12.61 o                         
   0  14   2        102.27        129.46         8.07 o                         
   2  14   2        751.66        743.33        14.18 o                         
   4  14   2         38.82         32.26         8.64 o                         
   6  14   2         60.73         64.81         9.89 o                         
   8  14   2         86.27        105.87        10.52 o                         
  10  14   2         52.24         45.01        12.15 o                         
  12  14   2         60.50         73.72        11.92 o                         
  14  14   2         14.01         20.55        18.47 o                         
 -13  15   2         42.38         46.27        14.73 o                         
 -11  15   2          8.87         15.96        11.59 o                         
  -9  15   2        118.81         92.57        11.74 o                         
  -7  15   2         17.08         29.95         8.79 o                         
  -5  15   2         88.71         96.69         9.27 o                         
  -3  15   2         90.30         93.06         8.36 o                         
  -1  15   2         83.02         77.05         9.09 o                         
   1  15   2         81.95         84.69         8.78 o                         
   3  15   2        143.34        159.57        10.72 o                         
   5  15   2         66.85         82.72        10.10 o                         
   7  15   2         22.39         36.73        12.67 o                         
   9  15   2         71.03         96.52        11.41 o                         
  11  15   2         10.01         18.11        12.16 o                         
  13  15   2         31.08         40.00        14.21 o                         
 -12  16   2         48.12         38.44        16.44 o                         
 -10  16   2          5.04          8.69        18.94 o                         
  -8  16   2         50.35         61.48        11.74 o                         
  -6  16   2         69.60         41.40        12.23 o                         
  -4  16   2         75.55         61.79        10.27 o                         
  -2  16   2         20.00         20.71         9.54 o                         
   0  16   2        306.37        322.05        12.72 o                         
   2  16   2         34.51         11.52         9.31 o                         
   4  16   2        107.54        140.84        13.29 o                         
   6  16   2         78.98         50.34        12.34 o                         
   8  16   2         67.95         74.21        12.62 o                         
  10  16   2          4.38          0.48        13.30 o                         
  12  16   2         58.02         66.53        14.85 o                         
  -9  17   2         50.23         46.41        14.92 o                         
  -7  17   2         18.34          3.24        12.46 o                         
  -5  17   2        151.70        140.80        18.31 o                         
  -3  17   2         43.41         28.11        14.10 o                         
  -1  17   2        251.45        249.04        16.23 o                         
   1  17   2        212.01        217.25        12.96 o                         
   3  17   2         39.27         43.50        11.04 o                         
   5  17   2        139.43        148.55        13.65 o                         
   7  17   2         10.41         17.66        12.57 o                         
   9  17   2         52.41         34.00        15.40 o                         
  -8  18   2         38.56         54.94        19.57 o                         
  -6  18   2          2.73        -13.24        13.24 o                         
  -4  18   2         10.46         30.47        12.87 o                         
  -2  18   2         31.51         36.38        14.78 o                         
   0  18   2         13.00         45.47        14.66 o                         
   2  18   2         38.46          4.24        13.26 o                         
   4  18   2          9.91         28.05        11.96 o                         
   6  18   2          3.24         22.75        13.16 o                         
   8  18   2         22.78         27.49        15.82 o                         
  -5  19   2         12.00         29.75        15.49 o                         
  -3  19   2          9.77         48.20        15.20 o                         
  -1  19   2          9.73        -12.36        14.54 o                         
   1  19   2         14.69          8.65        13.66 o                         
   3  19   2         10.77         -9.61        14.30 o                         
   5  19   2          9.51         53.42        14.10 o                         
  -2  20   2         22.85         28.06        15.88 o                         
   0  20   2          0.94         14.07        15.61 o                         
   2  20   2         27.21         21.80        16.15 o                         
   1   0   3       1351.22       1467.35         8.42 o                         
   3   0   3        438.65        463.87         4.89 o                         
   5   0   3        185.13        219.03         4.04 o                         
   7   0   3        659.76        653.08         6.47 o                         
   9   0   3       1311.89       1251.69        12.19 o                         
  11   0   3        170.87        148.80         5.37 o                         
  13   0   3         59.72         48.78         5.84 o                         
  15   0   3         58.85         58.86         8.76 o                         
  17   0   3          6.16         11.04        11.77 o                         
  19   0   3         18.28         36.83        13.33 o                         
 -18   1   3         13.68          9.73        12.02 o                         
 -16   1   3         21.55         31.78        10.37 o                         
 -14   1   3        123.83        123.64         8.87 o                         
 -12   1   3        251.15        254.98         9.17 o                         
 -10   1   3        555.92        550.97         8.34 o                         
  -8   1   3       1791.14       1697.63        12.78 o                         
  -6   1   3       2412.31       2479.53        17.81 o                         
  -4   1   3       2486.39       2567.83        15.17 o                         
  -2   1   3       1415.34       1373.16         8.22 o                         
   0   1   3       1324.64       1453.97         8.33 o                         
   2   1   3       2450.02       2506.93        13.79 o                         
   4   1   3       3289.92       3346.49        18.96 o                         
   6   1   3       1913.10       1941.81        14.34 o                         
   8   1   3       2270.46       2176.44        14.91 o                         
  10   1   3        403.34        398.81         7.30 o                         
  12   1   3        229.67        242.54         7.67 o                         
  14   1   3        176.84        193.13         8.86 o                         
  16   1   3         34.69         36.17         9.98 o                         
  18   1   3         18.62         14.38        11.19 o                         
 -19   2   3          9.39         48.04        14.30 o                         
 -17   2   3        149.76        153.47        12.79 o                         
 -15   2   3         97.52        122.42        10.46 o                         
 -13   2   3        308.00        306.13        10.86 o                         
 -11   2   3        129.16        134.77         6.56 o                         
  -9   2   3        500.93        500.99         7.73 o                         
  -7   2   3       1322.68       1374.55        11.22 o                         
  -5   2   3       2158.41       2065.20        14.50 o                         
  -3   2   3       2454.25       2557.92        14.90 o                         
  -1   2   3       2342.90       2387.73        12.32 o                         
   1   2   3       1349.30       1441.44         9.47 o                         
   3   2   3       3591.31       3753.70        20.15 o                         
   5   2   3       2281.98       2186.44        16.87 o                         
   7   2   3       1752.98       1853.59        13.58 o                         
   9   2   3        380.03        375.91         5.99 o                         
  11   2   3        193.65        194.30         6.68 o                         
  13   2   3        236.86        225.80         9.42 o                         
  15   2   3        118.97        120.12         9.77 o                         
  17   2   3        128.16        129.44        12.44 o                         
  19   2   3         16.76         41.30        13.67 o                         
 -18   3   3         20.46         29.53        13.71 o                         
 -16   3   3         52.67         52.96        10.35 o                         
 -14   3   3          5.65          4.36         8.94 o                         
 -12   3   3        232.26        230.89         9.60 o                         
 -10   3   3        216.20        206.04         7.26 o                         
  -8   3   3       1002.60        948.94         8.65 o                         
  -6   3   3       1598.68       1633.64        13.59 o                         
  -4   3   3       1323.56       1408.86        10.49 o                         
  -2   3   3       3605.49       3794.17        20.19 o                         
   0   3   3        417.46        455.13         4.53 o                         
   2   3   3       2463.62       2565.06        15.32 o                         
   4   3   3       1488.83       1581.48        10.67 o                         
   6   3   3       1285.38       1289.73        10.44 o                         
   8   3   3       1142.90       1086.54         9.88 o                         
  10   3   3        242.36        226.43         5.85 o                         
  12   3   3        205.36        196.76         7.40 o                         
  14   3   3          4.38          1.07         6.51 o                         
  16   3   3         40.50         56.22        10.10 o                         
  18   3   3         12.54         14.93        13.22 o                         
 -19   4   3         17.06         24.98        14.35 o                         
 -17   4   3         31.20         39.33        12.02 o                         
 -15   4   3         52.51         83.83        12.09 o                         
 -13   4   3        129.52        150.88         9.78 o                         
 -11   4   3         90.85         87.56         6.95 o                         
  -9   4   3        984.31        916.62         9.93 o                         
  -7   4   3        531.22        546.03         7.03 o                         
  -5   4   3        383.91        366.06         5.29 o                         
  -3   4   3       1494.33       1582.92        10.79 o                         
  -1   4   3       3321.94       3335.77        18.85 o                         
   1   4   3       2519.72       2599.05        15.77 o                         
   3   4   3       1321.91       1392.36         9.94 o                         
   5   4   3        552.18        531.11         6.18 o                         
   7   4   3        691.27        713.21         7.93 o                         
   9   4   3       1034.53        989.92        10.33 o                         
  11   4   3        144.66        137.84         5.80 o                         
  13   4   3        141.26        152.64         8.63 o                         
  15   4   3         73.87        105.52         8.20 o                         
  17   4   3         31.61         34.11        13.62 o                         
  19   4   3         19.42         -4.74        16.60 o                         
 -18   5   3         30.86         24.40        14.58 o                         
 -16   5   3         63.45         89.35        11.24 o                         
 -14   5   3        213.81        218.66        12.21 o                         
 -12   5   3        129.65        147.25         9.11 o                         
 -10   5   3        742.37        732.48        11.85 o                         
  -8   5   3        426.18        401.33         6.82 o                         
  -6   5   3       3013.65       3079.96        22.35 o                         
  -4   5   3        565.30        551.87         6.94 o                         
  -2   5   3       2267.63       2139.97        14.69 o                         
   0   5   3        191.02        213.28         3.80 o                         
   2   5   3       2156.37       2090.16        14.29 o                         
   4   5   3        387.05        355.26         5.02 o                         
   6   5   3       2308.52       2339.22        16.86 o                         
   8   5   3        243.89        240.05         5.61 o                         
  10   5   3        667.63        649.62        11.46 o                         
  12   5   3        138.73        143.52         7.07 o                         
  14   5   3        284.00        278.72        11.38 o                         
  16   5   3         50.68         72.78        10.32 o                         
  18   5   3         52.81         55.32        16.22 o                         
 -17   6   3         77.63         76.10        12.47 o                         
 -15   6   3         45.32         40.97        10.61 o                         
 -13   6   3        109.55        100.97        10.15 o                         
 -11   6   3        239.15        240.59         9.66 o                         
  -9   6   3        221.78        227.88         6.28 o                         
  -7   6   3        481.48        475.30         7.37 o                         
  -5   6   3       2328.43       2333.97        17.31 o                         
  -3   6   3       1258.81       1309.72        10.79 o                         
  -1   6   3       1902.10       1933.93        13.07 o                         
   1   6   3       2405.11       2498.79        16.35 o                         
   3   6   3       1569.81       1639.84        12.78 o                         
   5   6   3       3045.58       3097.29        20.71 o                         
   7   6   3        583.28        597.39         6.96 o                         
   9   6   3        354.15        356.12         7.05 o                         
  11   6   3        256.85        264.64         7.96 o                         
  13   6   3        134.45        139.87         7.46 o                         
  15   6   3         45.06         46.06         8.65 o                         
  17   6   3         67.78         70.70        12.10 o                         
 -18   7   3         38.22         92.71        15.81 o                         
 -16   7   3         68.44         73.50        12.48 o                         
 -14   7   3         36.71         26.15        11.43 o                         
 -12   7   3        249.74        253.61        12.38 o                         
 -10   7   3        156.12        142.28         7.58 o                         
  -8   7   3         37.95         39.93         4.47 o                         
  -6   7   3        582.90        603.76         7.35 o                         
  -4   7   3        692.97        697.92         8.64 o                         
  -2   7   3       1749.63       1856.66        13.54 o                         
   0   7   3        668.04        647.88         7.03 o                         
   2   7   3       1320.42       1380.50        11.17 o                         
   4   7   3        532.65        563.91         7.32 o                         
   6   7   3        482.78        464.96         7.37 o                         
   8   7   3         37.03         28.13         3.55 o                         
  10   7   3        231.22        220.28         7.46 o                         
  12   7   3        148.75        155.66         7.47 o                         
  14   7   3         32.12         50.56         7.44 o                         
  16   7   3         68.07         68.28         8.44 o                         
  18   7   3         25.62         28.29        14.48 o                         
 -17   8   3         48.16         54.78        13.24 o                         
 -15   8   3         32.36         33.14        14.81 o                         
 -13   8   3        144.85        162.50        11.22 o                         
 -11   8   3        143.73        146.70        10.25 o                         
  -9   8   3        225.63        207.69         7.50 o                         
  -7   8   3         38.59         38.83         4.43 o                         
  -5   8   3        239.41        236.50         6.46 o                         
  -3   8   3       1152.58       1109.85        11.09 o                         
  -1   8   3       2302.66       2192.21        16.57 o                         
   1   8   3       1823.22       1725.01        12.67 o                         
   3   8   3       1003.59        954.67        10.04 o                         
   5   8   3        418.51        387.12         6.87 o                         
   7   8   3         38.72         34.33         4.34 o                         
   9   8   3        226.98        211.67         6.64 o                         
  11   8   3        123.88        111.04         8.44 o                         
  13   8   3        114.02        116.74         8.31 o                         
  15   8   3         41.46         68.38        14.17 o                         
  17   8   3         47.43         57.25        12.03 o                         
 -16   9   3         72.76         66.19        14.21 o                         
 -14   9   3         83.50         84.46        11.29 o                         
 -12   9   3         79.85         77.71         9.81 o                         
 -10   9   3        220.58        247.69        10.25 o                         
  -8   9   3        225.14        222.49         7.72 o                         
  -6   9   3        355.48        354.44         7.49 o                         
  -4   9   3       1017.50        984.10        11.44 o                         
  -2   9   3        390.59        361.99         6.86 o                         
   0   9   3       1293.69       1236.26        11.18 o                         
   2   9   3        521.45        523.70         7.57 o                         
   4   9   3        975.72        958.89        10.16 o                         
   6   9   3        223.33        238.70         6.93 o                         
   8   9   3        224.70        223.85         8.01 o                         
  10   9   3        247.89        264.98        10.04 o                         
  12   9   3        107.54        115.61         8.41 o                         
  14   9   3        120.47        106.11         9.17 o                         
  16   9   3         58.67         60.87         8.39 o                         
 -15  10   3         40.78         49.12        13.93 o                         
 -13  10   3         30.89         34.10        12.00 o                         
 -11  10   3         86.68         76.39         9.65 o                         
  -9  10   3        253.90        264.02         9.52 o                         
  -7  10   3        221.73        192.24         6.12 o                         
  -5  10   3        678.64        655.68        10.82 o                         
  -3  10   3        233.65        206.70         7.54 o                         
  -1  10   3        397.71        397.73         6.22 o                         
   1  10   3        547.31        554.16         7.47 o                         
   3  10   3        211.26        209.50         7.28 o                         
   5  10   3        755.49        750.56         9.33 o                         
   7  10   3        152.21        137.63         7.09 o                         
   9  10   3        224.76        247.30         9.55 o                         
  11  10   3         67.60         76.79         7.94 o                         
  13  10   3         42.50         54.93         9.26 o                         
  15  10   3         23.78          5.16         9.44 o                         
 -16  11   3         14.17         31.08        16.81 o                         
 -14  11   3         25.57         29.02        13.96 o                         
 -12  11   3         86.20         95.26        16.72 o                         
 -10  11   3         69.72         77.42         8.95 o                         
  -8  11   3        125.18        118.94         7.88 o                         
  -6  11   3        264.84        255.74         8.90 o                         
  -4  11   3        144.33        151.10         7.49 o                         
  -2  11   3        190.63        208.44         5.65 o                         
   0  11   3        168.42        154.04         5.50 o                         
   2  11   3        126.35        133.62         6.84 o                         
   4  11   3         91.36         88.71         6.99 o                         
   6  11   3        249.16        243.10         7.74 o                         
   8  11   3        145.96        141.88         7.82 o                         
  10  11   3         90.96         74.04         8.63 o                         
  12  11   3         68.10         85.27         9.93 o                         
  14  11   3         15.92         22.49        10.18 o                         
  16  11   3          9.81         -5.73        10.50 o                         
 -15  12   3         14.80          2.12        15.24 o                         
 -13  12   3         85.63         85.53        13.52 o                         
 -11  12   3         68.70         65.04        11.51 o                         
  -9  12   3        108.64        103.69         9.69 o                         
  -7  12   3        144.62        151.81         7.89 o                         
  -5  12   3        135.60        152.97         8.07 o                         
  -3  12   3        206.93        219.74         9.23 o                         
  -1  12   3        235.96        247.86         6.67 o                         
   1  12   3        256.83        272.54         8.40 o                         
   3  12   3        229.74        223.80         9.29 o                         
   5  12   3        127.26        152.52         8.69 o                         
   7  12   3        244.49        282.48        12.27 o                         
   9  12   3         80.30         82.18         8.73 o                         
  11  12   3         86.95         96.73        11.21 o                         
  13  12   3         68.94         81.30        14.78 o                         
  15  12   3         24.45         47.69        11.02 o                         
 -14  13   3         12.30        -14.18        14.18 o                         
 -12  13   3         67.77         64.92        14.86 o                         
 -10  13   3         42.39         41.15        11.12 o                         
  -8  13   3        114.45        116.41         9.23 o                         
  -6  13   3        133.21        143.65         9.16 o                         
  -4  13   3        138.53        157.05         8.81 o                         
  -2  13   3        241.88        236.38         8.36 o                         
   0  13   3         56.25         55.21         7.32 o                         
   2  13   3        313.44        321.07        11.37 o                         
   4  13   3        128.25        137.48         8.76 o                         
   6  13   3        108.63        107.36         9.37 o                         
   8  13   3        146.16        174.17        10.55 o                         
  10  13   3         31.10         27.38        10.05 o                         
  12  13   3         85.01         82.10        12.70 o                         
  14  13   3         11.23         24.61        19.71 o                         
 -13  14   3         11.81          7.26        14.37 o                         
 -11  14   3         16.01         -4.09        11.99 o                         
  -9  14   3        120.39        109.19        13.00 o                         
  -7  14   3         31.14         22.53         9.96 o                         
  -5  14   3        286.36        276.58        11.60 o                         
  -3  14   3          4.53         -8.24         8.24 o                         
  -1  14   3        172.28        187.07        10.36 o                         
   1  14   3        120.76        119.97         9.13 o                         
   3  14   3          6.02          8.26         8.13 o                         
   5  14   3        216.36        207.92        11.27 o                         
   7  14   3         36.30         58.21         9.97 o                         
   9  14   3         83.23         65.20        13.47 o                         
  11  14   3         25.80         40.87        12.32 o                         
  13  14   3         13.05         33.60        12.83 o                         
 -12  15   3         24.14         33.58        15.30 o                         
 -10  15   3         23.73         28.48        13.54 o                         
  -8  15   3         40.91         48.76        16.16 o                         
  -6  15   3         44.70         49.51        12.26 o                         
  -4  15   3         75.34         82.74        10.11 o                         
  -2  15   3        115.57        123.83        11.03 o                         
   0  15   3         64.09        100.32        11.27 o                         
   2  15   3         94.22        110.93        10.21 o                         
   4  15   3         54.44         61.44        10.11 o                         
   6  15   3         44.48         48.58        11.43 o                         
   8  15   3         32.32         42.22        11.56 o                         
  10  15   3         40.73         24.81        13.88 o                         
  12  15   3         14.69         19.55        13.52 o                         
 -11  16   3          9.99         25.53        22.11 o                         
  -9  16   3         58.81         65.82        14.40 o                         
  -7  16   3         67.21         71.05        13.59 o                         
  -5  16   3         50.37         64.55        11.28 o                         
  -3  16   3         41.06         32.38        12.30 o                         
  -1  16   3         35.23         31.93        12.46 o                         
   1  16   3         21.80         35.33        12.71 o                         
   3  16   3         53.61         57.98        13.06 o                         
   5  16   3         63.08         74.59        12.47 o                         
   7  16   3         67.90         79.63        13.34 o                         
   9  16   3         72.58         81.12        13.86 o                         
  11  16   3         14.49         22.09        17.64 o                         
  -8  17   3         48.15         69.87        15.40 o                         
  -6  17   3         67.48         48.73        15.49 o                         
  -4  17   3         31.74         46.07        13.02 o                         
  -2  17   3        128.80        156.55        13.84 o                         
   0  17   3          5.94         12.49        11.95 o                         
   2  17   3        150.99        160.07        13.93 o                         
   4  17   3         31.26         21.27        12.17 o                         
   6  17   3         77.64         83.39        13.49 o                         
   8  17   3         48.77         69.10        15.40 o                         
  -7  18   3         26.05         60.95        17.75 o                         
  -5  18   3         52.29         26.56        15.50 o                         
  -3  18   3         12.76         -2.25        14.09 o                         
  -1  18   3         18.09         11.37        13.19 o                         
   1  18   3         13.44         -4.28        13.34 o                         
   3  18   3         20.64         31.83        14.13 o                         
   5  18   3         30.55         37.41        17.61 o                         
   7  18   3         38.75        100.23        24.90 o                         
  -4  19   3         18.94         23.20        16.69 o                         
  -2  19   3         17.35         34.06        15.34 o                         
   0  19   3         17.51        -16.05        16.05 o                         
   2  19   3          9.73         27.75        18.34 o                         
   4  19   3         16.40         -0.30        15.38 o                         
   0   0   4      18356.50      18289.27       131.78 o                         
   2   0   4        495.47        473.64         6.05 o                         
   4   0   4       4214.83       4309.30        27.12 o                         
   6   0   4        332.42        295.28         5.59 o                         
   8   0   4        213.52        227.65         6.02 o                         
  10   0   4        342.96        333.96         7.86 o                         
  12   0   4        184.36        163.21         8.78 o                         
  14   0   4        165.78        177.32        11.69 o                         
  16   0   4         44.97         27.95        10.53 o                         
  18   0   4         34.65         39.33        16.47 o                         
 -17   1   4         66.61         54.47        13.41 o                         
 -15   1   4         60.83         67.46        11.54 o                         
 -13   1   4        307.89        319.23        13.40 o                         
 -11   1   4        466.84        465.71        11.64 o                         
  -9   1   4        610.65        556.49         6.46 o                         
  -7   1   4        684.53        627.82         8.04 o                         
  -5   1   4       1060.31       1045.04         9.13 o                         
  -3   1   4        315.85        327.20         5.72 o                         
  -1   1   4       1115.61       1094.29         9.41 o                         
   1   1   4       1121.96       1113.20        10.61 o                         
   3   1   4        268.89        286.45         5.17 o                         
   5   1   4       1079.35       1052.87         8.89 o                         
   7   1   4        447.87        403.13         7.37 o                         
   9   1   4        743.59        703.39         8.81 o                         
  11   1   4        541.71        511.74        10.94 o                         
  13   1   4        246.97        257.26        12.96 o                         
  15   1   4        107.76        103.53        11.27 o                         
  17   1   4         43.55         57.01        11.70 o                         
 -18   2   4         18.09         38.85        14.62 o                         
 -16   2   4         33.79         38.16        11.76 o                         
 -14   2   4        157.79        169.15        10.86 o                         
 -12   2   4        207.17        216.76        11.46 o                         
 -10   2   4         90.69         88.24         6.34 o                         
  -8   2   4        433.31        448.02         7.59 o                         
  -6   2   4        711.92        656.58         8.24 o                         
  -4   2   4       1318.91       1308.01        11.41 o                         
  -2   2   4       3589.50       3619.16        22.53 o                         
   0   2   4        502.18        473.49         5.71 o                         
   2   2   4       3589.18       3639.88        23.59 o                         
   4   2   4       1282.95       1296.58        10.68 o                         
   6   2   4        400.12        364.10         6.32 o                         
   8   2   4        379.16        418.40         7.21 o                         
  10   2   4         63.48         54.19         4.77 o                         
  12   2   4        160.08        155.33         8.31 o                         
  14   2   4        185.64        177.69        11.74 o                         
  16   2   4         39.69         51.82        11.34 o                         
  18   2   4         19.00          4.88        15.66 o                         
 -17   3   4         12.12        -12.26        12.26 o                         
 -15   3   4        107.38        107.63        12.06 o                         
 -13   3   4         66.19         82.35        10.60 o                         
 -11   3   4        509.76        455.77        13.88 o                         
  -9   3   4        401.14        366.07         7.84 o                         
  -7   3   4        980.35        929.09        10.46 o                         
  -5   3   4        343.64        313.29         5.92 o                         
  -3   3   4       1586.59       1579.16        13.35 o                         
  -1   3   4        271.06        275.69         4.29 o                         
   1   3   4        314.71        331.86         5.88 o                         
   3   3   4       1582.19       1558.20        12.22 o                         
   5   3   4        339.71        310.63         6.50 o                         
   7   3   4       1457.95       1380.83        12.58 o                         
   9   3   4        355.23        327.97         7.93 o                         
  11   3   4        652.69        619.30        11.65 o                         
  13   3   4         81.64         82.54         7.97 o                         
  15   3   4         78.24         91.58        10.54 o                         
  17   3   4         12.62         27.45        11.56 o                         
 -18   4   4         20.35         -1.08        16.65 o                         
 -16   4   4         28.89         11.00        12.21 o                         
 -14   4   4        216.57        239.86        14.27 o                         
 -12   4   4        133.38        134.17        10.30 o                         
 -10   4   4        766.64        712.09        12.93 o                         
  -8   4   4        210.63        215.93         6.46 o                         
  -6   4   4        766.78        714.18         9.17 o                         
  -4   4   4       1214.78       1197.56        11.50 o                         
  -2   4   4       1290.71       1280.65        11.57 o                         
   0   4   4       4225.92       4328.92        25.78 o                         
   2   4   4       1330.77       1315.14        11.31 o                         
   4   4   4       1215.44       1210.96        11.19 o                         
   6   4   4        642.42        598.01         9.11 o                         
   8   4   4        273.81        257.10         6.26 o                         
  10   4   4        472.61        446.32        10.43 o                         
  12   4   4        178.60        166.73         8.98 o                         
  14   4   4        120.98        137.12        12.80 o                         
  16   4   4         48.74         36.23        12.10 o                         
  18   4   4         25.56          2.52        13.76 o                         
 -17   5   4         28.02         36.96        14.73 o                         
 -15   5   4         53.68         69.41        13.22 o                         
 -13   5   4        128.98        118.48        11.11 o                         
 -11   5   4        122.86        125.71        10.22 o                         
  -9   5   4        310.61        312.19         7.99 o                         
  -7   5   4         40.47         43.30         4.60 o                         
  -5   5   4        706.86        702.50         8.46 o                         
  -3   5   4        332.94        313.45         6.57 o                         
  -1   5   4       1082.96       1057.11         9.47 o                         
   1   5   4       1063.26       1045.73         9.60 o                         
   3   5   4        334.24        309.60         5.55 o                         
   5   5   4        705.18        684.76         7.96 o                         
   7   5   4         43.42         39.24         3.41 o                         
   9   5   4        343.82        337.09        10.41 o                         
  11   5   4        215.10        214.52         7.77 o                         
  13   5   4         96.69         86.27         9.39 o                         
  15   5   4         59.24         88.31        11.66 o                         
  17   5   4         18.67         19.97        13.04 o                         
 -16   6   4         13.00         12.94        14.15 o                         
 -14   6   4         64.99         68.08        13.32 o                         
 -12   6   4        241.10        248.63        12.87 o                         
 -10   6   4         32.89         24.99         7.70 o                         
  -8   6   4        725.50        637.56         9.55 o                         
  -6   6   4        169.91        146.11         6.50 o                         
  -4   6   4        641.32        593.12         8.52 o                         
  -2   6   4        402.93        362.23         5.79 o                         
   0   6   4        325.94        298.32         5.17 o                         
   2   6   4        714.53        658.64         6.73 o                         
   4   6   4        776.40        729.00         8.83 o                         
   6   6   4        171.64        160.26         6.60 o                         
   8   6   4        613.51        537.51         8.15 o                         
  10   6   4         54.55         57.04         6.44 o                         
  12   6   4        149.28        142.15         8.02 o                         
  14   6   4         73.83         67.04        11.77 o                         
  16   6   4          8.25         29.18        16.54 o                         
 -17   7   4          3.82          4.32        15.39 o                         
 -15   7   4         23.74         28.68        13.51 o                         
 -13   7   4         57.80         38.96        11.04 o                         
 -11   7   4        263.88        270.05        12.60 o                         
  -9   7   4         66.38         55.75         6.72 o                         
  -7   7   4       1006.78        986.47        13.21 o                         
  -5   7   4         41.80         42.85         4.66 o                         
  -3   7   4       1453.75       1410.64        13.65 o                         
  -1   7   4        446.53        401.92         6.52 o                         
   1   7   4        679.44        630.54         6.94 o                         
   3   7   4        969.05        945.20         9.02 o                         
   5   7   4         40.28         51.15         4.93 o                         
   7   7   4       1003.38        984.13        11.89 o                         
   9   7   4        113.39         88.11         6.22 o                         
  11   7   4        272.03        281.16        13.26 o                         
  13   7   4         78.23         75.51         9.83 o                         
  15   7   4         20.58         10.57        11.82 o                         
  17   7   4          3.51         36.07        17.14 o                         
 -16   8   4         27.36          0.43        15.34 o                         
 -14   8   4         86.76         81.06        14.32 o                         
 -12   8   4        143.49        178.25        14.83 o                         
 -10   8   4        503.58        480.28        19.95 o                         
  -8   8   4        380.02        384.93        10.56 o                         
  -6   8   4        617.45        552.88         9.27 o                         
  -4   8   4        275.14        258.62         7.87 o                         
  -2   8   4        398.31        410.44         7.65 o                         
   0   8   4        203.12        220.93         5.08 o                         
   2   8   4        456.53        472.61         7.23 o                         
   4   8   4        212.31        204.52         5.96 o                         
   6   8   4        728.83        639.29         8.73 o                         
   8   8   4        381.00        374.25        10.00 o                         
  10   8   4        457.92        422.67        12.92 o                         
  12   8   4        122.05        128.94        11.49 o                         
  14   8   4         76.52        104.48        11.73 o                         
  16   8   4         24.98         19.42        19.01 o                         
 -15   9   4         42.71         58.85        17.53 o                         
 -13   9   4         12.77          5.71        12.75 o                         
 -11   9   4         66.95         51.83        13.80 o                         
  -9   9   4        103.58         96.20         8.59 o                         
  -7   9   4        112.89        112.03         8.08 o                         
  -5   9   4        341.92        331.77         8.68 o                         
  -3   9   4        352.93        331.61         8.08 o                         
  -1   9   4        739.46        704.23         9.84 o                         
   1   9   4        606.11        570.47         7.44 o                         
   3   9   4        397.31        372.54         7.50 o                         
   5   9   4        307.80        309.76         7.61 o                         
   7   9   4         66.26         70.46         6.13 o                         
   9   9   4        102.56         86.73         8.06 o                         
  11   9   4         96.77         86.60        10.08 o                         
  13   9   4         13.50         26.28        13.78 o                         
  15   9   4         50.24         68.86        14.32 o                         
 -14  10   4         34.38         36.76        13.19 o                         
 -12  10   4         45.73         30.84        14.19 o                         
 -10  10   4         98.78        149.89        12.26 o                         
  -8  10   4        455.56        430.19        12.80 o                         
  -6  10   4         58.01         62.07         7.43 o                         
  -4  10   4        470.42        410.91         9.28 o                         
  -2  10   4         61.90         55.60         5.91 o                         
   0  10   4        336.70        331.74         7.81 o                         
   2  10   4         88.46         89.51         5.84 o                         
   4  10   4        766.38        706.63        14.31 o                         
   6  10   4         35.08         33.83         6.24 o                         
   8  10   4        503.88        474.10        12.29 o                         
  10  10   4         99.37        133.23        10.96 o                         
  12  10   4         43.81         37.90        11.75 o                         
  14  10   4         33.70         26.00        18.61 o                         
 -13  11   4         80.26         55.53        14.10 o                         
 -11  11   4         12.03          2.87        13.32 o                         
  -9  11   4         97.55        105.53        10.98 o                         
  -7  11   4        268.76        299.11        11.89 o                         
  -5  11   4        218.80        210.89         9.22 o                         
  -3  11   4        654.87        600.44        11.72 o                         
  -1  11   4        541.37        544.79        11.33 o                         
   1  11   4        465.63        467.45         9.98 o                         
   3  11   4        509.11        469.03        11.55 o                         
   5  11   4        125.27        130.32         8.22 o                         
   7  11   4        259.56        263.37        11.26 o                         
   9  11   4         67.08         52.84        10.31 o                         
  11  11   4         11.93         16.01        12.62 o                         
  13  11   4         82.07         64.06        13.76 o                         
 -14  12   4          9.22         32.34        17.97 o                         
 -12  12   4         69.49         84.24        13.11 o                         
 -10  12   4         42.73         53.35        16.22 o                         
  -8  12   4        124.08        129.73        10.83 o                         
  -6  12   4        147.14        148.61        10.11 o                         
  -4  12   4        177.20        181.24         9.34 o                         
  -2  12   4        164.90        161.29         8.46 o                         
   0  12   4        188.95        172.54         9.49 o                         
   2  12   4        211.73        226.95         9.24 o                         
   4  12   4        132.69        111.88         8.39 o                         
   6  12   4        237.71        244.37        10.69 o                         
   8  12   4        144.27        128.93        12.22 o                         
  10  12   4         44.46         33.77        10.74 o                         
  12  12   4         69.18         58.56        13.74 o                         
  14  12   4          6.91         17.44        14.51 o                         
 -13  13   4          7.57         27.76        15.99 o                         
 -11  13   4         81.72         87.91        13.23 o                         
  -9  13   4         13.66         18.24        11.11 o                         
  -7  13   4         76.76         68.88        12.40 o                         
  -5  13   4         96.31         86.62        10.09 o                         
  -3  13   4         82.95         73.84         8.81 o                         
  -1  13   4        247.46        272.04        11.57 o                         
   1  13   4        310.58        341.49        13.11 o                         
   3  13   4         65.61         74.06        10.91 o                         
   5  13   4        129.36        130.11         9.94 o                         
   7  13   4         57.37         36.11        12.73 o                         
   9  13   4         12.71         -3.91        11.92 o                         
  11  13   4         79.78        113.70        13.45 o                         
  13  13   4          7.53         19.64        17.84 o                         
 -12  14   4          6.70        -14.87        14.87 o                         
 -10  14   4         34.13         39.55        14.23 o                         
  -8  14   4         77.49        113.69        12.95 o                         
  -6  14   4         76.18         62.52        13.33 o                         
  -4  14   4        121.65        112.04        11.74 o                         
  -2  14   4        182.73        176.92        11.32 o                         
   0  14   4        163.91        182.38        11.10 o                         
   2  14   4        155.37        163.93        11.20 o                         
   4  14   4        217.79        226.59        13.97 o                         
   6  14   4         66.96         63.87        12.32 o                         
   8  14   4         88.60        105.22        12.62 o                         
  10  14   4         34.87         33.48        13.33 o                         
  12  14   4          8.94         11.30        15.26 o                         
  -9  15   4         50.04         42.99        15.00 o                         
  -7  15   4         19.57         18.36        12.59 o                         
  -5  15   4         60.56         44.85        13.24 o                         
  -3  15   4         77.33         79.44        11.60 o                         
  -1  15   4        107.78        124.99        12.10 o                         
   1  15   4         60.79         68.68        11.14 o                         
   3  15   4        106.37        115.28        12.51 o                         
   5  15   4         54.63         51.11        12.75 o                         
   7  15   4         22.43         31.88        13.83 o                         
   9  15   4         42.11         48.92        14.69 o                         
  -8  16   4         25.59         21.35        16.51 o                         
  -6  16   4          8.10         12.39        13.22 o                         
  -4  16   4         48.99         49.63        14.69 o                         
  -2  16   4         39.69         32.21        12.54 o                         
   0  16   4         46.65         20.55        12.80 o                         
   2  16   4         33.34         32.49        11.13 o                         
   4  16   4         29.22         30.67        13.44 o                         
   6  16   4         12.61         16.07        14.22 o                         
   8  16   4         27.88         43.37        14.89 o                         
  -7  17   4          3.33        -15.62        15.62 o                         
  -5  17   4         18.56         26.58        14.48 o                         
  -3  17   4         13.25          0.37        15.51 o                         
  -1  17   4         43.41         33.94        18.45 o                         
   1  17   4         66.92         73.95        16.54 o                         
   3  17   4         12.51         24.01        12.89 o                         
   5  17   4         27.91         39.18        14.95 o                         
   7  17   4          3.82          7.12        17.22 o                         
  -4  18   4         25.05         44.42        17.90 o                         
  -2  18   4         19.18         -4.63        14.67 o                         
   0  18   4         34.09         48.83        15.55 o                         
   2  18   4         18.26         24.46        15.90 o                         
   4  18   4         19.48         13.00        20.25 o                         
   1   0   5        706.73        686.36         8.46 o                         
   3   0   5       2528.51       2394.96        17.80 o                         
   5   0   5        293.80        275.85         6.57 o                         
   7   0   5       3398.72       3191.40        21.89 o                         
   9   0   5         15.40         12.10         6.39 o                         
  11   0   5        160.41        186.71        11.11 o                         
  13   0   5         51.31         65.07        14.49 o                         
  15   0   5         11.81         19.54        12.29 o                         
  17   0   5          0.16          5.41        13.17 o                         
 -16   1   5         17.42         24.23        14.19 o                         
 -14   1   5        301.95        277.63        14.78 o                         
 -12   1   5         18.00         19.39         9.54 o                         
 -10   1   5        695.82        657.64        15.05 o                         
  -8   1   5         26.30         33.45         6.33 o                         
  -6   1   5        917.73        868.26        10.66 o                         
  -4   1   5        593.18        602.46         9.23 o                         
  -2   1   5        140.46        150.21         5.03 o                         
   0   1   5        701.63        697.10         8.81 o                         
   2   1   5        102.85        121.69         4.92 o                         
   4   1   5        342.88        351.35         6.96 o                         
   6   1   5        519.80        485.44         7.67 o                         
   8   1   5         28.53         28.22         5.57 o                         
  10   1   5        389.42        366.32        12.04 o                         
  12   1   5         10.85          9.91         9.14 o                         
  14   1   5        222.40        258.46        16.66 o                         
  16   1   5         12.21         15.15        11.98 o                         
 -17   2   5         51.97         48.64        14.72 o                         
 -15   2   5         31.73         48.89        13.19 o                         
 -13   2   5         38.02         25.03        11.98 o                         
 -11   2   5        244.23        237.06        12.58 o                         
  -9   2   5        153.88        170.65         8.90 o                         
  -7   2   5        510.22        500.53         9.03 o                         
  -5   2   5         41.16         27.19         4.54 o                         
  -3   2   5         65.55         65.60         5.25 o                         
  -1   2   5        111.72        110.76         5.05 o                         
   1   2   5        150.43        162.84         5.42 o                         
   3   2   5         45.09         42.68         4.59 o                         
   5   2   5         68.95         68.29         4.49 o                         
   7   2   5        525.75        498.54         9.65 o                         
   9   2   5        116.35        130.02         7.33 o                         
  11   2   5        282.90        285.44        11.56 o                         
  13   2   5         50.59         49.24        13.74 o                         
  15   2   5         36.88         70.67        13.44 o                         
  17   2   5         57.67         56.02        15.39 o                         
 -16   3   5         19.41         28.71        17.02 o                         
 -14   3   5         97.35         95.64        12.93 o                         
 -12   3   5         19.20         15.35         9.76 o                         
 -10   3   5        309.87        312.19        11.88 o                         
  -8   3   5        435.84        405.66        10.98 o                         
  -6   3   5        329.08        326.06         9.03 o                         
  -4   3   5       1827.23       1705.52        18.59 o                         
  -2   3   5         42.76         39.19         5.16 o                         
   0   3   5       2507.54       2401.73        18.49 o                         
   2   3   5         63.02         74.64         4.78 o                         
   4   3   5       3094.22       2886.08        23.19 o                         
   6   3   5        457.98        463.91        10.65 o                         
   8   3   5        725.29        693.49        12.89 o                         
  10   3   5        464.62        448.97        12.07 o                         
  12   3   5         34.25         52.99        10.28 o                         
  14   3   5        159.05        157.97        12.67 o                         
  16   3   5         13.19         46.35        13.65 o                         
 -15   4   5         25.70         40.19        13.51 o                         
 -13   4   5         60.75         64.78        13.14 o                         
 -11   4   5        163.41        160.56        11.41 o                         
  -9   4   5        327.20        348.66        11.13 o                         
  -7   4   5       2094.75       2039.91        21.38 o                         
  -5   4   5        646.58        622.42         9.90 o                         
  -3   4   5       3107.91       2880.72        22.59 o                         
  -1   4   5        346.62        364.34         8.35 o                         
   1   4   5        599.42        635.05         9.31 o                         
   3   4   5       1834.40       1687.00        14.50 o                         
   5   4   5        633.86        642.79        10.05 o                         
   7   4   5       1626.23       1572.25        18.95 o                         
   9   4   5        185.53        222.63         8.96 o                         
  11   4   5         93.40        102.96         9.40 o                         
  13   4   5         40.15         72.27        11.99 o                         
  15   4   5         29.89         43.91        14.86 o                         
 -16   5   5         89.43         82.65        16.41 o                         
 -14   5   5        135.11        134.55        14.85 o                         
 -12   5   5        113.68        108.44        12.93 o                         
 -10   5   5        148.70        149.89        11.27 o                         
  -8   5   5        228.03        227.50         9.28 o                         
  -6   5   5        214.79        222.22         8.05 o                         
  -4   5   5        645.39        647.80         9.96 o                         
  -2   5   5         65.99         65.32         5.37 o                         
   0   5   5        300.43        285.01         7.11 o                         
   2   5   5         40.09         46.10         4.52 o                         
   4   5   5        656.63        622.80        10.38 o                         
   6   5   5        122.78        131.89         7.39 o                         
   8   5   5        385.24        384.13        11.37 o                         
  10   5   5         85.91         92.93         8.80 o                         
  12   5   5        130.60        143.13        12.24 o                         
  14   5   5        114.04         92.10        15.66 o                         
  16   5   5         51.34         31.73        14.60 o                         
 -15   6   5         35.28         40.01        13.26 o                         
 -13   6   5         59.44         76.44        15.01 o                         
 -11   6   5        263.13        280.36        14.24 o                         
  -9   6   5         20.35         26.20         7.75 o                         
  -7   6   5        288.24        271.08        10.39 o                         
  -5   6   5        125.03        125.85         6.53 o                         
  -3   6   5        452.50        480.43         9.53 o                         
  -1   6   5        522.35        497.02         9.85 o                         
   1   6   5        923.28        883.80        10.67 o                         
   3   6   5        324.15        340.60         7.68 o                         
   5   6   5        219.43        216.28         6.93 o                         
   7   6   5        482.69        446.58        12.18 o                         
   9   6   5         18.89         15.23         7.72 o                         
  11   6   5        424.15        422.17        17.52 o                         
  13   6   5        102.41         94.39        12.98 o                         
  15   6   5         56.46         71.09        14.74 o                         
 -14   7   5         33.68         44.89        13.91 o                         
 -12   7   5         21.77         26.41        12.56 o                         
 -10   7   5        253.80        256.10        13.18 o                         
  -8   7   5        115.82        113.24         9.35 o                         
  -6   7   5        481.50        440.02        10.46 o                         
  -4   7   5       1617.16       1560.04        17.02 o                         
  -2   7   5        522.23        543.27        11.02 o                         
   0   7   5       3384.43       3217.26        22.94 o                         
   2   7   5        505.82        508.50         8.88 o                         
   4   7   5       2085.30       2034.43        19.96 o                         
   6   7   5        286.22        286.33        11.58 o                         
   8   7   5        194.75        200.31        11.29 o                         
  10   7   5        180.39        183.99        11.19 o                         
  12   7   5         19.45         27.65        11.59 o                         
  14   7   5         40.48         32.52        17.55 o                         
 -15   8   5         59.40        124.77        17.18 o                         
 -13   8   5        181.38        187.88        15.09 o                         
 -11   8   5         50.67         49.99        12.53 o                         
  -9   8   5        219.46        207.51        12.70 o                         
  -7   8   5        197.96        208.78         9.90 o                         
  -5   8   5        380.54        369.59         9.42 o                         
  -3   8   5        734.48        686.62        12.71 o                         
  -1   8   5         32.45         40.97         5.27 o                         
   1   8   5         29.31         31.75         4.59 o                         
   3   8   5        439.71        414.01        10.24 o                         
   5   8   5        225.17        265.95        10.16 o                         
   7   8   5        117.71        119.39         9.82 o                         
   9   8   5        131.48        109.32        11.96 o                         
  11   8   5         75.34         90.67        12.87 o                         
  13   8   5        102.79        110.68        19.70 o                         
  15   8   5        102.99        157.66        16.28 o                         
 -14   9   5         52.19         58.17        15.38 o                         
 -12   9   5         38.23         37.39        14.08 o                         
 -10   9   5         32.47         26.10        11.78 o                         
  -8   9   5        131.05        119.02         9.82 o                         
  -6   9   5         19.63         22.50         7.95 o                         
  -4   9   5        184.68        197.13         8.33 o                         
  -2   9   5        118.56        124.22         8.10 o                         
   0   9   5         13.76         23.44         5.56 o                         
   2   9   5        157.37        161.96         7.57 o                         
   4   9   5        326.85        346.54        11.09 o                         
   6   9   5         21.24         30.79         8.34 o                         
   8   9   5        220.02        211.44        12.22 o                         
  10   9   5         27.56         17.61        10.80 o                         
  12   9   5         41.88         53.65        13.37 o                         
  14   9   5         57.67         50.25        17.24 o                         
 -13  10   5         11.85         25.66        13.72 o                         
 -11  10   5        105.91        137.98        14.60 o                         
  -9  10   5         27.93         29.13        12.64 o                         
  -7  10   5        178.28        206.01        10.46 o                         
  -5  10   5         86.70         91.98         8.98 o                         
  -3  10   5        458.34        470.24        12.93 o                         
  -1  10   5        388.18        386.68        10.93 o                         
   1  10   5        693.77        666.52        13.07 o                         
   3  10   5        305.97        309.43        11.25 o                         
   5  10   5        150.12        142.71        11.12 o                         
   7  10   5        253.23        279.83        12.91 o                         
   9  10   5         32.65         55.92        11.96 o                         
  11  10   5        188.90        199.38        15.08 o                         
  13  10   5         12.27         28.21        15.55 o                         
 -12  11   5         35.52         19.92        14.07 o                         
 -10  11   5        189.03        202.57        16.41 o                         
  -8  11   5         76.76         76.24        12.35 o                         
  -6  11   5        425.57        375.51        14.03 o                         
  -4  11   5         95.20         85.01         8.32 o                         
  -2  11   5        278.77        288.13        10.74 o                         
   0  11   5        161.73        186.70         9.56 o                         
   2  11   5        239.52        244.16        11.66 o                         
   4  11   5        166.66        179.04        11.37 o                         
   6  11   5        262.28        273.02        13.50 o                         
   8  11   5         51.81         44.06        11.81 o                         
  10  11   5        105.90        116.60        16.57 o                         
  12  11   5         25.94         53.56        19.92 o                         
 -11  12   5         25.86          8.37        13.60 o                         
  -9  12   5         42.29         47.34        13.21 o                         
  -7  12   5         17.92         30.61        11.95 o                         
  -5  12   5        128.58        130.37        10.77 o                         
  -3  12   5         36.44         27.82         9.37 o                         
  -1  12   5         10.29         16.49        10.86 o                         
   1  12   5         17.43         24.18         9.37 o                         
   3  12   5         20.41         19.11         9.58 o                         
   5  12   5        111.87        153.30        14.38 o                         
   7  12   5         20.36         21.13        11.38 o                         
   9  12   5         38.43         58.08        16.03 o                         
  11  12   5         35.45         84.30        16.66 o                         
 -10  13   5         11.93        -13.43        14.05 o                         
  -8  13   5        103.35         98.33        15.00 o                         
  -6  13   5        102.37        129.42        13.00 o                         
  -4  13   5         40.68         37.55        12.18 o                         
  -2  13   5         51.90         33.96        10.05 o                         
   0  13   5         53.53         50.93        11.88 o                         
   2  13   5         39.25         41.87        13.14 o                         
   4  13   5         60.97         31.17        12.64 o                         
   6  13   5         59.61         64.86        12.61 o                         
   8  13   5        182.50        177.55        15.13 o                         
  10  13   5         11.73         25.61        13.95 o                         
  -9  14   5         57.62         61.99        15.52 o                         
  -7  14   5         39.69         28.00        14.36 o                         
  -5  14   5        114.58         99.48        13.40 o                         
  -3  14   5        157.11        158.99        14.17 o                         
  -1  14   5        220.77        220.21        14.64 o                         
   1  14   5        300.73        278.67        16.38 o                         
   3  14   5         96.02         98.71        13.35 o                         
   5  14   5        135.89        111.34        15.61 o                         
   7  14   5         33.63         67.71        14.80 o                         
   9  14   5         51.88         80.16        16.38 o                         
  -8  15   5        102.96        112.37        17.87 o                         
  -6  15   5         56.91         49.12        15.57 o                         
  -4  15   5         30.23         62.60        14.47 o                         
  -2  15   5         35.71         23.48        13.45 o                         
   0  15   5         12.74          9.06        14.07 o                         
   2  15   5         30.40         69.62        13.23 o                         
   4  15   5         26.60         19.25        15.64 o                         
   6  15   5         35.19         56.45        14.67 o                         
   8  15   5         59.27         44.69        15.98 o                         
  -5  16   5         51.20         55.89        16.58 o                         
  -3  16   5         13.55         64.06        17.09 o                         
  -1  16   5         12.23         16.05        15.96 o                         
   1  16   5         17.21          2.12        14.65 o                         
   3  16   5         19.76         23.49        15.06 o                         
   5  16   5         89.32         75.99        17.20 o                         
  -2  17   5         58.33         67.21        17.98 o                         
   0  17   5          0.14         12.37        21.92 o                         
   2  17   5         52.54         73.85        16.78 o                         
   0   0   6          6.27         16.73         7.46 o                         
   2   0   6        147.59        149.58         6.72 o                         
   4   0   6        109.32        107.82         6.83 o                         
   6   0   6        230.84        218.88         8.65 o                         
   8   0   6        100.15         92.20         8.73 o                         
  10   0   6        120.94        126.79        12.08 o                         
  12   0   6        195.50        215.35        15.09 o                         
  14   0   6          2.42         13.85        14.89 o                         
 -15   1   6         33.90         57.34        15.19 o                         
 -13   1   6         25.75         37.55        15.04 o                         
 -11   1   6         47.69         48.83        12.25 o                         
  -9   1   6         79.69         65.38         9.97 o                         
  -7   1   6         13.79         13.02         7.60 o                         
  -5   1   6        341.67        350.73        10.84 o                         
  -3   1   6        240.05        260.17         9.27 o                         
  -1   1   6        939.04        926.39        12.73 o                         
   1   1   6        940.92        948.81        12.89 o                         
   3   1   6        245.64        266.53         8.06 o                         
   5   1   6        390.65        388.10         8.79 o                         
   7   1   6         14.04          4.59         8.17 o                         
   9   1   6        136.99        123.55        11.15 o                         
  11   1   6         81.71         84.14        12.34 o                         
  13   1   6         27.15         50.19        13.19 o                         
  15   1   6         56.99        103.20        17.92 o                         
 -14   2   6         44.83         44.10        20.21 o                         
 -12   2   6        160.64        155.87        14.57 o                         
 -10   2   6         97.23        110.53        12.20 o                         
  -8   2   6        125.12        117.31         9.69 o                         
  -6   2   6        234.39        234.96         9.00 o                         
  -4   2   6        314.39        346.85        10.19 o                         
  -2   2   6       1071.97       1108.38        14.78 o                         
   0   2   6        145.32        157.37         7.86 o                         
   2   2   6       1073.05       1115.55        14.33 o                         
   4   2   6        281.54        285.06         9.13 o                         
   6   2   6        169.88        179.63         8.95 o                         
   8   2   6        110.73        104.70         8.95 o                         
  10   2   6        101.75        119.78        12.92 o                         
  12   2   6        143.41        166.58        16.11 o                         
  14   2   6         34.25         29.28        14.78 o                         
 -15   3   6         50.17         49.72        15.04 o                         
 -13   3   6         23.47         29.04        12.87 o                         
 -11   3   6         97.64        110.76        13.35 o                         
  -9   3   6        174.77        186.61        12.20 o                         
  -7   3   6         37.98         33.37         7.26 o                         
  -5   3   6         99.84         99.97         7.24 o                         
  -3   3   6        121.99        117.54         7.92 o                         
  -1   3   6        242.79        259.06        10.11 o                         
   1   3   6        236.28        257.39         8.29 o                         
   3   3   6        122.69        125.44         7.21 o                         
   5   3   6         78.43         82.44         7.79 o                         
   7   3   6         27.24         35.66         8.59 o                         
   9   3   6        196.69        229.66        15.05 o                         
  11   3   6         63.10         56.76        12.42 o                         
  13   3   6         39.22         47.49        13.76 o                         
  15   3   6         36.09         76.45        18.12 o                         
 -14   4   6         24.97         30.37        17.56 o                         
 -12   4   6        112.47        117.82        14.27 o                         
 -10   4   6         30.88         19.43        11.80 o                         
  -8   4   6         81.19         81.21        10.16 o                         
  -6   4   6        178.99        196.92         9.15 o                         
  -4   4   6         83.89         74.74         7.49 o                         
  -2   4   6        283.76        271.80        10.06 o                         
   0   4   6        103.81        109.72         6.97 o                         
   2   4   6        316.88        325.87         9.71 o                         
   4   4   6         84.11         81.19         7.04 o                         
   6   4   6        186.28        185.11         9.70 o                         
   8   4   6        136.53        159.07        10.62 o                         
  10   4   6         44.92         45.14        13.94 o                         
  12   4   6        127.57        119.65        17.11 o                         
  14   4   6         16.43         31.58        16.69 o                         
 -13   5   6         74.13         79.79        13.47 o                         
 -11   5   6         15.47         21.05        12.93 o                         
  -9   5   6        166.28        178.53        14.61 o                         
  -7   5   6         64.26         67.48         8.65 o                         
  -5   5   6        337.53        325.52        10.37 o                         
  -3   5   6         81.35         79.74         7.75 o                         
  -1   5   6        388.10        392.67        12.68 o                         
   1   5   6        340.22        339.81        10.13 o                         
   3   5   6        103.92        106.11         7.87 o                         
   5   5   6        336.82        322.89        12.39 o                         
   7   5   6         65.24         56.31         9.32 o                         
   9   5   6        147.76        141.15        13.71 o                         
  11   5   6         11.39         20.39        12.83 o                         
  13   5   6         50.53         53.97        16.28 o                         
 -14   6   6         18.31          9.93        15.14 o                         
 -12   6   6         73.64         85.47        14.26 o                         
 -10   6   6         20.54         19.21        13.28 o                         
  -8   6   6        215.93        235.14        13.72 o                         
  -6   6   6         16.21         18.77         7.95 o                         
  -4   6   6        189.77        194.60         9.19 o                         
  -2   6   6        162.28        168.11         8.63 o                         
   0   6   6        232.83        219.74        10.72 o                         
   2   6   6        231.16        239.64         9.24 o                         
   4   6   6        180.64        194.18        10.89 o                         
   6   6   6         16.28         18.79         8.76 o                         
   8   6   6        162.38        160.71        12.69 o                         
  10   6   6         26.54         38.71        11.32 o                         
  12   6   6         57.72         74.06        14.69 o                         
  14   6   6         12.81        -10.23        18.35 o                         
 -13   7   6         24.70         31.07        14.37 o                         
 -11   7   6         79.87         73.05        14.33 o                         
  -9   7   6        131.17        124.00        14.23 o                         
  -7   7   6         26.74         21.95         9.29 o                         
  -5   7   6         62.61         70.47         7.82 o                         
  -3   7   6         26.17         22.95         6.97 o                         
  -1   7   6         13.69         32.02         8.06 o                         
   1   7   6         13.65         35.81         7.57 o                         
   3   7   6         36.25         45.95         8.03 o                         
   5   7   6         62.28         73.41         9.22 o                         
   7   7   6         26.05         18.51        11.27 o                         
   9   7   6        171.92        165.12        12.99 o                         
  11   7   6         48.72         31.73        13.81 o                         
  13   7   6         40.46         85.08        15.34 o                         
 -12   8   6         11.31         -7.78        14.04 o                         
 -10   8   6         62.82         60.54        13.17 o                         
  -8   8   6         61.23         61.77        12.08 o                         
  -6   8   6        165.17        191.42        14.11 o                         
  -4   8   6        134.83        128.72         9.21 o                         
  -2   8   6        117.56        116.86         9.04 o                         
   0   8   6         99.49         88.10         9.08 o                         
   2   8   6        130.31        143.79        11.74 o                         
   4   8   6         79.73         89.43         9.70 o                         
   6   8   6        217.86        214.36        12.68 o                         
   8   8   6         61.12         56.53        11.96 o                         
  10   8   6         89.58         95.32        14.39 o                         
  12   8   6         16.93         -2.49        14.59 o                         
 -11   9   6         39.85         34.41        14.46 o                         
  -9   9   6         71.14         94.91        12.45 o                         
  -7   9   6        173.62        174.50        11.93 o                         
  -5   9   6        146.46        144.89        12.09 o                         
  -3   9   6        199.03        206.82        10.93 o                         
  -1   9   6        137.21        137.36        10.46 o                         
   1   9   6         79.71         62.82        10.84 o                         
   3   9   6        177.30        186.23        12.80 o                         
   5   9   6        164.13        174.53        13.89 o                         
   7   9   6        133.22        116.15        12.99 o                         
   9   9   6         71.06         56.10        12.33 o                         
  11   9   6         26.85         28.02        17.97 o                         
 -10  10   6         30.00         53.98        14.49 o                         
  -8  10   6         89.35         77.48        12.65 o                         
  -6  10   6         27.13         17.11        10.64 o                         
  -4  10   6         44.37         47.43        10.23 o                         
  -2  10   6         99.89        114.20        11.49 o                         
   0  10   6        122.21        121.87        11.45 o                         
   2  10   6         96.83        110.36        12.62 o                         
   4  10   6         30.30         19.00        14.01 o                         
   6  10   6         21.16         20.11        13.12 o                         
   8  10   6         62.38         69.79        13.51 o                         
  10  10   6         30.00         29.39        15.15 o                         
  -9  11   6         26.95         32.93        14.02 o                         
  -7  11   6         48.47         48.17        12.26 o                         
  -5  11   6         12.37          9.74        12.81 o                         
  -3  11   6         62.02         53.04        11.78 o                         
  -1  11   6         83.00         58.37        11.94 o                         
   1  11   6         48.34         46.47        11.62 o                         
   3  11   6         96.50         69.45        13.46 o                         
   5  11   6         16.50         27.49        14.55 o                         
   7  11   6         78.90         92.44        14.40 o                         
   9  11   6         39.66         77.36        15.47 o                         
  -8  12   6         17.22          3.98        14.52 o                         
  -6  12   6         57.64         41.04        13.74 o                         
  -4  12   6        128.23        141.28        15.27 o                         
  -2  12   6        143.26        148.79        16.31 o                         
   0  12   6        196.23        192.76        14.37 o                         
   2  12   6        160.33        167.91        15.20 o                         
   4  12   6        113.19         93.00        17.21 o                         
   6  12   6         73.69         68.55        17.21 o                         
   8  12   6         11.50         16.51        16.07 o                         
  -7  13   6         40.78         44.68        17.14 o                         
  -5  13   6         49.78         39.82        16.88 o                         
  -3  13   6         40.35         60.48        15.15 o                         
  -1  13   6         26.90         49.28        18.24 o                         
   1  13   6         25.59         21.32        13.84 o                         
   3  13   6         23.89         22.54        17.33 o                         
   5  13   6         73.16         98.75        16.20 o                         
   7  13   6         25.03         18.58        15.52 o                         
  -6  14   6         12.93         52.94        26.22 o                         
  -4  14   6         15.88         32.46        15.43 o                         
  -2  14   6         33.79         30.13        16.11 o                         
   0  14   6          2.24         18.44        15.39 o                         
   2  14   6         44.48         67.40        16.87 o                         
   4  14   6         24.16          4.64        15.86 o                         
   6  14   6         18.74         25.15        16.13 o                         
  -3  15   6         35.85         77.49        18.64 o                         
  -1  15   6         57.48         93.30        16.30 o                         
   1  15   6         34.05         21.28        20.46 o                         
   3  15   6         49.97         37.15        17.08 o                         
   1   0   7        358.24        341.69        12.04 o                         
   3   0   7        663.73        572.94        14.01 o                         
   5   0   7         60.79         80.31         9.76 o                         
   7   0   7        717.55        641.76        23.33 o                         
   9   0   7        130.86        142.99        12.93 o                         
  11   0   7         57.97         78.34        18.99 o                         
  13   0   7          6.74         11.61        16.98 o                         
 -12   1   7         14.22         10.49        15.52 o                         
 -10   1   7        313.34        319.64        17.07 o                         
  -8   1   7        125.15        115.91        13.08 o                         
  -6   1   7        586.53        609.56        24.16 o                         
  -4   1   7        432.62        414.82        13.40 o                         
  -2   1   7         78.82         69.94         8.56 o                         
   0   1   7        359.88        341.91        11.51 o                         
   2   1   7         99.38        115.66         8.69 o                         
   4   1   7        372.15        389.91        19.85 o                         
   6   1   7        347.12        353.69        15.66 o                         
   8   1   7        117.22         98.76        13.88 o                         
  10   1   7        181.45        186.81        18.26 o                         
  12   1   7         15.90          5.08        15.31 o                         
 -13   2   7         90.97         22.29        27.94 o                         
 -11   2   7        115.58        119.12        15.96 o                         
  -9   2   7         89.77        106.46        14.00 o                         
  -7   2   7        308.63        375.13        16.16 o                         
  -5   2   7        136.76        139.85        10.13 o                         
  -3   2   7        160.97        182.98        10.06 o                         
  -1   2   7         98.72        108.93         8.67 o                         
   1   2   7         78.16         87.17         8.72 o                         
   3   2   7        253.34        281.07        11.24 o                         
   5   2   7        151.88        177.12        11.11 o                         
   7   2   7        395.53        415.09        16.66 o                         
   9   2   7         56.76         62.91        13.48 o                         
  11   2   7        161.32        178.43        19.95 o                         
  13   2   7         83.50         94.38        29.96 o                         
 -12   3   7         21.73         23.55        16.11 o                         
 -10   3   7        113.23        135.18        17.91 o                         
  -8   3   7        199.99        224.20        15.44 o                         
  -6   3   7        300.76        349.26        14.85 o                         
  -4   3   7        599.02        569.35        14.64 o                         
  -2   3   7        258.87        273.43        11.75 o                         
   0   3   7        663.63        586.62        14.97 o                         
   2   3   7        164.25        165.74        10.74 o                         
   4   3   7        876.47        772.47        17.10 o                         
   6   3   7        268.97        318.80        14.07 o                         
   8   3   7        347.80        356.53        19.71 o                         
  10   3   7        163.84        166.40        15.84 o                         
  12   3   7         31.23          5.73        16.23 o                         
 -11   4   7         49.22         62.33        15.93 o                         
  -9   4   7        193.58        190.08        15.62 o                         
  -7   4   7        464.07        428.38        18.41 o                         
  -5   4   7         97.27         89.50        11.07 o                         
  -3   4   7        881.80        821.97        16.12 o                         
  -1   4   7        375.17        401.36        13.57 o                         
   1   4   7        435.32        407.01        13.50 o                         
   3   4   7        602.95        584.80        17.21 o                         
   5   4   7        135.96        146.17        12.01 o                         
   7   4   7        405.09        382.19        16.54 o                         
   9   4   7        139.79        151.19        18.35 o                         
  11   4   7         31.66         43.80        16.71 o                         
 -12   5   7         23.64         67.61        15.50 o                         
 -10   5   7        202.97        224.57        15.95 o                         
  -8   5   7         54.39         50.31        12.32 o                         
  -6   5   7        443.61        430.52        15.86 o                         
  -4   5   7        133.73        155.65        12.02 o                         
  -2   5   7        151.63        148.73        10.66 o                         
   0   5   7         60.25         94.01        10.04 o                         
   2   5   7        136.68        141.69        11.02 o                         
   4   5   7         96.10        104.79        12.20 o                         
   6   5   7        265.33        293.85        15.20 o                         
   8   5   7         71.95         75.72        12.93 o                         
  10   5   7        143.58        154.84        16.54 o                         
  12   5   7         38.43          9.91        17.37 o                         
 -11   6   7         87.48         98.22        15.55 o                         
  -9   6   7         17.09         16.09        14.75 o                         
  -7   6   7        181.71        188.76        13.15 o                         
  -5   6   7        266.52        291.42        15.87 o                         
  -3   6   7        269.13        296.29        14.32 o                         
  -1   6   7        346.46        361.27        14.08 o                         
   1   6   7        584.90        606.59        19.00 o                         
   3   6   7        301.17        345.55        17.65 o                         
   5   6   7        444.77        435.55        18.48 o                         
   7   6   7        275.84        282.50        16.09 o                         
   9   6   7         28.49         40.93        13.56 o                         
  11   6   7        141.96        148.69        19.37 o                         
 -10   7   7        102.37         74.43        15.25 o                         
  -8   7   7         52.64         29.31        13.65 o                         
  -6   7   7        276.80        284.42        14.57 o                         
  -4   7   7        405.04        385.43        15.46 o                         
  -2   7   7        394.73        431.15        15.76 o                         
   0   7   7        717.31        643.91        17.25 o                         
   2   7   7        307.76        326.75        19.33 o                         
   4   7   7        463.92        480.10        19.38 o                         
   6   7   7        183.69        174.49        18.68 o                         
   8   7   7         84.09        115.45        16.96 o                         
  10   7   7        100.42         98.97        20.01 o                         
  -9   8   7        132.61        132.49        17.48 o                         
  -7   8   7         84.87         32.61        16.33 o                         
  -5   8   7         72.23         70.28        11.56 o                         
  -3   8   7        350.18        357.35        15.23 o                         
  -1   8   7        116.36        142.53        12.21 o                         
   1   8   7        124.38        124.78        13.97 o                         
   3   8   7        201.51        202.92        14.61 o                         
   5   8   7         54.56         48.20        13.95 o                         
   7   8   7         53.19         33.96        15.70 o                         
   9   8   7         92.31         35.49        18.29 o                         
  -8   9   7         92.25         77.98        16.04 o                         
  -6   9   7         27.84         16.89        15.09 o                         
  -4   9   7        139.80         97.20        13.70 o                         
  -2   9   7         56.60         87.97        12.95 o                         
   0   9   7        129.90        137.53        15.31 o                         
   2   9   7         89.47         91.93        14.41 o                         
   4   9   7        193.66        173.70        17.72 o                         
   6   9   7         16.74         29.48        17.63 o                         
   8   9   7        132.99        134.14        19.87 o                         
  -7  10   7         99.37         91.52        17.31 o                         
  -5  10   7        143.48        128.65        16.85 o                         
  -3  10   7        163.21        180.46        16.15 o                         
  -1  10   7        181.37        174.70        15.27 o                         
   1  10   7        313.01        331.92        17.28 o                         
   3  10   7        113.18        107.53        15.41 o                         
   5  10   7        201.98        206.89        21.27 o                         
   7  10   7        101.25         77.42        16.99 o                         
  -6  11   7        141.74        139.90        20.33 o                         
  -4  11   7         32.27         42.40        17.03 o                         
  -2  11   7        160.52        147.60        15.92 o                         
   0  11   7         58.56         76.23        16.51 o                         
   2  11   7        115.27        120.57        15.17 o                         
   4  11   7         50.10         27.46        21.57 o                         
   6  11   7         87.78         58.08        18.08 o                         
  -5  12   7         38.84          2.45        18.33 o                         
  -3  12   7         31.24         32.50        14.96 o                         
  -1  12   7         15.71         19.63        18.67 o                         
   1  12   7         14.11         63.02        17.09 o                         
   3  12   7         21.80         53.84        20.28 o                         
   5  12   7         23.84         50.78        18.87 o                         
  -2  13   7         83.96         53.02        26.38 o                         
   0  13   7          6.00          3.81        16.89 o                         
   2  13   7         91.64        160.23        31.24 o                         
   0   0   8        134.60        159.64        17.82 o                         
   2   0   8         52.40         32.38        13.32 o                         
   4   0   8         23.53         25.42        11.76 o                         
   6   0   8         43.65         41.74        15.70 o                         
   8   0   8         25.22         26.09        26.20 o                         
  -9   1   8         32.74         73.43        20.45 o                         
  -7   1   8         28.48         16.84        16.03 o                         
  -5   1   8         98.42         92.21        14.22 o                         
  -3   1   8         55.27         67.16        14.25 o                         
  -1   1   8        214.19        220.65        13.52 o                         
   1   1   8        214.29        227.48        15.14 o                         
   3   1   8         63.31         91.11        14.89 o                         
   5   1   8        123.09        163.64        16.70 o                         
   7   1   8         17.32         21.57        15.04 o                         
   9   1   8         57.98         53.21        17.70 o                         
  -8   2   8         23.82         23.95        24.14 o                         
  -6   2   8         65.05         92.79        18.43 o                         
  -4   2   8         62.51         60.97        14.58 o                         
  -2   2   8        353.58        421.30        28.83 o                         
   0   2   8         51.89         57.38        12.65 o                         
   2   2   8        354.09        403.86        18.61 o                         
   4   2   8         60.11         36.35        13.35 o                         
   6   2   8         45.34         71.11        16.77 o                         
   8   2   8         17.83         25.38        18.41 o                         
  -9   3   8         43.97         27.16        21.01 o                         
  -7   3   8         14.84         -3.95        15.99 o                         
  -5   3   8         29.83          4.34        13.59 o                         
  -3   3   8         44.58         42.49        14.58 o                         
  -1   3   8         61.71         55.78        12.59 o                         
   1   3   8         54.14         53.43        13.91 o                         
   3   3   8         44.62         39.96        14.76 o                         
   5   3   8         25.76         27.48        13.41 o                         
   7   3   8         20.85         25.82        16.02 o                         
   9   3   8         36.64         34.98        17.98 o                         
  -8   4   8         39.93         34.39        18.98 o                         
  -6   4   8         40.47         63.66        15.65 o                         
  -4   4   8         20.31         37.29        13.89 o                         
  -2   4   8         60.75         63.50        17.12 o                         
   0   4   8         23.36         26.60        19.91 o                         
   2   4   8         64.22         64.10        14.26 o                         
   4   4   8         20.88         25.11        15.92 o                         
   6   4   8         58.53         29.58        14.38 o                         
   8   4   8         48.73         -1.57        17.30 o                         
  -7   5   8         18.72         16.27        17.48 o                         
  -5   5   8         95.00        104.67        15.51 o                         
  -3   5   8         24.68         31.69        15.77 o                         
  -1   5   8        120.63        121.36        19.20 o                         
   1   5   8         95.96        110.73        18.04 o                         
   3   5   8         28.50          0.00        19.99 o                         
   5   5   8         94.39         90.98        14.84 o                         
   7   5   8         13.24         12.96        18.35 o                         
  -6   6   8         14.55         23.58        15.44 o                         
  -4   6   8         56.00         70.67        15.36 o                         
  -2   6   8         47.48         72.97        16.20 o                         
   0   6   8         45.58         84.24        17.00 o                         
   2   6   8         66.66         68.07        15.00 o                         
   4   6   8         38.44         47.28        17.51 o                         
   6   6   8         14.33         40.70        16.17 o                         
  -5   7   8         13.47         31.07        18.85 o                         
  -3   7   8         21.14         28.50        14.89 o                         
  -1   7   8         17.42         25.11        17.09 o                         
   1   7   8         28.56         38.34        15.99 o                         
   3   7   8         15.48         29.39        17.00 o                         
   5   7   8         18.43         15.48        16.34 o                         
  -4   8   8         48.22         25.95        19.54 o                         
  -2   8   8         17.25         43.72        15.04 o                         
   0   8   8         26.63         62.00        17.70 o                         
   2   8   8         23.55         29.83        15.67 o                         
   4   8   8         40.10         66.38        16.59 o                         
  -3   9   8         36.55         22.35        18.00 o                         
  -1   9   8         57.59         58.15        17.96 o                         
   1   9   8         32.55         58.26        17.57 o                         
   3   9   8         43.57         62.33        23.39 o                         
   1   0   9         81.64        108.30        19.92 o                         
  -2   1   9         57.22         46.60        28.61 o                         
   0   1   9         82.11        115.59        20.48 o                         
   2   1   9         68.64         66.71        26.80 o                         
  -1   2   9         68.07         41.65        32.93 o                         
   1   2   9         56.19         80.04        25.10 o                         
                                                                                
